# Supplementary material for: Lysophosphatidylcholine homeostasis via the Lands cycle regulates root growth in Arabidopsis
Source: Plant Cell Physiol. 2026 Jan 12;67(5):467–78. doi: 10.1093/pcp/pcaf174 (PMC13227155; doi:10.1093/pcp/pcaf174)
Supplement: Supplementary_Table_S1_pcaf174 [file supplementary_table_s1_pcaf174.xlsx]

## Sheet: Sheet1
	Table S1 Primer pairs used in this study.
	Name	Sequence(5' to 3')	Comments
	JW219	GCGGCCGCATGGTGAGCAAGGGCGAGGAGCT	EGFP coding region without stop codon
	JW220	CCATGGACTTGTACAGCTCGTCCATGC	EGFP coding region without stop codon
	JW221	CCATGGATATGAGTTCAATG	Full length LPCAT1 for EGFP-LPCAT1
	JW222	CCATGGAATTGCTTGACATG	Full length LPCAT1 for EGFP-LPCAT1
	JW217	GGCGCGCCTTATTCTTCTTTACGCGGTTT	Full length LPCAT2 for EGFP-LPCAT2
	JW218	GGCGCGCCTTATTCTTCTTTTCTGGTCTT	Full length LPCAT2 for EGFP-LPCAT2
	JW160	GCGGCCGCATGGATATGAGTTCAATG	C-terminal LPCAT1-EGFP
	JW161	CCCGGGTTCTTCTTTACGCGGTTT	C-terminal LPCAT1-EGFP
	JW162	GCGGCCGCATGGAATTGCTTGACATG	C-terminal LPCAT2-EGFP
	JW164	CCATGATTCTTCTTTTCTGGTCTT	C-terminal LPCAT2-EGFP
	JW148	CCCGGGATGGTGAGCAAGGGCGAGGAGCT	EGFP coding region with stop codon
	JW149	GGCGCGCCTTACTTGTACAGCTCGTCCATGC	EGFP coding region with stop codon
	JW241	GCGGCCGCATGGATATGAGTTCAATGGCTGGTTCAATCGGAGTTTCGGTAGCCGTACTCCGATTCCTCCTCTGTTTCGTTGCCACGATCCCTGTTTCATTCGCTATGGTGAGCAAGGGCGAGGA	SP-EGFP-LPCAT1
	JW244	GCGGCCGCATGGAATTGCTTGACATGAACTCAATGGCTGCCTCAATCGGCGTCTCCGTCGCCGTTCTCCGTTTCCTCCTCTGTTTCGTCGCAACGATGGTGAGCAAGGGCGAGGA	SP-EGFP-LPCAT2
	LPCAT1Not1	GCGGCCGCATGGATATGAGTTCAATG	LPCAT1-EGFP-CT
	LPCAT1CT1	TCCTCGCCCTTGCTCACCATTTTTGGTCTTGAAGGTTTTG	LPCAT1-EGFP-CT
	LPCAT1CT2	CAAAACCTTCAAGACCAAAAATGGTGAGCAAGGGCGAGGA	LPCAT1-EGFP-CT
	LPCAT1Asc1	GGCGCGCCTTATTCTTCTTTACGCGGCTTGTACAGCTCGTCCATGCCG	LPCAT1-EGFP-CT
	LPCAT2Not1	GCGGCCGCATGGAATTGCTTGACATGAA	LPCAT2-EGFP-CT
	LPCAT2CT1	TCCTCGCCCTTGCTCACCATCTTTGGTCTAACAGGCTTCA	LPCAT2-EGFP-CT
	LPCAT2CT2	TGAAGCCTGTTAGACCAAAGATGGTGAGCAAGGGCGAGGA	LPCAT2-EGFP-CT
	LPCAT2Asc1	GGCGCGCCTTATTCTTCTTTTCTGGTCTTGTACAGCTCGTCCATGCCG	LPCAT2-EGFP-CT
	JW254	GGCATGGATATGAGTTCAATG	Yeast expression, LPCAT1 5' end primer
	JW255	GGCATGGAATTGCTTGACATG	Yeast expression, LPCAT2 5' end primer
	JW256	GGCATGGTGAGCAAGGGCGAG	Yeast expression, EGFP 5' end primer
