# Supplementary material for: Lysophosphatidylcholine homeostasis via the Lands cycle regulates root growth in Arabidopsis
Source: Plant Cell Physiol. 2026 Jan 12;67(5):467–78. doi: 10.1093/pcp/pcaf174 (PMC13227155; doi:10.1093/pcp/pcaf174)
Supplement: Supplementary_Data_S1_pcaf174 [file supplementary_data_s1_pcaf174.xlsx]

## Sheet: Sheet1
Supplementary Data S1. Lipidomics analysis of roots from lpcat and WT. Values are means of five replicates. Statistically significant differences (two-tailed student t-test) were calculated between mutant and WT. SD, standard deviation
Mass	Compound Formula	Compound Name	WT	lpcat	WT_SD	lpcat_SD	p value
926.6	C49H80O15	DGDG(34:6)	0.000884838	0.00635622	0.00197856	0.0107485	0.295435
928.6	C49H82O15	DGDG(34:5)	0	0	0	0	#DIV/0!
930.6	C49H84O15	DGDG(34:4)	0.00274085	0	0.00612873	0	0.346594
932.6	C49H86O15	DGDG(34:3)	0.218785	0.177181	0.0885203	0.137142	0.584369
934.6	C49H88O15	DGDG(34:2)	0	0.00914475	0	0.0125975	0.143202
936.6	C49H90O15	DGDG(34:1)	0	0	0	0	#DIV/0!
954.6	C51H84O15	DGDG(36:6)	1.28904	1.23562	0.221979	0.226695	0.716338
956.6	C51H86O15	DGDG(36:5)	0.0270915	0.0608635	0.0388894	0.0570475	0.305891
958.6	C51H88O15	DGDG(36:4)	0.0392697	0.0412563	0.0406615	0.0350517	0.936086
960.6	C51H90O15	DGDG(36:3)	0.0361603	0.0286167	0.0435873	0.0459711	0.796766
962.6	C51H92O15	DGDG(36:2)	0.0615922	0.0171791	0.057029	0.0316737	0.166415
964.7	C51H94O15	DGDG(36:1)	0.036259	0.0355538	0.027777	0.0583662	0.981136
982.6	C53H88O15	DGDG(38:6)	0	0	0	0	#DIV/0!
984.6	C53H90O15	DGDG(38:5)	0	0	0	0	#DIV/0!
986.6	C53H92O15	DGDG(38:4)	0	0	0	0	#DIV/0!
988.7	C53H94O15	DGDG(38:3)	0	0	0	0	#DIV/0!
DGDG			1.71182	1.61177	0.225453	0.196998	0.476292
764.5	C43H70O10	MGDG(34:6)	1.21343	1.44414	0.332761	0.21785	0.230772
766.5	C43H72O10	MGDG(34:5)	0.0482292	0.0582988	0.0096685	0.0361845	0.564369
768.5	C43H74O10	MGDG(34:4)	0.0328086	0.0191738	0.0511033	0.0272632	0.612903
770.5	C43H76O10	MGDG(34:3)	0.0206503	0.0293737	0.0270388	0.0388394	0.691033
772.6	C43H78O10	MGDG(34:2)	0.00217936	0.00330797	0.0048732	0.00739685	0.782953
774.6	C43H80O10	MGDG(34:1)	0	0.00722102	0	0.0161467	0.346594
792.5	C45H74O10	MGDG(36:6)	3.36434	3.29121	0.472153	0.135427	0.747778
794.5	C45H76O10	MGDG(36:5)	0.288248	0.337386	0.13703	0.137212	0.586518
796.6	C45H78O10	MGDG(36:4)	0.0635188	0.116337	0.0525448	0.0548937	0.158734
798.6	C45H80O10	MGDG(36:3)	0.00598721	0	0.00833969	0	0.147092
800.6	C45H82O10	MGDG(36:2)	0	0	0	0	#DIV/0!
802.6	C45H84O10	MGDG(36:1)	0.00426858	0	0.00954483	0	0.346594
820.6	C47H78O10	MGDG(38:6)	0	0	0	0	#DIV/0!
822.6	C47H80O10	MGDG(38:5)	0.00205564	0	0.00459655	0	0.346594
824.6	C47H82O10	MGDG(38:4)	0	0.00210172	0	0.0046996	0.346594
826.6	C47H84O10	MGDG(38:3)	0	0	0	0	#DIV/0!
MGDG			5.04571	5.30855	0.642655	0.479069	0.484359
738.5	C38H73O10P	PG(32:1)	0.0208746	0.0160278	0.00566111	0.00789281	0.296906
740.5	C38H75O10P	PG(32:0)	0.127876	0.105625	0.0338544	0.0224767	0.255637
760.5	C40H71O10P	PG(34:4)	0.0123619	0.0203268	0.00645579	0.0168565	0.352695
762.5	C40H73O10P	PG(34:3)	1.13215	0.976132	0.0400387	0.037819	0.00022438
764.5	C40H75O10P	PG(34:2)	0.84513	0.834285	0.0668896	0.0619149	0.796927
766.5	C40H77O10P	PG(34:1)	0.102253	0.139925	0.0200102	0.0382353	0.0867226
768.5	C40H79O10P	PG(34:0)	0.0239888	0.0145511	0.00340343	0.00878978	0.0555189
784.5	C42H71O10P	PG(36:6)	0.00690502	0.00590717	0.00646459	0.00392837	0.775533
786.5	C42H73O10P	PG(36:5)	0.0108577	0.0290363	0.00479813	0.00700381	0.00137655
788.5	C42H75O10P	PG(36:4)	0.013826	0.0188425	0.00858683	0.0102705	0.426404
790.5	C42H77O10P	PG(36:3)	0.0147185	0.00920235	0.0111341	0.010411	0.441815
792.5	C42H79O10P	PG(36:2)	0.00419713	0.0074753	0.00316517	0.00336351	0.151151
794.6	C42H81O10P	PG(36:1)	0	0	0	0	#DIV/0!
PG			2.31514	2.17734	0.0959216	0.120317	0.0802076
481.3	C22H43O9P	LPG(16:1)	0.0141658	0.00630517	0.0316758	0.0140988	0.625862
483.3	C22H45O9P	LPG(16:0)	0.00265451	0	0.00593568	0	0.346594
505.3	C24H43O9P	LPG(18:3)	0.00347711	0.00314226	0.0047625	0.0046794	0.913472
507.3	C24H45O9P	LPG(18:2)	0.00108968	0	0.0024366	0	0.346594
509.3	C24H47O9P	LPG(18:1)	0	0	0	0	#DIV/0!
LysoPG			0.0213872	0.00944743	0.03199	0.0159363	0.476434
494.3	C24H48O7PN	LPC(16:1)	0	0.00508017	0	0.00373721	0.0160731
496.3	C24H50O7PN	LPC(16:0)	0.0434332	0.368041	0.0110084	0.0322623	2.48886e-08
518.3	C26H48O7PN	LPC(18:3)	0.0440858	0.149628	0.00738582	0.0235165	1.17335e-05
520.3	C26H50O7PN	LPC(18:2)	0.0610649	0.188435	0.013001	0.0124241	2.52672e-07
522.3	C26H52O7PN	LPC(18:1)	0.00483909	0.0537548	0.00673411	0.00408536	6.99557e-07
524.4	C26H54O7PN	LPC(18:0)	0.0123436	0.0506738	0.0110877	0.00915694	0.000338071
LysoPC			0.165767	0.815613	0.0303675	0.0532464	1.0673e-08
452.3	C21H42O7PN	LPE(16:1)	0	0.00139426	0	0.00311767	0.346594
454.3	C21H44O7PN	LPE(16:0)	0.0919867	0.263531	0.0299806	0.0236785	8.23529e-06
476.3	C23H42O7PN	LPE(18:3)	0.0199469	0.0352613	0.019357	0.0222504	0.27906
478.3	C23H44O7PN	LPE(18:2)	0.0444096	0.0673462	0.0263139	0.0199377	0.158907
480.3	C23H46O7PN	LPE(18:1)	0.00173855	0.0211451	0.00238125	0.0166772	0.0328258
LysoPE			0.158082	0.388678	0.0504259	0.0585791	0.000157339
734.6	C40H80O8PN	PC(32:0)	0.101171	0.037955	0.00609291	0.00602549	1.84044e-07
754.5	C42H76O8PN	PC(34:4)	0.460371	0.457907	0.00950325	0.0315913	0.871534
756.5	C42H78O8PN	PC(34:3)	8.72494	8.61719	0.273965	0.332569	0.59137
758.6	C42H80O8PN	PC(34:2)	7.34321	8.63005	0.215642	0.391987	0.000202201
760.6	C42H82O8PN	PC(34:1)	0.495286	0.206155	0.0269287	0.0540257	5.07455e-06
778.5	C44H76O8PN	PC(36:6)	4.41991	2.65215	0.203328	0.114593	1.49859e-07
780.5	C44H78O8PN	PC(36:5)	6.31362	5.08977	0.172896	0.329751	7.99382e-05
782.6	C44H80O8PN	PC(36:4)	4.23059	4.57074	0.260317	0.192084	0.046605
784.6	C44H82O8PN	PC(36:3)	1.42173	1.76975	0.0336918	0.0926868	4.82084e-05
786.6	C44H84O8PN	PC(36:2)	0.673313	0.976071	0.0364274	0.0727327	3.28221e-05
788.6	C44H86O8PN	PC(36:1)	0.0303811	0.00321819	0.0230304	0.0071961	0.0359606
806.6	C46H80O8PN	PC(38:6)	0.0644804	0.0630837	0.00995653	0.00905247	0.822306
808.6	C46H82O8PN	PC(38:5)	0.115734	0.175492	0.00759312	0.0291013	0.00215976
810.6	C46H84O8PN	PC(38:4)	0.0780664	0.165041	0.00521532	0.0175339	5.36434e-06
812.6	C46H86O8PN	PC(38:3)	0.0869014	0.16983	0.00331881	0.0213354	2.61167e-05
814.6	C46H88O8PN	PC(38:2)	0.124341	0.137467	0.0248682	0.01691	0.357662
836.6	C48H86O8PN	PC(40:5)	0.09512	0.0862456	0.0268695	0.0116665	0.517244
838.6	C48H88O8PN	PC(40:4)	0.0867092	0.0680875	0.0129118	0.011687	0.0437927
840.6	C48H90O8PN	PC(40:3)	0.0556531	0.0765102	0.00634317	0.0117226	0.00809042
842.7	C48H92O8PN	PC(40:2)	0.0204669	0.046973	0.00752837	0.00885693	0.000931239
PC			34.942	33.9997	1.07543	1.50287	0.287195
686.5	C37H68O8PN	PE(32:3)	0.126179	0.099559	0.0194145	0.0235935	0.0872474
688.5	C37H70O8PN	PE(32:2)	0.184956	0.12002	0.0185638	0.0157128	0.000334348
690.5	C37H72O8PN	PE(32:1)	0.258245	0.0650428	0.0404581	0.0105861	6.65636e-06
692.5	C37H74O8PN	PE(32:0)	0.00326904	0.0143135	0.0073098	0.00315782	0.014633
712.5	C39H70O8PN	PE(34:4)	0.291021	0.403727	0.0175603	0.0281197	6.29464e-05
714.5	C39H72O8PN	PE(34:3)	12.5379	12.2852	0.231699	0.170054	0.0848054
716.5	C39H74O8PN	PE(34:2)	9.84651	9.05307	0.222559	0.305939	0.00156239
718.5	C39H76O8PN	PE(34:1)	0.370327	0.27851	0.0465181	0.0364232	0.00838067
736.5	C41H70O8PN	PE(36:6)	2.49505	1.93093	0.0618458	0.100547	5.16216e-06
738.5	C41H72O8PN	PE(36:5)	6.30041	5.3456	0.0804138	0.257822	4.7567e-05
740.5	C41H74O8PN	PE(36:4)	4.42518	5.01338	0.0928932	0.177111	0.00017359
742.5	C41H76O8PN	PE(36:3)	1.83569	2.54074	0.03852	0.180282	2.69333e-05
744.5	C41H78O8PN	PE(36:2)	0.867271	1.00036	0.0675879	0.0935075	0.0326468
746.6	C41H80O8PN	PE(36:1)	0.00440044	0.00301065	0.00767925	0.00280181	0.713713
764.5	C43H74O8PN	PE(38:6)	0.0218122	0.0286364	0.0177572	0.0140104	0.518926
766.5	C43H76O8PN	PE(38:5)	0.0693256	0.13421	0.0169373	0.0273793	0.00198502
768.5	C43H78O8PN	PE(38:4)	0.0688627	0.174234	0.0203666	0.011683	8.26955e-06
770.6	C43H80O8PN	PE(38:3)	0.150425	0.188576	0.0327228	0.0174299	0.0503961
798.6	C45H84O8PN	PE(40:3)	0.18969	0.224784	0.0549825	0.0265908	0.234791
800.6	C45H86O8PN	PE(40:2)	0.345093	0.34662	0.0210244	0.0329843	0.932584
824.6	C47H86O8PN	PE(42:4)	0.0937123	0.120484	0.0109862	0.0352372	0.143493
826.6	C47H88O8PN	PE(42:3)	0.510839	0.754464	0.024596	0.0385012	2.25051e-06
828.6	C47H90O8PN	PE(42:2)	0.410638	0.690473	0.0416408	0.0290878	1.755e-06
PE			41.4069	40.8159	0.534297	1.07847	0.304217
822.5	C41H73O13P	PI(32:3)	0.0153226	0.00954515	0.00928548	0.00746728	0.309871
824.5	C41H75O13P	PI(32:2)	0.022481	0.00809082	0.00234988	0.00274886	2.01543e-05
826.5	C41H77O13P	PI(32:1)	0.0955332	0.021578	0.00573492	0.00696963	8.10292e-08
828.5	C41H79O13P	PI(32:0)	0.0175278	0.00583737	0.00872698	0.00641358	0.0422651
848.5	C43H75O13P	PI(34:4)	0.0423296	0.0591808	0.0163665	0.0104517	0.0882943
850.5	C43H77O13P	PI(34:3)	5.51663	5.37252	0.410345	0.254209	0.523186
852.5	C43H79O13P	PI(34:2)	4.6705	5.29544	0.334896	0.20417	0.00737104
854.5	C43H81O13P	PI(34:1)	0.141054	0.14881	0.0396496	0.0317056	0.741452
872.5	C45H75O13P	PI(36:6)	0.246965	0.298864	0.0373445	0.0398873	0.0664256
874.5	C45H77O13P	PI(36:5)	0.293969	0.478926	0.020474	0.0356765	8.15116e-06
876.5	C45H79O13P	PI(36:4)	0.306694	0.547208	0.0334482	0.0888352	0.000472762
878.5	C45H81O13P	PI(36:3)	0.391329	0.357632	0.0161069	0.0443331	0.148834
880.6	C45H83O13P	PI(36:2)	0.351287	0.321871	0.0719663	0.0289775	0.421176
882.6	C45H85O13P	PI(36:1)	0.00820015	0.00960696	0.014806	0.0141452	0.881712
PI			12.1198	12.9351	0.926196	0.642738	0.144526
756.5	C40H70O10PN	PS(34:4)	0	0	0	0	#DIV/0!
758.5	C40H72O10PN	PS(34:3)	0.00347711	0.00888741	0.0047625	0.0198728	0.5702
760.5	C40H74O10PN	PS(34:2)	0	0	0	0	#DIV/0!
762.5	C40H76O10PN	PS(34:1)	0	0	0	0	#DIV/0!
780.5	C42H70O10PN	PS(36:6)	0.000685213	0	0.00153218	0	0.346594
782.5	C42H72O10PN	PS(36:5)	0	0	0	0	#DIV/0!
784.5	C42H74O10PN	PS(36:4)	0	0	0	0	#DIV/0!
786.5	C42H76O10PN	PS(36:3)	0	0	0	0	#DIV/0!
788.5	C42H78O10PN	PS(36:2)	0	0	0	0	#DIV/0!
790.6	C42H80O10PN	PS(36:1)	0	0	0	0	#DIV/0!
808.5	C44H74O10PN	PS(38:6)	0	0	0	0	#DIV/0!
810.5	C44H76O10PN	PS(38:5)	0	0	0	0	#DIV/0!
812.5	C44H78O10PN	PS(38:4)	0	0	0	0	#DIV/0!
814.6	C44H80O10PN	PS(38:3)	0	0	0	0	#DIV/0!
816.6	C44H82O10PN	PS(38:2)	0	0	0	0	#DIV/0!
818.6	C44H84O10PN	PS(38:1)	0	0	0	0	#DIV/0!
840.6	C46H82O10PN	PS(40:4)	0.00177489	0.00152412	0.00253337	0.00209958	0.868911
842.6	C46H84O10PN	PS(40:3)	0.0239775	0.0193107	0.0281761	0.0376081	0.829829
844.6	C46H86O10PN	PS(40:2)	0	0	0	0	#DIV/0!
846.6	C46H88O10PN	PS(40:1)	0.00717793	0.00819822	0.0112247	0.00778365	0.871497
868.6	C48H86O10PN	PS(42:4)	0.0599758	0.0727721	0.0102075	0.0214918	0.263509
870.6	C48H88O10PN	PS(42:3)	0.252309	0.335491	0.111126	0.0997404	0.248145
872.6	C48H90O10PN	PS(42:2)	0	0.0111317	0	0.0152427	0.141114
874.6	C48H92O10PN	PS(42:1)	0	0	0	0	#DIV/0!
898.6	C50H92O10PN	PS(44:3)	0.00307786	0.00597304	0.00425643	0.00307032	0.252391
900.7	C50H94O10PN	PS(44:2)	0	0	0	0	#DIV/0!
PS			0.352455	0.463288	0.136176	0.138231	0.237348
666.5	C35H69O8P	PA(32:0)	0.000884838	0	0.00197856	0	0.346594
682.4	C37H61O8P	PA(34:6)	0	0	0	0	#DIV/0!
684.4	C37H63O8P	PA(34:5)	0	0.00125259	0	0.00173337	0.144787
686.4	C37H65O8P	PA(34:4)	0.0117314	0.032096	0.00924326	0.0192047	0.0651266
688.5	C37H67O8P	PA(34:3)	0.916394	0.895175	0.0775495	0.292339	0.879224
690.5	C37H69O8P	PA(34:2)	0.774633	0.870921	0.0949098	0.30197	0.515577
692.5	C37H71O8P	PA(34:1)	0.0110611	0.0067687	0.00804788	0.00691752	0.392192
710.4	C39H65O8P	PA(36:6)	0.211457	0.177366	0.0303996	0.0575402	0.275161
712.5	C39H67O8P	PA(36:5)	0.427525	0.418725	0.0435178	0.129147	0.888764
714.5	C39H69O8P	PA(36:4)	0.352986	0.447919	0.0515398	0.157768	0.236754
716.5	C39H71O8P	PA(36:3)	0.0933541	0.160191	0.0181596	0.0465128	0.0172519
718.5	C39H73O8P	PA(36:2)	0.0383066	0.0703484	0.0048384	0.0315257	0.054877
PA			2.83833	3.08076	0.291302	1.01702	0.622206
