# Supplementary material for: Lysophosphatidylcholine homeostasis via the Lands cycle regulates root growth in Arabidopsis
Source: Plant Cell Physiol. 2026 Jan 12;67(5):467–78. doi: 10.1093/pcp/pcaf174 (PMC13227155; doi:10.1093/pcp/pcaf174)
Supplement: Supplementary_Data_S2_pcaf174 [file supplementary_data_s2_pcaf174.xlsx]

## Sheet: Sheet1
Supplementary Data S2. Differentially expressed genes in the roots of lpcat under chemical treatments
gene_id	AGI	genename	root_log2FC(lpcatvsWT)	root_padj(lpcatvsWT)	153	rootPAF_log2FC(lpcatvsWT)	rootPAF_padj(lpcatvsWT)	666	rootONO_log2FC(lpcatvsWT)	rootONO_padj(lpcatvsWT)	279	842	X	WT_root	lpcat_root	WT_PAF	lpcat_PAF	WT_ONO	lpcat_ONO	AGI	gene_alias	annotation
XLOC_000090	AT1G02520	PGP11	1.14849	0.0617658	0	1.40182	0.00454662	1	0.700693	0.363863	0	1	XLOC_000090	240.523	559.832	442.553	1238.03	519.792	869.394	AT1G02520	ABCB11MDR8PGP11	ABCB11_MDR8_PGP11__P-glycoprotein 11
XLOC_000107	AT1G02750	DI19-2	0.72772	0.0895575	0	1.04793	0.00112009	1	0.0966991	0.921359	0	1	XLOC_000107	93.1999	155.813	104.026	219.454	100.932	108.227	AT1G02750		Drought-responsive family protein
XLOC_000125	AT1G03070	AT1G03070	1.36631	0.0327649	1	0.583636	0.414665	0	0.610887	0.490042	0	1	XLOC_000125	8.94814	24.4163	13.1003	20.2101	15.0216	22.9012	AT1G03070	AtLFG4	AtLFG4_LFG4__Bax inhibitor-1 family protein
XLOC_000265	AT1G05700	AT1G05700	-0.0570361	0.979216	0	-2.40647	0.00033638	1	-1.46859	0.0832191	0	1	XLOC_000265	154.511	148.118	98.0039	13.8813	296.626	94.9353	AT1G05700		Leucine-rich repeat transmembrane protein kinase protein
XLOC_000286	AT1G05990	RHS1	1.07721	0.000707795	1	0.235417	0.609838	0	-0.214122	0.74178	0	1	XLOC_000286	44.7635	96.3336	66.6906	78.6884	72.5152	62.7405	AT1G05990	RHS1	RHS1__EF hand calcium-binding protein family
XLOC_000331	AT1G06830	GRXS11	0.778541	0.425959	0	2.19391	0.000197543	1	0.681781	0.565172	0	1	XLOC_000331	9.31638	16.4788	5.28871	28.351	5.81314	10.3572	AT1G06830		Glutaredoxin family protein
XLOC_000347	AT1G07180	ATNDI1	0.557437	0.76531	0	0.639427	0.610278	0	2.50276	0.0138263	1	1	XLOC_000347	3.51357	5.59372	5.70977	9.5622	0.763771	9.67057	AT1G07180	ATNDI1NDA1	ATNDI1_NDA1__alternative NAD(P)H dehydrogenase 1
XLOC_000369	AT1G07560	AT1G07560	0.11312	0.905752	0	-1.13821	0.000970887	1	-1.0024	0.00896216	1	1	XLOC_000369	233.034	253.3	224.946	99.7488	352.42	172.561	AT1G07560		Leucine-rich repeat protein kinase family protein
XLOC_000371	AT1G07610	MT1C	0.0895883	0.935792	0	-1.08783	0.0039317	1	-0.0428409	0.975294	0	1	XLOC_000371	494.393	527.442	795.725	364.883	477.675	462.563	AT1G07610	MT1C	MT1C__metallothionein 1C
XLOC_000408	AT1G08300	NVL	0.420967	0.314324	0	1.0959	1.68e-05	1	0.409521	0.324236	0	1	XLOC_000408	181.267	242.632	182.454	394.991	201.436	268.75	AT1G08300	NVL	NVL__no vein-likeNVL__no vein-likeNVL__no vein-likeNVL__no vein-like
XLOC_000458	AT1G09070	SRC2	0.732365	0.083822	0	1.34337	1.37e-05	1	0.601255	0.184729	0	1	XLOC_000458	513.323	863.423	667.068	1733.53	677.732	1039.68	AT1G09070	(AT)SRC2AtSRC2(AT)SRC2	(AT)SRC2_AtSRC2_SRC2__soybean gene regulated by cold-2(AT)SRC2_AtSRC2_SRC2__soybean gene regulated by cold-2
XLOC_000465	AT1G09180	ATSAR1	2.24975	0.023812	1	0.359696	0.755117	0	2.49082	0.000748364	1	1	XLOC_000465	0.665161	7.50358	25.3242	33.25	5.43125	38.2802	AT1G09180	ATSAR1ATSARA1A	ATSAR1_ATSARA1A_SARA1A__secretion-associated RAS super family 1
XLOC_000471	AT1G09310	AT1G09310	-0.768655	0.538735	0	3.00902	5.05e-06	1	2.18701	0.00438933	1	1	XLOC_000471	358.441	192.473	31.3118	386.401	70.9125	425.733	AT1G09310		Protein of unknown function, DUF538
XLOC_000473	AT1G09350	AtGolS3	0.306939	0.711844	0	1.08951	0.00894801	1	0.297172	0.715553	0	1	XLOC_000473	29.9866	37.0044	20.0715	43.8123	33.5963	41.2481	AT1G09350	AtGolS3	AtGolS3_GolS3__galactinol synthase 3
XLOC_000527	AT1G10220	AT1G10220	0.47127	0.685193	0	1.50669	0.00623457	1	0.296096	0.819512	0	1	XLOC_000527	10.1595	14.2638	9.80771	29.7565	14.3964	17.7062	AT1G10220
XLOC_000593	AT1G11350	CBRLK1	-0.268395	0.884601	0	-1.66005	0.0436048	1	-0.625066	0.625702	0	1	XLOC_000593	8.03372	6.7549	9.24816	2.2443	11.8734	7.34721	AT1G11350	CBRLK1RKS2SD1-13	CBRLK1_RKS2_SD1-13__S-domain-1 13CBRLK1_RKS2_SD1-13__S-domain-1 13
XLOC_000605	AT1G11530	ATCXXS1	-0.420502	0.498141	0	-1.80116	7.79e-07	1	-1.01728	0.0185871	1	1	XLOC_000605	76.5102	57.1888	72.4656	19.7902	62.8678	30.9307	AT1G11530	ATCXXS1	ATCXXS1_CXXS1__C-terminal cysteine residue is changed to a serine 1
XLOC_000614	AT1G11600	CYP77B1	0.64161	0.240503	0	1.24069	0.0003419	1	0.915311	0.00687892	0	1	XLOC_000614	15.4622	24.5752	15.0253	37.5617	29.7887	58.2932	AT1G11600	CYP77B1	CYP77B1__cytochrome P450, family 77, subfamily B, polypeptide 1
XLOC_000642	AT1G12010	AT1G12010	-0.153419	0.902471	0	-1.27353	0.00701234	1	-1.70094	0.000426544	1	1	XLOC_000642	288.571	258.506	282.866	111.589	241.003	69.2486	AT1G12010		2-oxoglutarate (2OG) and Fe(II)-dependent oxygenase superfamily protein
XLOC_000656	AT1G12200	AT1G12200	0.515384	0.125752	0	1.05556	5.47e-06	1	0.766942	0.00474212	0	1	XLOC_000656	377.952	541.681	430.469	904.089	524.166	897.841	AT1G12200	FMO	FMO__Flavin-binding monooxygenase family protein
XLOC_000711	AT1G13130	AT1G13130	1.28328	0.00519319	1	2.56024	1.36e-10	1	1.13683	0.00841571	1	1	XLOC_000711	16.4883	41.8658	9.24699	60.4786	25.2056	56.5632	AT1G13130		Cellulase (glycosyl hydrolase family 5) protein
XLOC_000803	AT1G14700	PAP3	0.241226	0.777386	0	1.13837	0.0158408	1	0.894834	0.102102	0	1	XLOC_000803	16.5126	19.3796	7.25079	17.0844	9.08493	18.7951	AT1G14700	ATPAP3	ATPAP3_PAP3__purple acid phosphatase 3
XLOC_000838	AT1G15380	AT1G15380	-0.161452	0.895215	0	-1.40258	0.00179452	1	-0.0763781	0.954878	0	1	XLOC_000838	1276.73	1135.74	1023.72	368.143	945.298	894.384	AT1G15380	GLYI4	GLYI4__Lactoylglutathione lyase / glyoxalase I family protein
XLOC_000957	AT1G17180	ATGSTU25	0.73845	0.127046	0	1.23268	0.000398861	1	0.772279	0.0900881	0	1	XLOC_000957	528.522	895.045	730.333	1761.2	923.392	1602.77	AT1G17180	ATGSTU25	ATGSTU25_GSTU25__glutathione S-transferase TAU 25
XLOC_000959	AT1G17200	AT1G17200	-0.514601	0.378216	0	-1.00892	0.0202241	1	-1.17777	0.00312508	1	1	XLOC_000959	25.4122	17.8088	21.0503	9.91521	29.9726	12.2628	AT1G17200		Uncharacterised protein family (UPF0497)Uncharacterised protein family (UPF0497)
XLOC_000961	AT1G17230	AT1G17230	0.359777	0.506013	0	-1.27952	0.000227913	1	-0.381124	0.47245	0	1	XLOC_000961	28.0041	36.3766	33.2744	13.2497	33.9079	26.1757	AT1G17230		Leucine-rich receptor-like protein kinase family protein
XLOC_000993	AT1G17700	PRA1.F1	1.35637	0.208844	0	2.24557	0.000547979	1	0.652569	0.588848	0	1	XLOC_000993	1.30445	4.71375	1.78604	12.8932	3.5755	6.45835	AT1G17700	PRA1.F1	PRA1.F1__prenylated RAB acceptor 1.F1
XLOC_001052	AT1G18830	AT1G18830	2.48353	0.0257373	1	1.28562	0.279691	0	2.41089	0.027839	1	1	XLOC_001052	4.23457	56.6485	58.8803	182.113	27.1184	233.18	AT1G18830	SEC31A	SEC31A__Transducin/WD40 repeat-like superfamily protein
XLOC_001053	AT1G18860	WRKY61	-0.0528847	0.960653	0	-1.49255	9.47e-06	1	-0.825549	0.041782	0	1	XLOC_001053	120.213	116.821	118.847	40.7782	167.921	93.2373	AT1G18860	ATWRKY61	ATWRKY61_WRKY61__WRKY DNA-binding protein 61
XLOC_001054	AT1G18870	ICS2	0.204821	0.736007	0	1.04805	0.000134893	1	0.574002	0.12345	0	1	XLOC_001054	379.026	437.258	271.393	568.766	492.926	739.459	AT1G18870	ATICS2	ATICS2_ICS2__isochorismate synthase 2
XLOC_001063	AT1G19020	AT1G19020	1.03242	0.173243	0	1.867	0.000382692	1	0.976076	0.193302	0	1	XLOC_001063	196.071	424.01	270.641	1087.56	390.852	808.556	AT1G19020
XLOC_001117	AT1G19960	AT1G19960	-0.659001	0.269743	0	-1.06349	0.016456	1	-1.25947	0.00592026	1	1	XLOC_001117	161.713	101.261	85.1089	39.3901	114.114	45.6948	AT1G19960
XLOC_001213	AT1G21360	GLTP2	1.18945	0.0413901	1	0.696688	0.216303	0	0.47126	0.590525	0	1	XLOC_001213	24.3498	58.0376	54.9913	91.4453	44.2421	62.3959	AT1G21360	GLTP2	GLTP2__glycolipid transfer protein 2
XLOC_001216	AT1G21400	F24J8.4	0.0923156	0.95675	0	1.21565	0.0492585	1	0.64126	0.509434	0	1	XLOC_001216	13.3834	14.3117	7.70627	19.3882	10.6387	17.0811	AT1G21400		Thiamin diphosphate-binding fold (THDP-binding) superfamily protein
XLOC_001248	AT1G21940	AT1G21940	2.60825	0.0376398	1	2.37061	0.0341611	1	2.32612	0.0752357	0	1	XLOC_001248	1.12397	36.368	10.1221	106.837	1.3886	30.3062	AT1G21940
XLOC_001262	AT1G22150	SULTR1	1.29476	0.15678	0	3.35319	2.59e-08	1	0.842977	0.359145	0	1	XLOC_001262	5.717	15.4397	4.13345	54.5692	20.5948	38.3412	AT1G22150	SULTR1;3	SULTR1;3__sulfate transporter 1;3
XLOC_001277	AT1G22430	AT1G22430	-0.0370718	0.969702	0	-1.41567	4.52e-06	1	-0.693823	0.0726715	0	1	XLOC_001277	77.3833	76.0646	77.4413	28.0025	76.2638	46.9995	AT1G22430		GroES-like zinc-binding dehydrogenase family protein
XLOC_001329	AT1G23200	PME6	0.601049	0.471214	0	0.482672	0.435336	0	1.98093	0.00051247	1	1	XLOC_001329	15.8677	24.9193	32.7838	46.3189	6.48455	28.4407	AT1G23200		Plant invertase/pectin methylesterase inhibitor superfamily
XLOC_001343	AT1G23550	SRO2	2.33582	0.00232356	1	2.28393	0.000507239	1	2.18154	0.00343982	1	1	XLOC_001343	6.332	41.7351	16.427	95.9443	12.5677	68.6985	AT1G23550	SRO2	SRO2__similar to RCD one 2
XLOC_001431	AT1G25400	AT1G25400	0.532183	0.436026	0	1.52411	5.48e-05	1	1.26636	0.00453762	1	1	XLOC_001431	18.475	26.8215	16.1819	48.5795	15.9697	39.9812	AT1G25400
XLOC_001452	AT1G26250	AT1G26250	0.232505	0.903023	0	-2.4339	0.000310417	1	-1.50748	0.08727	0	1	XLOC_001452	1189	1428.42	963.17	134.621	3115.49	953.69	AT1G26250		Proline-rich extensin-like family proteinProline-rich extensin-like family protein
XLOC_001478	AT1G26730	PHO1-H7	-0.021783	0.983912	0	0.360121	0.398667	0	1.1012	0.00198046	1	1	XLOC_001478	41.5462	40.9856	31.8404	40.7282	21.4438	46.8125	AT1G26730		EXS (ERD1/XPR1/SYG1) family protein
XLOC_001649	AT1G29180	AT1G29180	0.251044	0.773688	0	-1.31352	0.00102041	1	-0.537	0.492535	0	1	XLOC_001649	42.9671	51.7475	61.508	23.9422	24.3728	16.0831	AT1G29180		Cysteine/Histidine-rich C1 domain family protein
XLOC_001751	AT1G30660	T5I8.11	1.19679	0.291388	0	2.37698	0.00145974	1	0.737837	0.589251	0	1	XLOC_001751	4.83095	12.7707	3.25669	23.7771	7.95052	14.2731	AT1G30660		nucleic acid binding;nucleic acid binding
XLOC_001756	AT1G30720	AT1G30720	0.0994502	0.942737	0	-1.61943	0.000462999	1	-1.13415	0.0450637	1	1	XLOC_001756	386.002	415.519	369.522	112.419	728.642	318.206	AT1G30720		FAD-binding Berberine family protein
XLOC_001823	AT1G31885	NIP3	-0.0980562	0.948449	0	-1.59977	0.00617552	1	-0.855029	0.235693	0	1	XLOC_001823	22.2684	21.0426	19.6848	5.72403	26.7369	14.1949	AT1G31885	NIP3;1	NIP3;1__NOD26-like intrinsic protein 3;1
XLOC_001886	AT1G32870	ANAC13	0.694768	0.143413	0	1.43891	8.31e-06	1	1.03964	0.00650204	1	1	XLOC_001886	136.883	223.944	154.111	429.877	164.562	345.108	AT1G32870	ANAC013ANAC13	ANAC013_ANAC13_NAC13__NAC domain protein 13
XLOC_001888	AT1G32920	AT1G32920	0.724993	0.164207	0	1.13785	0.00182409	1	0.85711	0.0636096	0	1	XLOC_001888	83.7541	140.294	116.359	262.745	91.0683	168.439	AT1G32920
XLOC_001890	AT1G32940	ATSBT3.5	1.07009	0.00311186	1	1.65234	2.33e-08	1	0.673846	0.110454	0	1	XLOC_001890	96.3581	205.46	125.26	404.328	156.084	251.624	AT1G32940	AtSBT3.5	AtSBT3.5_SBT3.5__Subtilase family protein
XLOC_001892	AT1G32960	ATSBT3.3	2.11742	0.0746958	0	3.26298	0.000127445	1	2.95161	0.00307561	1	1	XLOC_001892	0.847233	7.69265	1.85641	31.1788	0.975928	17.1274	AT1G32960	ATSBT3.3	ATSBT3.3_SBT3.3__Subtilase family protein
XLOC_002037	AT1G35140	PHI-1	0.843766	0.098744	0	0.75707	0.0555622	0	1.33522	0.000379792	1	1	XLOC_002037	23.6701	43.1423	40.943	70.8926	34.2394	88.6357	AT1G35140	EXL1PHI-1	EXL1_PHI-1__Phosphate-responsive 1 family protein
XLOC_002386	AT1G43790	TED6	0.548794	0.255893	0	1.25816	8.12e-05	1	0.517816	0.285889	0	1	XLOC_002386	46.4175	68.024	33.2407	81.3159	47.5942	68.5617	AT1G43790	TED6	TED6__tracheary element differentiation-related 6
XLOC_002403	AT1G44050	AT1G44050	0.0267199	0.983544	0	-1.32854	0.000221799	1	-0.962213	0.0537841	0	1	XLOC_002403	131.765	135.008	162.175	62.659	53.5591	26.222	AT1G44050		Cysteine/Histidine-rich C1 domain family protein
XLOC_002477	AT1G46554	AT1G46554	-0.0303338	0.983912	0	-1.043	0.0210745	1	0.262205	0.789888	0	1	XLOC_002477	21.2108	21.1004	30.7183	14.377	18.2269	22.1192	AT1G46554		other RNAother RNA
XLOC_002500	AT1G47395	AT1G47395	1.46838	0.266102	0	2.74016	0.00132965	1	1.00909	0.520593	0	1	XLOC_002500	2.16462	8.86003	2.94247	32.6448	3.07463	8.15874	AT1G47395
XLOC_002519	AT1G47600	BGLU34	0.942916	0.0264521	0	1.22048	0.000493351	1	0.0860512	0.938791	0	1	XLOC_002519	351.939	689.73	311.288	744.488	794.529	845.083	AT1G47600	BGLU34TGG4	BGLU34_TGG4__beta glucosidase 34
XLOC_002591	AT1G48700	AT1G48700	0.163557	0.937893	0	-1.70336	0.0437082	1	-0.228255	0.919742	0	1	XLOC_002591	9.54862	11.1094	10.6813	2.43121	5.01858	4.18081	AT1G48700		2-oxoglutarate (2OG) and Fe(II)-dependent oxygenase superfamily protein2-oxoglutarate (2OG) and Fe(II)-dependent oxygenase superfamily protein
XLOC_002594	AT1G48745	AT1G48745	0.693608	0.310477	0	1.08668	0.0137314	1	-0.270352	0.787951	0	1	XLOC_002594	16.9957	28.1667	20.7693	45.771	25.9769	21.4974	AT1G48745
XLOC_002648	AT1G49570	PER10	1.39002	0.235468	0	1.55534	0.0283087	1	2.00001	0.0115058	1	1	XLOC_002648	1.62409	5.92143	9.07191	29.9255	5.1151	24.6609	AT1G49570		Peroxidase superfamily protein
XLOC_002733	AT1G51090	AT1G51090	1.66955	0.0631832	0	2.37887	0.000382071	1	1.80079	0.0315518	1	1	XLOC_002733	6.32631	23.8345	9.21265	58.1863	7.69178	31.7762	AT1G51090		Heavy metal transport/detoxification superfamily protein
XLOC_002742	AT1G51270	PVA14	-0.366112	0.639783	0	-1.65162	3.12e-05	1	-0.722662	0.184344	0	1	XLOC_002742	151.284	116.853	117.902	35.6887	197.98	117.854	AT1G51270		structural molecules;transmembrane receptors;structural molecules
XLOC_002809	AT1G52400	BGL1	1.88091	0.00184677	1	1.2579	0.0474977	1	1.09968	0.184729	0	1	XLOC_002809	13.4951	55.7796	11.2788	29.3083	8.83409	21.3396	AT1G52400	ATBG1BGL1BGLU18	ATBG1_BGL1_BGLU18__beta glucosidase 18
XLOC_002810	AT1G52410	TSA1	0.166974	0.651933	0	0.51273	0.00703273	0	1.0758	2.26e-10	1	1	XLOC_002810	264.45	296.622	226.867	324.558	195.308	413.513	AT1G52410	AtTSA1	AtTSA1_TSA1__TSK-associating protein 1
XLOC_002827	AT1G52660	AT1G52660	1.10005	0.000996568	1	0.48979	0.163647	0	0.0140102	0.99102	0	1	XLOC_002827	35.4698	77.7606	61.7503	87.0871	68.3985	68.9793	AT1G52660		P-loop containing nucleoside triphosphate hydrolases superfamily protein
XLOC_002836	AT1G52800	AT1G52800	0.325217	0.836477	0	-1.87443	0.00756977	1	-0.648504	0.568841	0	1	XLOC_002836	12.2724	16.0553	19.8932	4.50299	25.1977	15.3812	AT1G52800		2-oxoglutarate (2OG) and Fe(II)-dependent oxygenase superfamily protein
XLOC_002838	AT1G52820	AT1G52820	0.0991984	0.938068	0	-1.52052	0.000649332	1	-0.498626	0.507229	0	1	XLOC_002838	102.152	110.23	89.6007	29.6632	177.04	123.259	AT1G52820		2-oxoglutarate (2OG) and Fe(II)-dependent oxygenase superfamily protein
XLOC_002869	AT1G53270	ABCG10	0.591485	0.257434	0	1.04736	0.00234419	1	0.548211	0.271466	0	1	XLOC_002869	66.7947	101.421	79.7541	168.281	127.747	188.767	AT1G53270	ABCG10	ABCG10__ABC-2 type transporter family protein
XLOC_002881	AT1G53490	AT1G53490	-0.969578	2.48e-06	0	-1.10143	1.09e-08	1	-0.765568	0.000291831	0	1	XLOC_002881	172.937	87.9636	169.007	78.0752	163.976	95.4973	AT1G53490	HEI10	HEI10__RING/U-box superfamily protein
XLOC_002883	AT1G53540	HSP17.6C	0.831873	0.483292	0	2.31175	0.000543508	1	1.89768	0.0197893	1	1	XLOC_002883	18.4466	35.1341	17.1277	103.449	10.8359	48.858	AT1G53540		HSP20-like chaperones superfamily protein
XLOC_002912	AT1G53940	GLIP2	-0.358447	0.292641	0	-1.07101	4.63e-07	1	0.212093	0.658866	0	1	XLOC_002912	271.534	211.66	290.826	137.172	124.953	144.933	AT1G53940	GLIP2	GLIP2__GDSL-motif lipase 2
XLOC_002914	AT1G53990	GLIP3	-0.793975	0.0668101	0	-1.4	4.42e-05	1	-0.822268	0.0446214	0	1	XLOC_002914	135.171	77.2384	104.2	38.3272	143.936	80.5531	AT1G53990	GLIP3	GLIP3__GDSL-motif lipase 3
XLOC_002994	AT1G55230	AT1G55230	1.35513	0.36	0	1.89654	0.0612568	0	2.40426	0.0255617	1	1	XLOC_002994	2.32807	8.5436	3.7479	20.7793	3.1362	27.7169	AT1G55230		Family of unknown function (DUF716)
XLOC_003057	AT1G56430	ATNAS4	0.751939	0.378198	0	2.10462	9.77e-06	1	0.869492	0.25751	0	1	XLOC_003057	14.5802	25.1447	15.97	75.946	15.6535	30.1514	AT1G56430	ATNAS4	ATNAS4_NAS4__nicotianamine synthase 4
XLOC_003223	AT1G59590	ZCF37	0.806072	0.0154401	0	1.00524	0.000215574	1	0.706599	0.0345806	0	1	XLOC_003223	138.502	244.039	189.972	387.256	230.855	380.629	AT1G59590	ZCF37	ZCF37__ZCF37ZCF37__ZCF37
XLOC_003241	AT1G59860	HSP17.6A	0.451892	0.546449	0	1.70724	1.72e-05	1	1.1094	0.0452166	1	1	XLOC_003241	27.385	37.5274	17.8621	61.7364	13.1925	30.1838	AT1G59860		HSP20-like chaperones superfamily protein
XLOC_003259	AT1G60190	PUB19	0.426152	0.660137	0	0.836755	0.118759	0	1.25669	0.0168883	1	1	XLOC_003259	17.0475	23.5121	18.596	34.9714	18.902	48.1201	AT1G60190	AtPUB19	AtPUB19_PUB19__ARM repeat superfamily protein
XLOC_003385	AT1G62540	FMO GS-OX2	-0.0971364	0.91982	0	-0.488189	0.21551	0	1.02168	0.0115515	1	1	XLOC_003385	44.2384	41.0904	75.7613	53.5748	24.8849	51.2789	AT1G62540	FMO GS-OX2	FMO GS-OX2__flavin-monooxygenase glucosinolate S-oxygenase 2
XLOC_003388	AT1G62570	FMO GS-OX4	0.780447	1.17e-06	0	1.0878	2.94e-14	1	0.265006	0.25991	0	1	XLOC_003388	534.361	920.043	637.204	1360.95	1255.13	1509.42	AT1G62570	FMO GS-OX4	FMO GS-OX4__flavin-monooxygenase glucosinolate S-oxygenase 4FMO GS-OX4__flavin-monooxygenase glucosinolate S-oxygenase 4
XLOC_003416	AT1G63055	AT1G63055	3.81121	1.74e-21	1	3.5246	2.43e-26	1	4.17648	1.7e-29	1	1	XLOC_003416	6.10543	99.2198	14.1146	177.118	8.79166	178.665	AT1G63055
XLOC_003514	AT1G64710	AT1G64710	-0.226622	0.907976	0	2.92132	2.51e-05	1	0.947967	0.407897	0	1	XLOC_003514	23.3997	19.5008	3.88843	49.9132	15.5225	33.8042	AT1G64710		GroES-like zinc-binding dehydrogenase family protein
XLOC_003529	AT1G64930	CYP89A7	1.06557	8.96e-06	1	0.758836	0.000866158	0	0.243603	0.570738	0	1	XLOC_003529	75.751	160.997	110.685	188.058	130.637	154.032	AT1G64930	CYP89A7	CYP89A7__cytochrome P450, family 87, subfamily A, polypeptide 7
XLOC_003530	AT1G64940	CYP89A6	1.69386	0.00110744	1	1.27167	0.00523569	1	1.84351	4.69e-05	1	1	XLOC_003530	15.2956	52.4072	39.649	99.6195	32.6924	123.713	AT1G64940	CYP89A6	CYP89A6__cytochrome P450, family 87, subfamily A, polypeptide 6
XLOC_003566	AT1G65486	AT1G65486	-0.12838	0.92507	0	0.200399	0.841132	0	-2.08807	3.35e-06	1	1	XLOC_003566	23.0122	20.8006	14.8873	17.3456	70.1633	15.4285	AT1G65486
XLOC_003597	AT1G66090	AT1G66090	1.2415	0.20511	0	1.91853	0.00196076	1	1.78037	0.0108683	1	1	XLOC_003597	3.85908	10.3945	5.95297	26.36	6.73539	26.4082	AT1G66090		Disease resistance protein (TIR-NBS class)
XLOC_003700	AT1G67850	AT1G67850	0.50692	0.288766	0	1.00065	0.00120232	1	0.192401	0.789215	0	1	XLOC_003700	69.093	98.2226	65.2884	133.196	86.7482	100.333	AT1G67850		Protein of unknown function (DUF707)
XLOC_003716	AT1G68040	AT1G68040	-1.0539	0.446541	0	-2.53139	0.00313572	1	-1.06007	0.204436	0	1	XLOC_003716	4.51131	1.76755	7.63633	0.628621	27.1072	12.1998	AT1G68040		S-adenosyl-L-methionine-dependent methyltransferases superfamily protein
XLOC_003751	AT1G68620	CXE6	1.4006	0.0717741	0	1.40024	0.0265826	1	0.722117	0.471505	0	1	XLOC_003751	20.1152	59.4856	61.7915	178.186	165.394	284.523	AT1G68620		alpha/beta-Hydrolases superfamily protein
XLOC_003804	AT1G69490	NAP	-1.31876	0.0264064	1	0.665451	0.303514	0	-0.450127	0.596574	0	1	XLOC_003804	30.6906	11.625	13.24	21.5844	37.688	27.2052	AT1G69490	ANAC029ATNAP	ANAC029_ATNAP_NAP__NAC-like, activated by AP3/PI
XLOC_003832	AT1G69880	ATH8	1.56212	0.0264821	1	2.71167	7.64e-07	1	2.69093	5.21e-06	1	1	XLOC_003832	17.1422	55.522	15.6208	120.601	11.7386	89.6054	AT1G69880	ATH8	ATH8_TH8__thioredoxin H-type 8
XLOC_003879	AT1G70720	AT1G70720	0.590456	0.404403	0	1.22282	0.0110526	1	0.486336	0.578131	0	1	XLOC_003879	18.1011	27.6967	10.9269	27.3342	13.2699	19.1561	AT1G70720		Plant invertase/pectin methylesterase inhibitor superfamily protein
XLOC_003903	AT1G71140	AT1G71140	3.1175	0.000946525	1	0.848797	0.392568	0	2.75672	0.000759713	1	1	XLOC_003903	0	10.5695	13.2409	25.6585	3.52598	33.926	AT1G71140		MATE efflux family protein
XLOC_003947	AT1G71930	VND7	0.166947	0.894415	0	1.09512	0.0276586	1	0.799285	0.240576	0	1	XLOC_003947	19.8886	22.3839	14.3975	31.7673	14.3727	25.6935	AT1G71930	ANAC030VND7	ANAC030_VND7__vascular related NAC-domain protein 7
XLOC_003955	AT1G72060	AT1G72060	-0.332198	0.741752	0	-1.32747	0.00470933	1	-0.305302	0.74962	0	1	XLOC_003955	18.8884	14.72	29.7364	11.1744	26.3239	20.6237	AT1G72060		serine-type endopeptidase inhibitors
XLOC_003978	AT1G72360	HRE1	-0.53633	0.0984257	0	-1.14106	1.97e-06	1	-0.53137	0.12345	0	1	XLOC_003978	204.901	141.345	183.884	82.3189	120.957	82.5847	AT1G72360	AtERF73HRE1	AtERF73_ERF73_HRE1__Integrase-type DNA-binding superfamily protein
XLOC_004000	AT1G72800	AT1G72800	-0.0132567	0.994877	0	1.37458	0.00109381	1	-0.247666	0.795147	0	1	XLOC_004000	24.8449	24.8536	13.9402	38.2236	28.2337	23.849	AT1G72800		RNA-binding (RRM/RBD/RNP motifs) family protein
XLOC_004027	AT1G73220	AtOCT1	1.8656	0.0313323	1	1.99308	0.00653225	1	1.14726	0.272164	0	1	XLOC_004027	13.7532	63.9999	24.7975	123.464	77.6595	191.716	AT1G73220	AtOCT1	AtOCT1_OCT1__organic cation/carnitine transporter1AtOCT1_OCT1__organic cation/carnitine transporter1
XLOC_004063	AT1G73830	BEE3	0.692202	0.516045	0	2.02267	0.000556732	1	0.0873846	0.969693	0	1	XLOC_004063	4.52265	7.43819	2.90761	14.3354	3.1283	3.68112	AT1G73830	BEE3	BEE3__BR enhanced expression 3
XLOC_004114	AT1G74670	GASA6	0.196579	0.917234	0	0.479532	0.600727	0	1.55782	0.0431145	1	1	XLOC_004114	4.35921	5.02651	6.58492	9.46751	3.24435	11.5597	AT1G74670	GASA6	GASA6__Gibberellin-regulated family protein
XLOC_004127	AT1G74930	ORA47	1.23736	NA	0	0.0135089	1	0	2.10287	0.0463581	1	1	XLOC_004127	1.63703	5.03018	2.101	2.15904	3.19777	18.0154	AT1G74930	ORA47	ORA47__Integrase-type DNA-binding superfamily protein
XLOC_004130	AT1G75000	AT1G75000	1.46021	0.0132097	1	2.12395	7.06e-06	1	0.976089	0.144855	0	1	XLOC_004130	58.7278	173.084	117.371	560.684	340.109	695.938	AT1G75000		GNS1/SUR4 membrane protein family
XLOC_004222	AT1G76560	CP12-3	-0.503799	0.254385	0	-1.23722	1.96e-05	1	-0.769788	0.0332784	0	1	XLOC_004222	380.22	266.702	308.711	128.382	293.252	170.417	AT1G76560	CP12-3	CP12-3__CP12 domain-containing protein 3
XLOC_004258	AT1G77110	PIN6	0.0423212	0.978479	0	0.554498	0.426319	0	1.73202	0.00411418	1	1	XLOC_004258	16.8613	17.4912	10.3677	15.55	5.28857	19.4998	AT1G77110	PIN6	PIN6__Auxin efflux carrier family protein
XLOC_004305	AT1G78000	SULTR1	0.0715299	0.948417	0	-1.2519	0.000402089	1	-0.649388	0.19798	0	1	XLOC_004305	1212	1276.32	1107.36	452.125	1713.56	1077.2	AT1G78000	SEL1SULTR1;2	SEL1_SULTR1;2__sulfate transporter 1;2SEL1_SULTR1;2__sulfate transporter 1;2
XLOC_004311	AT1G78070	AT1G78070	0.821913	0.0016721	0	1.04141	2.82e-06	1	0.673247	0.0125976	0	1	XLOC_004311	136.03	240.944	165.739	345.113	189.898	305.341	AT1G78070		Transducin/WD40 repeat-like superfamily protein
XLOC_004324	AT1G78230	AT1G78230	0.92748	0.0874263	0	1.63977	3.62e-05	1	0.885618	0.117782	0	1	XLOC_004324	38.4573	74.704	33.518	110.563	30.0391	56.9862	AT1G78230		Outer arm dynein light chain 1 protein
XLOC_004338	AT1G78490	CYP708A3	0.784394	0.272774	0	1.09588	0.0312814	1	0.792163	0.271818	0	1	XLOC_004338	12.2967	22.3084	11.6284	26.0532	10.8933	19.9671	AT1G78490	CYP708A3	CYP708A3__cytochrome P450, family 708, subfamily A, polypeptide 3
XLOC_004449	AT1G80650	RTL1	-0.800505	0.00376962	0	-1.27336	4.11e-07	1	-0.248284	0.612286	0	1	XLOC_004449	126.271	71.7296	99.4055	40.1868	85.4066	70.06	AT1G80650	RTL1	RTL1__RNAse THREE-like protein 1
XLOC_004462	AT1G80840	WRKY40	-0.211623	0.827201	0	0.8503	0.0577589	0	1.18577	0.00691738	1	1	XLOC_004462	31.5896	26.9562	19.8607	36.4705	21.247	50.5701	AT1G80840	ATWRKY40	ATWRKY40_WRKY40__WRKY DNA-binding protein 40
XLOC_004481	AT1G01170	AT1G01170	-0.44071	0.380733	0	-1.26089	4.68e-05	1	-0.622314	0.158566	0	1	XLOC_004481	93.3487	68.5994	98.3213	39.8908	70.3159	44.384	AT1G01170		Protein of unknown function (DUF1138)
XLOC_004507	AT1G01680	ATPUB54	2.35692	NA	0	1.14754	0.365608	0	2.49887	0.037941	1	1	XLOC_004507	0	5.37931	6.34012	17.0254	0	6.84681	AT1G01680	ATPUB54	ATPUB54_PUB54__plant U-box 54
XLOC_004534	AT1G02220	ANAC003	-0.457789	0.231901	0	-1.03013	9.56e-05	1	-0.42753	0.271219	0	1	XLOC_004534	134.544	98.2992	119.791	57.9523	124.348	92.8444	AT1G02220	ANAC003	ANAC003_NAC003__NAC domain containing protein 3
XLOC_004626	AT1G03820	AT1G03820	-0.160598	0.621471	0	-0.235766	0.278322	0	1.36726	2.37e-20	1	1	XLOC_004626	878.982	786.649	778.653	660.66	381.589	992.718	AT1G03820
XLOC_004653	AT1G04330	AT1G04330	0.614875	0.415849	0	1.80689	6.4e-05	1	0.52671	0.586618	0	1	XLOC_004653	22.4392	34.6065	13.6603	50.8714	12.0281	17.8456	AT1G04330
XLOC_004668	AT1G04570	AT1G04570	0.148985	0.908379	0	1.51219	0.00064242	1	0.627674	0.384249	0	1	XLOC_004668	17.0879	19.0996	12.644	38.0932	16.6648	26.4554	AT1G04570		Major facilitator superfamily protein
XLOC_004699	AT1G05020	AP180	1.01532	0.0307204	1	0.922603	0.00988071	0	-0.357445	0.570558	0	1	XLOC_004699	14.7137	30.7311	25.3607	48.3777	40.2693	31.4792	AT1G05020		ENTH/ANTH/VHS superfamily protein
XLOC_004724	AT1G05310	PME8	1.39605	0.00010034	1	1.51506	4.13e-06	1	0.749886	0.068937	0	1	XLOC_004724	28.9371	77.9635	29.5984	87.1152	54.9627	93.0846	AT1G05310		Pectin lyase-like superfamily protein
XLOC_004725	AT1G05340	AT1G05340	1.81447	0.00260371	1	2.12301	5.67e-05	1	1.01293	0.1856	0	1	XLOC_004725	277.722	1082.55	543.217	2649.21	503.233	1074.06	AT1G05340
XLOC_004748	AT1G05650	AT1G05650	1.15894	0.0439951	1	0.979608	0.0359911	0	-0.0325933	0.98517	0	1	XLOC_004748	17.4861	40.0158	37.6524	76.4397	33.989	33.351	AT1G05650		Pectin lyase-like superfamily protein
XLOC_004795	AT1G06520	ATGPAT1	0.423013	0.5241	0	0.0820543	0.909419	0	1.72398	2.83e-08	1	1	XLOC_004795	23.3568	31.7094	45.3953	47.7625	30.6489	102.444	AT1G06520	ATGPAT1sn-2-GPAT1	ATGPAT1_GPAT1_sn-2-GPAT1__glycerol-3-phosphate acyltransferase 1
XLOC_004815	AT1G06860	AT1G06860	2.58504	0.00545082	1	2.51696	0.00122645	1	1.52186	0.173773	0	1	XLOC_004815	2.2779	21.888	6.82973	51.1788	4.79853	17.2049	AT1G06860		pre-tRNA
XLOC_004837	AT1G07160	AT1G07160	0.571831	0.679659	0	1.63074	0.0166347	1	1.53853	0.0575882	0	1	XLOC_004837	9.03715	14.1638	10.1231	35.2337	8.80665	29.12	AT1G07160		Protein phosphatase 2C family protein
XLOC_004854	AT1G07500	AT1G07500	0.866026	NA	0	1.72615	0.0487311	1	-0.319842	0.872602	0	1	XLOC_004854	2.55464	5.53201	2.24196	9.52156	6.09103	4.64886	AT1G07500	SMR5	SMR5__
XLOC_004858	AT1G07550	AT1G07550	0.136742	0.941047	0	-2.57432	0.00027227	1	-1.32194	0.125319	0	1	XLOC_004858	43.2883	48.3578	23.4321	2.49466	31.5933	11.1854	AT1G07550		Leucine-rich repeat protein kinase family protein
XLOC_004862	AT1G07620	ATOBGM	-0.497742	0.727251	0	-1.79196	0.0184427	1	-0.993173	0.320609	0	1	XLOC_004862	25.8136	17.9009	19.5801	4.33989	41.1903	19.2191	AT1G07620	ATOBGMTRM32	ATOBGM_TRM32__GTP-binding protein Obg/CgtA
XLOC_004869	AT1G07720	KCS3	-0.373866	0.603538	0	1.24782	0.00208727	1	0.558472	0.290403	0	1	XLOC_004869	25.6242	18.8299	10.7867	27.3714	22.2966	32.5433	AT1G07720	KCS3	KCS3__3-ketoacyl-CoA synthase 3
XLOC_004957	AT1G09080	BIP3	2.35302	0.0264821	1	-1.60167	0.0974518	0	1.46096	0.231697	0	1	XLOC_004957	1.5553	20.7243	374.188	101.592	35.0922	119.736	AT1G09080	BIP3	BIP3__Heat shock protein 70 (Hsp 70) family protein
XLOC_004975	AT1G09380	AT1G09380	1.58653	0.00680572	1	0.675471	0.270925	0	0.978888	0.0666402	0	1	XLOC_004975	7.4916	24.3191	14.186	23.2263	27.0722	54.8278	AT1G09380	UMAMIT25	UMAMIT25__nodulin MtN21 /EamA-like transporter family protein
XLOC_005010	AT1G09932	AT1G09932	0.343878	0.370336	0	0.91325	4.88e-05	0	1.01144	2.27e-05	1	1	XLOC_005010	92.2128	116.281	86.1678	163.112	76.9311	157.783	AT1G09932		Phosphoglycerate mutase family protein
XLOC_005013	AT1G09950	RAS1	-0.451901	0.776985	0	1.65919	0.0176371	1	1.09624	0.385283	0	1	XLOC_005013	6.09249	4.10991	4.06286	14.5297	1.84786	4.94495	AT1G09950	RAS1	RAS1__RESPONSE TO ABA AND SALT 1
XLOC_005037	AT1G10340	AT1G10340	0.0160391	0.99489	0	-2.40916	2.59e-05	1	-0.874905	0.267874	0	1	XLOC_005037	41.7961	42.6843	33.5192	4.92588	35.0494	18.4536	AT1G10340		Ankyrin repeat family protein
XLOC_005091	AT1G11070	AT1G11070	-0.402412	0.743349	0	-1.31594	0.0351556	1	-0.43244	0.679708	0	1	XLOC_005091	12.4876	9.19446	16.8829	6.26938	20.6143	14.8987	AT1G11070
XLOC_005092	AT1G11080	scpl31	0.352807	0.562175	0	0.164866	0.796009	0	1.02784	0.00599798	1	1	XLOC_005092	61.3992	79.2762	51.5938	58.0252	44.8706	94.073	AT1G11080	scpl31	scpl31__serine carboxypeptidase-like 31scpl31__serine carboxypeptidase-like 31
XLOC_005097	AT1G11190	BFN1	0.858246	0.00680572	0	1.02457	0.000180402	1	0.0378055	0.962616	0	1	XLOC_005097	46.3866	85.4319	43.1508	89.263	95.1479	97.9484	AT1G11190	BFN1ENDO1	BFN1_ENDO1__bifunctional nuclease i
XLOC_005180	AT1G12640	AT1G12640	-2.11327	1.69e-29	1	-2.24478	6.69e-35	1	-2.30186	2.41e-39	1	1	XLOC_005180	264.341	59.5005	282.377	58.5765	311.876	62.5836	AT1G12640	AtLPLAT1LPCAT1	AtLPLAT1_LPCAT1_LPLAT1__MBOAT (membrane bound O-acyl transferase) family protein
XLOC_005217	AT1G13340	AT1G13340	1.10372	0.129699	0	1.59618	0.00301419	1	1.72257	0.00332597	1	1	XLOC_005217	126.478	287.146	216.321	706.199	132.767	477.651	AT1G13340		Regulator of Vps4 activity in the MVB pathway protein
XLOC_005229	AT1G13520	AT1G13520	1.00008	0.02857	1	0.466587	0.307156	0	0.872625	0.0330524	0	1	XLOC_005229	31.966	64.844	90.2259	125.879	112.074	208.93	AT1G13520		Protein of unknown function (DUF1262)
XLOC_005234	AT1G13609	AT1G13609	1.97728	NA	0	3.854	4.11e-05	1	1.11996	0.534725	0	1	XLOC_005234	0.263795	4.43002	0.35047	23.2799	1.07619	3.80583	AT1G13609		Defensin-like (DEFL) family proteinDefensin-like (DEFL) family protein
XLOC_005241	AT1G13710	CYP78A5	0.0915491	0.94451	0	-0.884949	0.087568	0	-1.1671	0.0329625	1	1	XLOC_005241	62.0053	66.6808	57.025	29.6355	57.5082	24.2104	AT1G13710	CYP78A5KLU	CYP78A5_KLU__cytochrome P450, family 78, subfamily A, polypeptide 5
XLOC_005347	AT1G15385	AT1G15385	0.510544	0.736007	0	1.7377	0.0212354	1	0.546197	0.709546	0	1	XLOC_005347	12.7725	18.7705	8.82571	35.0993	17.4939	26.9823	AT1G15385
XLOC_005349	AT1G15405	AT1G15405	2.01209	0.0205153	1	0.646249	0.595506	0	-1.22629	0.263691	0	1	XLOC_005349	4.2046	21.1909	3.7479	6.5822	12.5527	4.80435	AT1G15405		other RNA
XLOC_005356	AT1G15520	PDR12	0.668562	0.735454	0	2.94096	0.00135798	1	2.28315	0.0403185	1	1	XLOC_005356	15.0148	27.8748	8.7579	127.32	13.3048	103.577	AT1G15520	ABCG40ATABCG40ATPDR12	ABCG40_ATABCG40_ATPDR12_PDR12__pleiotropic drug resistance 12ABCG40_ATABCG40_ATPDR12_PDR12__pleiotropic drug resistance 12
XLOC_005380	AT1G16030	Hsp70b	0.698285	0.261346	0	1.89325	8.97e-07	1	1.46831	0.00101641	1	1	XLOC_005380	77.4189	127.42	76.0043	298.23	60.6906	175.447	AT1G16030	Hsp70b	Hsp70b__heat shock protein 70B
XLOC_005460	AT1G17710	AT1G17710	1.91339	0.0236055	1	4.29988	2.06e-10	1	1.36037	0.0964134	0	1	XLOC_005460	3.03773	14.0316	1.33151	46.9067	8.55246	23.9594	AT1G17710	AtPEPC1	AtPEPC1_PEPC1__Pyridoxal phosphate phosphatase-related protein
XLOC_005537	AT1G19200	AT1G19200	1.82671	0.00831386	1	1.26972	0.0278468	1	0.616038	0.520782	0	1	XLOC_005537	4.92561	19.9268	12.7841	32.8073	15.6502	24.8318	AT1G19200		Protein of unknown function (DUF581)
XLOC_005653	AT1G21100	AT1G21100	-0.236108	0.787679	0	-1.45968	8e-05	1	-0.75477	0.144192	0	1	XLOC_005653	2281.27	1926.11	1928.65	675.413	3965.58	2307.14	AT1G21100	IGMT1	IGMT1__O-methyltransferase family proteinIGMT1__O-methyltransferase family proteinIGMT1__O-methyltransferase family protein
XLOC_005655	AT1G21120	AT1G21120	-0.45333	0.213998	0	-0.23945	0.525711	0	-1.26088	5.69e-09	1	1	XLOC_005655	204.352	149.033	179.02	151.537	1376.87	569.435	AT1G21120	IGMT2	IGMT2__O-methyltransferase family protein
XLOC_005667	AT1G21326	AT1G21326	0.14891	0.911044	0	-1.30442	0.0212354	1	0.408815	0.665155	0	1	XLOC_005667	20.4721	23.0384	20.8062	7.71354	21.2741	28.763	AT1G21326		VQ motif-containing protein
XLOC_005671	AT1G21390	emb2170	1.13338	0.000160205	1	0.948574	0.000547979	0	0.774819	0.0177499	0	1	XLOC_005671	82.6983	183.453	155.799	304.006	148.396	256.522	AT1G21390	emb2170	emb2170__embryo defective 2170
XLOC_005681	AT1G21520	AT1G21520	0.879217	0.473241	0	-0.369846	0.712072	0	2.49206	0.000205463	1	1	XLOC_005681	3.33149	6.8417	23.8169	18.183	4.41664	32.0541	AT1G21520
XLOC_005687	AT1G21550	CML44	1.41712	0.343224	0	2.01493	0.0434501	1	1.45178	0.306995	0	1	XLOC_005687	1.54237	6.42693	4.20222	24.2332	2.4419	9.70136	AT1G21550		Calcium-binding EF-hand family protein
XLOC_005717	AT1G22110	AT1G22110	1.32318	0.14356	0	2.56851	3.76e-05	1	1.61149	0.0453614	1	1	XLOC_005717	9.22172	26.0672	8.16146	60.8847	8.29372	30.0297	AT1G22110		structural constituent of ribosome
XLOC_005762	AT1G22900	F19G10.14	-0.771081	0.527286	0	-1.65742	0.0482337	1	-1.37234	0.0589869	0	1	XLOC_005762	7.72067	4.11752	6.51433	1.19379	19.8659	7.2066	AT1G22900		Disease resistance-responsive (dirigent-like protein) family protein
XLOC_005768	AT1G22985	ERF069	1.24972	0.0138607	1	1.08124	0.0123605	1	-0.220537	0.831269	0	1	XLOC_005768	16.9342	41.7041	25.7095	56.3054	32.169	27.5945	AT1G22985	CRF7	CRF7__Integrase-type DNA-binding superfamily protein
XLOC_005841	AT1G24140	AT1G24140	2.47929	0.000666728	1	1.86424	0.00202544	1	1.98927	0.0027909	1	1	XLOC_005841	3.33309	26.748	18.8431	77.1308	16.0895	72.8929	AT1G24140		Matrixin family protein
XLOC_005893	AT1G25400	AT1G25400	1.03984	0.00448604	1	0.797139	0.0156649	0	0.711443	0.0656578	0	1	XLOC_005893	47.2786	99.3767	78.4252	138.274	89.7512	149.19	AT1G25400
XLOC_005956	AT1G26820	RNS3	0.858541	0.000244316	0	1.32739	3.17e-11	1	0.346534	0.272078	0	1	XLOC_005956	106.199	192.931	103.185	262.753	204.731	261.22	AT1G26820	RNS3	RNS3__ribonuclease 3
XLOC_006042	AT1G28330	DYL1	-0.155518	0.899177	0	-1.45096	0.000956277	1	-0.675636	0.321505	0	1	XLOC_006042	1890.31	1688.46	1933.46	671.71	2560.09	1565.94	AT1G28330	AtDRM1DYL1	AtDRM1_DRM1_DYL1__dormancy-associated protein-like 1
XLOC_006048	AT1G28420	HB-1	0.161577	0.907941	0	0.11381	0.916367	0	1.21587	0.0453614	1	1	XLOC_006048	18.9944	21.0739	20.4901	22.3513	13.1497	31.9656	AT1G28420	HB-1RLT1	HB-1_RLT1__homeobox-1HB-1_RLT1__homeobox-1
XLOC_006073	AT1G29020	AT1G29020	0.448237	0.682503	0	-0.581987	0.463312	0	-1.39582	0.0471947	1	1	XLOC_006073	26.7668	37.4411	24.6921	15.9709	24.6453	8.33013	AT1G29020		Calcium-binding EF-hand family protein
XLOC_006111	AT1G29640	AT1G29640	1.50338	0.0052575	1	0.660793	0.20179	0	0.102766	0.938352	0	1	XLOC_006111	9.78813	29.9799	26.8278	43.7577	32.2027	35.067	AT1G29640		Protein of unknown function, DUF584
XLOC_006142	AT1G30210	TCP24	-0.444276	0.597822	0	-1.61439	0.000232539	1	-0.665415	0.331578	0	1	XLOC_006142	191.427	139.04	185.151	56.7853	203.357	125.206	AT1G30210	ATTCP24	ATTCP24_TCP24__TEOSINTE BRANCHED 1, cycloidea, and PCF family 24
XLOC_006152	AT1G30370	AT1G30370	0.604348	0.0452996	0	0.0499389	0.925251	0	1.18743	9.25e-08	1	1	XLOC_006152	101.262	154.843	167.735	174.448	125.968	289.867	AT1G30370	DLAH	DLAH__alpha/beta-Hydrolases superfamily proteinDLAH__alpha/beta-Hydrolases superfamily protein
XLOC_006272	AT1G32180	ATCSLD6	1.99271	0.0278783	1	2.13441	0.00296064	1	2.04884	0.00822943	1	1	XLOC_006272	2.70924	14.0731	4.76424	25.0299	7.00538	33.581	AT1G32180	ATCSLD6	ATCSLD6_CSLD6__cellulose synthase-like D6
XLOC_006281	AT1G32350	AOX1D	-1.09225	0.496991	0	0.0361139	0.99587	0	2.55798	0.00438933	1	1	XLOC_006281	3.56373	0.949289	8.19697	8.38279	3.09751	24.3325	AT1G32350	AOX1D	AOX1D__alternative oxidase 1D
XLOC_006284	AT1G32450	NRT1.5	-0.228499	0.870021	0	-2.3482	3.22e-06	1	-0.894813	0.255099	0	1	XLOC_006284	9201.51	7763.3	6251.38	1077.31	7670.43	3936.15	AT1G32450	AtNPF7.3NRT1.5	AtNPF7.3_NPF7.3_NRT1.5__nitrate transporter 1.5
XLOC_006327	AT1G33440	AT1G33440	-0.401502	0.446447	0	-1.14687	0.000268453	1	0.48766	0.34341	0	1	XLOC_006327	82.1003	61.9078	88.6176	39.1239	42.1787	59.6217	AT1G33440	AtNPF4.4	AtNPF4.4_NPF4.4__Major facilitator superfamily protein
XLOC_006366	AT1G34047	AT1G34047	0.93338	0.579737	0	-0.64759	0.602556	0	2.71693	0.00127109	1	1	XLOC_006366	1.52533	3.77574	10.8916	6.54156	4.73321	39.135	AT1G34047		Defensin-like (DEFL) family protein
XLOC_006463	AT1G35625	AT1G35625	-1.10521	0.0868016	0	-1.41657	0.0309102	1	-1.21049	0.210782	0	1	XLOC_006463	17.7556	8.00934	9.87734	3.03802	5.8173	2.01223	AT1G35625		RING/U-box superfamily protein
XLOC_006715	TSS8166	CUFF.1957.1	-0.702694	0.474004	0	-1.39379	0.0246028	1	-0.186676	0.913034	0	1	XLOC_006715	15.8134	9.27138	19.3348	6.4543	9.32332	8.42249	TSS8166
XLOC_006747	AT1G43910	AT1G43910	0.415216	0.567153	0	1.25311	0.00130948	1	0.723802	0.192879	0	1	XLOC_006747	72.2529	97.0612	56.1113	138.422	53.4202	90.3466	AT1G43910		P-loop containing nucleoside triphosphate hydrolases superfamily protein
XLOC_006756	AT1G44030	AT1G44030	0.949993	0.376602	0	-2.14865	0.0041402	1	-0.340892	0.854896	0	1	XLOC_006756	18.3017	37.9908	22.0325	3.73109	8.42477	6.42671	AT1G44030		Cysteine/Histidine-rich C1 domain family protein
XLOC_006767	AT1G44130	AT1G44130	2.07218	0.00380984	1	1.88081	0.00181031	1	2.04704	0.00278949	1	1	XLOC_006767	7.52066	38.3035	21.4711	88.7321	11.665	56.2364	AT1G44130		Eukaryotic aspartyl protease family protein
XLOC_006845	AT1G47590	ATPUP20	1.02056	0.028973	1	0.929549	0.0142238	0	0.250221	0.751389	0	1	XLOC_006845	17.0248	35.3073	24.166	47.4249	32.6927	39.2794	AT1G47590	ATPUP20	ATPUP20__
XLOC_006888	AT1G48260	CIPK17	1.25974	0.00586053	1	1.28979	0.000678281	1	1.03645	0.025143	1	1	XLOC_006888	28.8456	71.7099	52.6105	132.885	46.5987	98.9465	AT1G48260	CIPK17SnRK3.21	CIPK17_SnRK3.21__CBL-interacting protein kinase 17
XLOC_006948	AT1G49310	AT1G49310	-0.19921	0.848817	0	-1.03211	0.025599	1	-1.53121	0.000548763	1	1	XLOC_006948	130.24	113.557	89.285	42.2511	146.898	48.4966	AT1G49310
XLOC_006971	AT1G49750	AT1G49750	0.118347	0.890169	0	0.238932	0.665938	0	1.14878	0.00318198	1	1	XLOC_006971	27.3389	30.1247	21.6476	25.3665	14.0336	32.8361	AT1G49750		Leucine-rich repeat (LRR) family proteinLeucine-rich repeat (LRR) family protein
XLOC_006979	AT1G49900	AT1G49900	1.14494	0.330133	0	1.5843	0.0448703	1	0.993729	0.399315	0	1	XLOC_006979	4.34786	11.1697	6.76096	23.2928	7.73837	16.9868	AT1G49900		C2H2 type zinc finger transcription factor family
XLOC_007076	AT1G51790	AT1G51790	-0.0336823	0.975727	0	-1.31236	5.7e-05	1	-0.886208	0.0251313	0	1	XLOC_007076	234.497	229.617	255.375	100.216	282.41	150.548	AT1G51790		Leucine-rich repeat protein kinase family protein
XLOC_007078	AT1G51805	AT1G51805	0.947407	0.435373	0	2.28331	0.00300078	1	0.635894	0.645777	0	1	XLOC_007078	5.24526	11.8394	1.89127	16.0026	10.33	17.5311	AT1G51805		Leucine-rich repeat protein kinase family protein
XLOC_007080	AT1G51820	AT1G51820	0.189027	0.878355	0	-1.32002	0.00355123	1	0.414136	0.508886	0	1	XLOC_007080	12.6349	14.6003	27.3922	10.3986	42.4167	57.6218	AT1G51820		Leucine-rich repeat protein kinase family protein
XLOC_007086	AT1G51890	AT1G51890	-0.161919	0.904259	0	-1.48495	0.00319792	1	-1.27033	0.025845	1	1	XLOC_007086	199.282	177.321	130.057	43.2421	374.639	147.767	AT1G51890		Leucine-rich repeat protein kinase family protein
XLOC_007113	AT1G52200	PCR8	-0.439246	0.216111	0	-1.49342	2.3e-11	1	-1.0288	2.98e-05	1	1	XLOC_007113	1069.46	786.558	977.224	342.091	1062.9	515.89	AT1G52200		PLAC8 family protein
XLOC_007132	AT1G52560	HSP26.5	1.59609	0.144258	0	2.41447	0.0024593	1	3.03762	0.000289299	1	1	XLOC_007132	31.0434	115.963	40.6658	289.785	10.9053	143.343	AT1G52560		HSP20-like chaperones superfamily proteinHSP20-like chaperones superfamily protein
XLOC_007143	AT1G52700	AT1G52700	0.0893783	0.955756	0	1.44079	0.00787567	1	1.59601	0.00266385	1	1	XLOC_007143	9.99448	10.6569	5.77992	17.1751	7.69178	24.8655	AT1G52700		alpha/beta-Hydrolases superfamily protein
XLOC_007191	AT1G53480	MRD1	-2.82179	2.11e-53	1	-2.72086	1.34e-64	1	-2.59599	7.11e-57	1	1	XLOC_007191	294.671	40.5519	401.186	60.2154	312.734	50.9493	AT1G53480	ATMRD1	ATMRD1_MRD1__mto 1 responding down 1
XLOC_007200	AT1G53625	AT1G53625	0.974978	0.166504	0	1.20906	0.0161616	1	1.31789	0.0167587	1	1	XLOC_007200	18.4353	37.7971	31.5585	76.4223	32.0991	85.0044	AT1G53625
XLOC_007270	AT1G54790	AT1G54790	1.10664	7.32e-05	1	1.4596	7.3e-09	1	0.602445	0.0554636	0	1	XLOC_007270	40.8785	89.4941	36.7768	103.49	66.9904	102.597	AT1G54790		GDSL-like Lipase/Acylhydrolase superfamily protein
XLOC_007288	AT1G55180	PLDEPSILON	0.988876	0.026913	0	1.14523	0.00137937	1	0.684254	0.143816	0	1	XLOC_007288	21.4989	44.3215	25.1145	56.9409	34.8135	56.9361	AT1G55180	PLDALPHA4PLDEPSILON	PLDALPHA4_PLDEPSILON__phospholipase D alpha 4
XLOC_007347	AT1G56060	AT1G56060	2.56213	0.0327589	1	2.30312	0.0311748	1	1.78463	0.206158	0	1	XLOC_007347	1.16688	28.7951	9.35266	85.1185	2.0987	18.392	AT1G56060
XLOC_007364	AT1G56240	AtPP2-B13	-0.898616	0.432275	0	0.183436	0.882552	0	2.27836	0.00230074	1	1	XLOC_007364	8.71591	4.10991	11.3831	13.1258	2.89326	17.8594	AT1G56240	AtPP2-B13	AtPP2-B13_PP2-B13__phloem protein 2-B13
XLOC_007533	AT1G60470	AtGolS4	-0.0313637	0.975252	0	0.255566	0.544472	0	1.79423	5.03e-09	1	1	XLOC_007533	53.7334	52.5915	83.0476	99.3716	24.3337	86.4824	AT1G60470	AtGolS4	AtGolS4_GolS4__galactinol synthase 4
XLOC_007552	AT1G60750	AT1G60750	1.60323	0.0948193	0	1.98364	0.00845487	1	1.44705	0.142614	0	1	XLOC_007552	23.2605	85.2754	35.4104	172.803	26.4004	85.2129	AT1G60750		NAD(P)-linked oxidoreductase superfamily protein
XLOC_007580	AT1G61080	AT1G61080	1.56961	8.42e-15	1	1.20866	5.28e-10	1	1.48184	2.75e-15	1	1	XLOC_007580	62.3726	187.131	91.6326	212.704	94.38	266.773	AT1G61080		Hydroxyproline-rich glycoprotein family proteinHydroxyproline-rich glycoprotein family protein
XLOC_007605	AT1G61480	AT1G61480	-0.410062	0.654453	0	-1.87602	0.000333362	1	-0.662457	0.340226	0	1	XLOC_007605	55.3843	41.4994	32.258	7.83844	75.0287	46.6403	AT1G61480		S-locus lectin protein kinase family protein
XLOC_007609	AT1G61550	AT1G61550	0.568065	0.454782	0	0.799309	0.107582	0	1.20825	0.00495269	1	1	XLOC_007609	15.1684	22.8818	17.7597	31.3419	29.1543	68.6847	AT1G61550		S-locus lectin protein kinase family protein
XLOC_007661	AT1G62280	SLAH1	-0.364026	0.768605	0	-2.54181	6.48e-05	1	-0.434452	0.722191	0	1	XLOC_007661	43.3312	33.5527	25.8485	3.08165	29.3868	21.0588	AT1G62280	SLAH1	SLAH1__SLAC1 homologue 1
XLOC_007691	AT1G62760	AT1G62760	1.1124	0.177385	0	1.95567	0.000722798	1	1.39113	0.0203659	1	1	XLOC_007691	5.01143	11.9012	3.71261	17.5821	8.43267	23.3845	AT1G62760		Plant invertase/pectin methylesterase inhibitor superfamily proteinPlant invertase/pectin methylesterase inhibitor superfamily protein
XLOC_007706	AT1G62935	AT1G62935	2.73834	NA	0	2.65725	0.00454592	1	0.185156	0.942706	0	1	XLOC_007706	0.791386	11.3312	0.280099	7.189	5.54731	6.47395	AT1G62935
XLOC_007714	AT1G63050	AT1G63050	1.16523	1.05e-22	1	1.53144	8.62e-41	1	1.85541	2.1e-60	1	1	XLOC_007714	216.18	484.998	203.954	592.467	204.886	745.348	AT1G63050	AtLPLAT2LPCAT2	AtLPLAT2_LPCAT2_LPLAT2__MBOAT (membrane bound O-acyl transferase) family protein
XLOC_007737	AT1G63410	AT1G63410	0.405226	0.739471	0	-1.37823	0.0138381	1	-0.0438467	0.983608	0	1	XLOC_007737	9.50571	12.8504	26.4785	9.53395	13.2278	13.1338	AT1G63410		Protein of unknown function (DUF567)
XLOC_007779	AT1G64170	ATCHX16	-0.100817	0.949776	0	-1.14433	0.0474977	1	-0.643061	0.474708	0	1	XLOC_007779	483.201	448.791	385.924	164.872	618.029	383.909	AT1G64170	ATCHX16	ATCHX16_CHX16__cation/H+ exchanger 16
XLOC_007797	TSS9449	CUFF.2851.2	-0.71153	0.17243	0	-1.80867	4.04e-07	1	-0.306316	0.699747	0	1	XLOC_007797	82.3956	49.9095	102.201	28.0431	56.8031	45.5188	TSS9449
XLOC_007877	AT1G65845	AT1G65845	0.0803533	0.956068	0	-1.54508	0.000983981	1	-1.46155	0.00506173	1	1	XLOC_007877	756.473	802.73	628.321	201.903	1314.91	451.272	AT1G65845
XLOC_007886	AT1G65970	TPX2	0.0029312	0.997497	0	-1.20196	7.62e-08	1	-0.702085	0.010498	0	1	XLOC_007886	1616.53	1620.33	3107.47	1335.66	2305.25	1408.01	AT1G65970	TPX2	TPX2__thioredoxin-dependent peroxidase 2
XLOC_007938	AT1G66830	AT1G66830	0.8661	0.558642	0	1.14178	0.0990251	0	1.81824	0.00375672	1	1	XLOC_007938	1.37482	3.41901	7.04149	16.3739	8.52877	32.7114	AT1G66830		Leucine-rich repeat protein kinase family proteinLeucine-rich repeat protein kinase family protein
XLOC_007946	AT1G66920	AT1G66920	-1.25593	0.384407	0	1.58689	0.0492733	1	0.808796	0.46573	0	1	XLOC_007946	2.72218	0.31643	2.76708	10.3549	8.65272	15.787	AT1G66920		Protein kinase superfamily protein
XLOC_007948	AT1G66960	LUP5	-0.963826	0.143357	0	-1.48531	0.00294585	1	-1.19446	0.0363946	1	1	XLOC_007948	33.5179	17.0147	34.0829	11.4436	35.5744	14.6953	AT1G66960	LUP5	LUP5__Terpenoid cyclases family protein
XLOC_007949	AT1G66970	SVL2	0.578821	0.541333	0	0.552132	0.565331	0	1.70215	0.0198372	1	1	XLOC_007949	9.24191	14.5349	4.09816	6.43348	2.95483	12.4634	AT1G66970	GDPDL1SVL2	GDPDL1_SVL2__SHV3-like 2
XLOC_007950	AT1G66980	SNC4	0.732768	0.477882	0	1.60186	0.0136326	1	1.55546	0.00599798	1	1	XLOC_007950	3.87202	7.1798	2.41661	9.55577	5.53151	17.9542	AT1G66980	GDPDL2SNC4	GDPDL2_SNC4__suppressor of npr1-1 constitutive 4
XLOC_007977	AT1G67328	AT1G67328	0.458533	0.632452	0	-1.18119	0.0385436	1	-0.511619	0.607815	0	1	XLOC_007977	21.6923	30.8373	25.779	10.6499	19.3497	13.1201	AT1G67328		other RNA
XLOC_007978	AT1G67360	AT1G67360	0.439414	0.0864396	0	1.26935	3.01e-13	1	0.492976	0.0394846	0	1	XLOC_007978	235.105	318.747	194.016	470.657	219.362	310.777	AT1G67360		Rubber elongation factor protein (REF)Rubber elongation factor protein (REF)
XLOC_008057	AT1G68740	PHO1	0.658428	0.24952	0	1.20654	0.00182409	1	1.1939	0.00556669	1	1	XLOC_008057	285.618	457.659	276.45	657.981	258.096	608.802	AT1G68740	PHO1;H1	PHO1;H1__EXS (ERD1/XPR1/SYG1) family protein
XLOC_008148	AT1G70290	ATTPS8	-0.197738	0.804907	0	-1.07489	0.00160958	1	-0.508807	0.333093	0	1	XLOC_008148	890.11	773.688	758.941	352.639	993.87	691.878	AT1G70290	ATTPS8ATTPSC	ATTPS8_ATTPSC_TPS8__trehalose-6-phosphatase synthase S8
XLOC_008160	AT1G70440	SRO3	1.93141	0.0411498	1	2.04013	0.00856655	1	2.64929	0.0011301	1	1	XLOC_008160	7.78695	39.3762	24.9403	126.777	12.1126	103.761	AT1G70440	SRO3	SRO3__similar to RCD one 3
XLOC_008162	AT1G70480	AT1G70480	1.72209	0.19364	0	1.08721	0.360095	0	2.56041	0.0162892	1	1	XLOC_008162	1.63862	9.80932	11.6281	29.289	1.78628	21.4179	AT1G70480		Domain of unknown function (DUF220)Domain of unknown function (DUF220)
XLOC_008178	AT1G70830	MLP28	0.0939987	0.963773	0	2.6367	1.45e-05	1	1.20272	0.167811	0	1	XLOC_008178	372.444	400.746	40.3871	332.991	143.88	370.126	AT1G70830	MLP28	MLP28__MLP-like protein 28MLP28__MLP-like protein 28
XLOC_008183	AT1G70880	AT1G70880	-0.230004	0.837432	0	-1.96242	7.39e-06	1	-1.19757	0.0255617	1	1	XLOC_008183	287.382	243.52	249.245	59.1213	355.794	148.512	AT1G70880		Polyketide cyclase/dehydrase and lipid transport superfamily proteinPolyketide cyclase/dehydrase and lipid transport superfamily protein
XLOC_008184	AT1G70885	AT1G70885	-0.0101028	0.996486	0	-1.13068	0.0324227	1	-0.424738	0.632757	0	1	XLOC_008184	25.2365	25.4667	34.6396	15.1583	46.7156	34.4578	AT1G70885
XLOC_008185	AT1G70890	MLP43	-0.374546	0.357971	0	-1.09092	7.3e-06	1	-0.6192	0.0481697	0	1	XLOC_008185	1285.51	988.41	1163.32	539.828	1091.33	705.603	AT1G70890	MLP43	MLP43__MLP-like protein 43MLP43__MLP-like protein 43
XLOC_008194	AT1G71030	ATMYBL2	-0.547844	0.417028	0	-1.15367	0.0100093	1	-0.750945	0.180326	0	1	XLOC_008194	96.7146	65.3948	66.4777	28.7248	114.044	66.3136	AT1G71030	ATMYBL2	ATMYBL2_MYBL2__MYB-like 2
XLOC_008259	AT1G72540	AT1G72540	0.961709	0.404403	0	0.900171	0.29765	0	1.90696	0.0180986	1	1	XLOC_008259	6.5942	13.9886	13.7647	27.4631	6.59271	29.5287	AT1G72540		Protein kinase superfamily proteinProtein kinase superfamily protein
XLOC_008282	AT1G73010	ATPS2	0.849602	0.343385	0	2.27407	2.88e-05	1	1.42548	0.0384393	1	1	XLOC_008282	184.793	350.014	153.982	850.078	192.978	563.566	AT1G73010	AtPPsPase1ATPS2	ATPS2_AtPPsPase1_PPsPase1_PS2__phosphate starvation-induced gene 2
XLOC_008285	AT1G73040	AT1G73040	-0.202155	0.872427	0	1.10842	0.0225395	1	-0.310661	0.758146	0	1	XLOC_008285	15.8377	14.0153	12.7833	29.2027	21.8257	17.7825	AT1G73040		Mannose-binding lectin superfamily protein
XLOC_008299	AT1G73260	ATKTI1	-0.0861848	0.942401	0	-1.76784	2.63e-06	1	-0.341877	0.678147	0	1	XLOC_008299	1503.31	1413.3	1873.95	523.743	1436.35	1122.81	AT1G73260	ATKTI1	ATKTI1_KTI1__kunitz trypsin inhibitor 1
XLOC_008337	AT1G74000	SS3	0.418068	0.646073	0	1.12781	0.0158072	1	0.258775	0.790172	0	1	XLOC_008337	13.5453	18.3901	11.9799	27.3451	19.7852	23.9921	AT1G74000	SS3	SS3__strictosidine synthase 3
XLOC_008338	AT1G74010	AT1G74010	0.951814	0.00735187	0	1.15871	3.82e-05	1	1.96619	2.2e-13	1	1	XLOC_008338	43.4388	85.3595	65.6073	148.418	50.8381	205.643	AT1G74010		Calcium-dependent phosphotriesterase superfamily proteinCalcium-dependent phosphotriesterase superfamily protein
XLOC_008486	AT1G76640	CML39	0.26168	0.863287	0	1.82143	0.00132965	1	-0.427725	0.722317	0	1	XLOC_008486	9.86985	11.8392	7.10961	28.3247	15.7084	11.2321	AT1G76640	CML39	CML39__Calcium-binding EF-hand family protein
XLOC_008493	AT1G76730	AT1G76730	-0.164039	0.795025	0	-1.0617	0.000305007	1	-0.848503	0.0122646	0	1	XLOC_008493	59.6674	53.1113	55.6953	25.9743	50.5835	28.7799	AT1G76730	COG0212	COG0212__NagB/RpiA/CoA transferase-like superfamily proteinCOG0212__NagB/RpiA/CoA transferase-like superfamily protein
XLOC_008525	AT1G77145	AT1G77145	0.365446	0.73542	0	-0.612787	0.418948	0	-1.30202	0.0435593	1	1	XLOC_008525	20.0407	26.5231	17.1967	10.814	25.4632	9.23629	AT1G77145		Protein of unknown function (DUF506)
XLOC_008577	AT1G78000	SULTR1	-0.589232	0.351925	0	-1.51982	0.000136167	1	-0.597312	0.350242	0	1	XLOC_008577	216.649	142.53	163.5	54.5316	132.073	85.8261	AT1G78000	SEL1SULTR1;2	SEL1_SULTR1;2__sulfate transporter 1;2SEL1_SULTR1;2__sulfate transporter 1;2
XLOC_008593	AT1G78340	ATGSTU22	1.64165	9.47e-05	1	1.60462	1.56e-05	1	0.505419	0.455999	0	1	XLOC_008593	36.2312	118.094	87.6003	277.272	85.5759	123.032	AT1G78340	ATGSTU22	ATGSTU22_GSTU22__glutathione S-transferase TAU 22ATGSTU22_GSTU22__glutathione S-transferase TAU 22
XLOC_008624	AT1G78830	AT1G78830	0.838088	6.41e-11	0	1.11319	2.01e-20	1	0.744936	6.2e-09	0	1	XLOC_008624	1396.84	2501.32	1512.37	3283.2	2867.64	4815.72	AT1G78830		Curculin-like (mannose-binding) lectin family protein
XLOC_008696	AT1G80050	APT2	-0.483725	0.0371584	0	-1.06286	1.64e-09	1	-0.505115	0.0249831	0	1	XLOC_008696	312.043	223.516	344.55	164.051	300.079	211.118	AT1G80050	APT2ATAPT2PHT1.1	APT2_ATAPT2_PHT1.1__adenine phosphoribosyl transferase 2
XLOC_008718	AT1G80450	AT1G80450	1.04594	0.0226586	1	0.95125	0.00412359	0	0.65902	0.13225	0	1	XLOC_008718	16.6445	34.9746	38.9498	76.2895	41.5152	67.1202	AT1G80450		VQ motif-containing protein
XLOC_008833	AT2G01422	AT2G01422	6.41995	3.21e-24	1	6.35692	8.08e-24	1	5.82733	1.54e-26	1	1	XLOC_008833	0	106.913	0	104.136	1.52754	144.048	AT2G01422
XLOC_008837	AT2G01520	MLP328	-0.49217	0.294869	0	-1.16536	8.75e-05	1	-0.129697	0.871531	0	1	XLOC_008837	22509.4	15882.8	17151.8	7509.27	20366.2	18577.8	AT2G01520	MLP328ZCE1	MLP328_ZCE1__MLP-like protein 328MLP328_ZCE1__MLP-like protein 328
XLOC_008838	AT2G01530	MLP329	-0.341187	0.379993	0	-1.12133	7.11e-07	1	-0.650236	0.0213511	0	1	XLOC_008838	4164.07	3277.73	3290.65	1496.89	4264.77	2700.55	AT2G01530	MLP329ZCE2	MLP329_ZCE2__MLP-like protein 329MLP329_ZCE2__MLP-like protein 329
XLOC_008855	AT2G01900	AT2G01900	-0.188003	0.668262	0	-1.22956	4.98e-10	1	-0.468689	0.100475	0	1	XLOC_008855	508.331	446.653	558.581	235.971	333.435	240.751	AT2G01900		DNAse I-like superfamily protein
XLOC_008926	AT2G02990	RNS1	0.422849	0.710231	0	2.40603	3.41e-06	1	0.227634	0.818618	0	1	XLOC_008926	7.13632	10.2421	3.71239	24.841	24.8887	29.2356	AT2G02990	ATRNS1	ATRNS1_RNS1__ribonuclease 1
XLOC_008956	AT2G03530	UPS2	0.0725026	0.960905	0	-1.29907	0.00993619	1	-0.4681	0.572344	0	1	XLOC_008956	18.6141	19.5752	26.0951	9.78432	26.9408	18.7507	AT2G03530	ATUPS2	ATUPS2_UPS2__ureide permease 2
XLOC_009089	AT2G05510	AT2G05510	1.91749	0.0291665	1	1.70857	0.0321857	1	1.4432	0.146355	0	1	XLOC_009089	334.587	1581.94	1354.87	5234.87	609.045	1941.77	AT2G05510		Glycine-rich protein family
XLOC_009442	AT2G11810	MGDC	1.43107	0.0519363	0	2.76537	1.01e-06	1	1.13699	0.128909	0	1	XLOC_009442	8.8923	25.9943	5.74506	48.0515	14.9517	35.4243	AT2G11810	ATMGD3MGDC	ATMGD3_MGD3_MGDC__monogalactosyldiacylglycerol synthase type C
XLOC_009588	AT2G14210	ANR1	-0.586762	0.602249	0	-1.79544	0.0158421	1	-0.0991181	0.957961	0	1	XLOC_009588	9.68778	6.29983	8.30155	1.55024	6.12181	5.94277	AT2G14210	AGL44ANR1	AGL44_ANR1__AGAMOUS-like 44
XLOC_009655	AT2G15030	AT2G15030	-0.666849	0.429806	0	-1.43697	0.0113305	1	-0.0666421	0.96531	0	1	XLOC_009655	14.195	8.80985	15.0599	5.03096	13.108	12.417	AT2G15030
XLOC_009676	AT2G15310	ATARFB1A	0.187961	0.813067	0	1.17503	0.000139501	1	0.138529	0.863125	0	1	XLOC_009676	32.5283	36.8621	27.4974	62.9367	39.382	43.3343	AT2G15310	ARFB1AATARFB1A	ARFB1A_ATARFB1A__ADP-ribosylation factor B1A
XLOC_009763	AT2G16890	UGT90A1	0.111691	0.825719	0	0.486361	0.0271901	0	1.09535	2.1e-08	1	1	XLOC_009763	181.396	195.692	176.534	248.029	133.857	287.244	AT2G16890		UDP-Glycosyltransferase superfamily protein
XLOC_009807	TSS11794	CUFF.4281.1	-1.1845	0.257138	0	-1.6908	0.00723618	1	-2.4561	0.0053465	1	1	XLOC_009807	7.64779	2.62978	17.0934	4.73997	7.37937	0.530474	TSS11794
XLOC_009878	AT2G18690	AT2G18690	0.893034	0.000389389	0	1.00885	6.04e-06	1	0.549993	0.0580899	0	1	XLOC_009878	243.761	455.087	365.778	742.903	507.193	747.548	AT2G18690
XLOC_009914	AT2G19150	PME10	0.207861	0.848066	0	-1.0882	0.0152122	1	0.283061	0.764961	0	1	XLOC_009914	28.3909	33.0557	49.2471	22.3875	30.7754	38.5725	AT2G19150		Pectin lyase-like superfamily protein
XLOC_010060	AT2G21640	AT2G21640	1.30659	0.176034	0	1.68713	0.0177294	1	0.864303	0.444563	0	1	XLOC_010060	16.0999	45.7414	28.9687	108.668	40.7972	80.0713	AT2G21640
XLOC_010080	AT2G21960	AT2G21960	0.234399	0.620819	0	-1.06742	1.76e-05	1	-0.101699	0.894391	0	1	XLOC_010080	60.0777	70.8975	75.3075	35.2807	39.4739	36.5971	AT2G21960
XLOC_010091	AT2G22122	AT2G22122	-0.370312	0.599967	0	-1.47467	4.76e-05	1	-0.891724	0.0687277	0	1	XLOC_010091	73.3292	56.4375	94.6379	32.9402	53.7205	28.5463	AT2G22122
XLOC_010156	AT2G22990	SNG1	-0.11157	0.900967	0	-1.32028	0.000112125	1	-0.582896	0.211541	0	1	XLOC_010156	71.7076	66.5537	68.6495	26.3045	77.0883	51.5529	AT2G22990	SCPL8SNG1	SCPL8_SNG1__sinapoylglucose 1
XLOC_010192	AT2G23672	AT2G23672	-0.197603	0.8802	0	-1.23531	0.0416467	1	-0.167149	0.935	0	1	XLOC_010192	18.6432	16.6704	16.708	6.43348	5.09595	4.61736	AT2G23672		other RNA
XLOC_010200	AT2G23830	PVA31	2.11982	0.118221	0	1.58753	0.16305	0	2.30594	0.0498905	1	1	XLOC_010200	0	4.11359	3.92277	15.955	2.0908	17.2844	AT2G23830		PapD-like superfamily protein
XLOC_010278	AT2G25000	WRKY60	-0.26022	0.527286	0	-1.05006	1.32e-06	1	-0.384568	0.268427	0	1	XLOC_010278	391.225	325.711	451.545	216.053	284.584	217.656	AT2G25000	ATWRKY60	ATWRKY60_WRKY60__WRKY DNA-binding protein 60
XLOC_010322	AT2G25625	AT2G25625	-0.256839	0.855181	0	1.19071	0.0280743	1	0.387732	0.715717	0	1	XLOC_010322	10.2195	8.12149	8.61599	21.1119	11.3525	15.1639	AT2G25625
XLOC_010341	AT2G25900	ATCTH	-0.472301	0.583323	0	-0.801006	0.144846	0	-1.24204	0.0197893	1	1	XLOC_010341	558.236	395.97	308.579	171.664	861.731	348.537	AT2G25900	ATCTHATTZF1	ATCTH_ATTZF1__Zinc finger C-x8-C-x5-C-x3-H type family protein
XLOC_010369	AT2G26370	AT2G26370	-0.557887	0.29484	0	-1.01482	0.00744205	1	-0.527957	0.285601	0	1	XLOC_010369	52.481	35.4439	47.0409	22.6413	67.7879	45.7397	AT2G26370		MD-2-related lipid recognition domain-containing proteinMD-2-related lipid recognition domain-containing protein
XLOC_010388	AT2G26695	AT2G26695	0.290001	0.755507	0	0.378809	0.528815	0	1.02187	0.0294327	1	1	XLOC_010388	21.8355	27.181	26.9018	35.4379	26.0073	54.0512	AT2G26695		Ran BP2/NZF zinc finger-like superfamily proteinRan BP2/NZF zinc finger-like superfamily protein
XLOC_010429	AT2G27380	ATEPR1	0.679386	0.693924	0	-1.07203	0.37269	0	2.22208	0.0220202	1	1	XLOC_010429	9.9257	18.3247	5.21834	1.29987	7.00538	49.6419	AT2G27380	ATEPR1	ATEPR1_EPR1__extensin proline-rich 1ATEPR1_EPR1__extensin proline-rich 1
XLOC_010431	AT2G27402	AT2G27402	0.166863	0.906484	0	-1.46835	0.00546252	1	-0.252684	0.845736	0	1	XLOC_010431	19.1118	21.9807	33.4839	10.9989	17.2817	13.9633	AT2G27402
XLOC_010439	AT2G27550	ATC	0.644253	0.0167582	0	1.25043	1.41e-09	1	0.521605	0.0606589	0	1	XLOC_010439	224.536	352.018	252.96	608.114	393.235	566.883	AT2G27550	ATC	ATC__centroradialis
XLOC_010475	AT2G28270	AT2G28270	-0.180247	0.937717	0	-2.62675	0.00123647	1	-1.6251	0.11288	0	1	XLOC_010475	61.7535	53.4902	34.5004	2.83029	64.4266	16.5053	AT2G28270		Cysteine/Histidine-rich C1 domain family protein
XLOC_010517	AT2G28970	AT2G28970	0.0256455	0.97887	0	-1.02517	0.00033934	1	-0.682521	0.0537841	0	1	XLOC_010517	107.225	109.742	128.194	62.1613	124.401	76.3915	AT2G28970		Leucine-rich repeat protein kinase family protein
XLOC_010528	AT2G29180	AT2G29180	-0.263153	0.757341	0	-1.00714	0.0194147	1	-0.273611	0.783761	0	1	XLOC_010528	20.6355	17.1131	22.9415	10.9845	13.3818	11.3099	AT2G29180
XLOC_010536	AT2G29320	AT2G29320	-0.226519	0.776313	0	-1.75382	1.08e-06	1	-0.633878	0.209193	0	1	XLOC_010536	91.3971	78.4168	89.0369	25.3531	95.9596	61.3053	AT2G29320		NAD(P)-binding Rossmann-fold superfamily protein
XLOC_010537	AT2G29330	TRI	-0.0577213	0.916468	0	-1.03768	8.93e-09	1	-0.0106742	0.990002	0	1	XLOC_010537	298.275	287.76	358.98	174.112	232.976	231.057	AT2G29330	TRI	TRI__tropinone reductase
XLOC_010538	AT2G29340	AT2G29340	-0.678359	0.0257373	0	-1.91055	4.27e-15	1	-0.536223	0.106913	0	1	XLOC_010538	116.665	73.259	134.993	34.7071	101.453	69.8521	AT2G29340		NAD-dependent epimerase/dehydratase family protein
XLOC_010539	AT2G29350	SAG13	-0.370453	0.853715	0	-1.46815	0.0278794	1	1.31494	0.0733381	0	1	XLOC_010539	4.06954	2.6588	32.4693	10.7297	24.6965	65.4318	AT2G29350	SAG13	SAG13__senescence-associated gene 13
XLOC_010572	AT2G29950	ELF4-L1	0.565372	0.53585	0	1.28858	0.0120197	1	0.870337	0.214405	0	1	XLOC_010572	20.2714	30.2301	21.8211	56.1542	23.4768	44.7839	AT2G29950	ELF4-L1	ELF4-L1__ELF4-like 1
XLOC_010576	AT2G30040	MAPKKK14	-0.0691338	0.948851	0	1.0631	0.00211833	1	0.337562	0.598942	0	1	XLOC_010576	52.4267	49.7689	42.3842	90.7418	64.9924	83.1918	AT2G30040	MAPKKK14	MAPKKK14__mitogen-activated protein kinase kinase kinase 14
XLOC_010612	AT2G30766	AT2G30766	2.33147	0.0588927	0	3.66519	4.44e-05	1	1.34581	0.42142	0	1	XLOC_010612	0.332581	6.3286	1.29622	35.1528	0	1.9657	AT2G30766
XLOC_010642	AT2G31200	ADF6	0.375812	0.532586	0	1.07587	0.000951706	1	0.427548	0.456071	0	1	XLOC_010642	91.5474	119.319	95.1621	204.967	85.4361	115.87	AT2G31200	ADF6ATADF6	ADF6_ATADF6__actin depolymerizing factor 6
XLOC_010684	AT2G31945	AT2G31945	0.709713	0.386294	0	1.02856	0.0567503	0	1.79225	0.000291666	1	1	XLOC_010684	23.9289	40.1505	37.7585	80.3725	46.8188	172.751	AT2G31945
XLOC_010700	AT2G32190	AT2G32190	2.2791	0.000808794	1	2.70101	9.84e-07	1	2.12724	0.000934285	1	1	XLOC_010700	7.37106	43.8127	26.7247	203.49	18.6745	93.7003	AT2G32190
XLOC_010702	AT2G32210	AT2G32210	1.11696	0.215853	0	2.49354	7.86e-06	1	1.03413	0.235693	0	1	XLOC_010702	9.46848	22.1681	13.1719	84.3258	14.2034	30.9019	AT2G32210
XLOC_010729	AT2G32610	ATCSLB01	1.00975	0.00708531	1	0.965668	0.00208317	0	-0.0494185	0.954878	0	1	XLOC_010729	27.686	56.6929	37.0231	73.7823	81.4625	78.7902	AT2G32610	ATCSLB01ATCSLB1	ATCSLB01_ATCSLB1_CSLB01__cellulose synthase-like B1
XLOC_010730	AT2G32620	ATCSLB02	0.726847	0.0842973	0	1.29054	4.07e-05	1	0.123085	0.867506	0	1	XLOC_010730	30.2261	50.3539	24.0615	60.7097	66.8428	72.9589	AT2G32620	ATCSLB02ATCSLB2	ATCSLB02_ATCSLB2_CSLB02__cellulose synthase-like B
XLOC_010808	AT2G33810	SPL3	-0.254453	0.893026	0	-2.28161	0.00389702	1	-0.381573	0.833923	0	1	XLOC_010808	8.2587	7.03103	11.2084	1.55223	5.53151	4.08689	AT2G33810	SPL3	SPL3__squamosa promoter binding protein-like 3
XLOC_010822	AT2G34000	AT2G34000	-1.03405	0.330902	0	-1.792	0.0208866	1	-1.12697	0.278687	0	1	XLOC_010822	9.75815	4.49199	9.87713	2.18085	8.21635	3.49398	AT2G34000		RING/U-box superfamily protein
XLOC_010873	AT2G34810	AT2G34810	1.00189	0.0101299	1	0.849902	0.00643735	0	0.0527723	0.953569	0	1	XLOC_010873	23.9225	48.9242	43.2602	78.4252	60.9219	63.1143	AT2G34810		FAD-binding Berberine family protein
XLOC_010949	AT2G35980	YLS9	1.88226	0.000382734	1	2.15786	5.61e-06	1	1.51851	0.00685264	1	1	XLOC_010949	144.107	580.653	317.022	1555.7	568.279	1737.57	AT2G35980	ATNHL10YLS9	ATNHL10_NHL10_YLS9__Late embryogenesis abundant (LEA) hydroxyproline-rich glycoprotein family
XLOC_010962	AT2G36220	AT2G36220	1.07674	2.66e-05	1	1.1062	1.65e-06	1	1.38826	1.19e-09	1	1	XLOC_010962	171.836	365.872	363.671	791.984	331.63	880.438	AT2G36220
XLOC_010996	AT2G36690	AT2G36690	-0.426905	0.634536	0	-1.91776	3.82e-05	1	-1.16589	0.0436617	1	1	XLOC_010996	168.249	123.902	94.6769	22.9408	83.6574	35.1477	AT2G36690		2-oxoglutarate (2OG) and Fe(II)-dependent oxygenase superfamily protein
XLOC_011060	AT2G37750	AT2G37750	0.142108	0.872225	0	-1.27615	0.000130781	1	-0.629855	0.169237	0	1	XLOC_011060	130.741	145.606	164.655	66.3167	207.959	132.937	AT2G37750
XLOC_011088	AT2G38250	GT-3B	1.29133	0.164977	0	1.56052	0.0251477	1	1.61748	0.042901	1	1	XLOC_011088	20.3102	56.0982	47.4262	157.966	28.311	99.983	AT2G38250		Homeodomain-like superfamily protein
XLOC_011097	AT2G38390	PER23	-0.0176671	0.981695	0	-1.05381	2.59e-07	1	0.255045	0.517006	0	1	XLOC_011097	3195.05	3157.01	4257.19	2034.01	2324.6	2779.94	AT2G38390		Peroxidase superfamily proteinPeroxidase superfamily protein
XLOC_011108	AT2G38540	LP1	0.431125	0.628516	0	1.7898	5.92e-05	1	1.52699	0.00178268	1	1	XLOC_011108	44.5716	61.1854	24.0631	90.7469	37.1556	114.447	AT2G38540	ATLTP1LP1	ATLTP1_LP1_LTP1__lipid transfer protein 1
XLOC_011140	AT2G39010	PIP2E	0.47565	0.206512	0	1.24473	9.69e-07	1	0.437475	0.271456	0	1	XLOC_011140	122.143	170.462	68.7911	166.314	97.4813	133.681	AT2G39010	PIP2;6PIP2E	PIP2;6_PIP2E__plasma membrane intrinsic protein 2E
XLOC_011244	AT2G40740	WRKY55	2.34837	0.0596125	0	2.13942	0.0458383	1	1.98183	0.128878	0	1	XLOC_011244	1.49946	21.2298	9.70269	68.7237	5.14963	35.4247	AT2G40740	ATWRKY55	ATWRKY55_WRKY55__WRKY DNA-binding protein 55ATWRKY55_WRKY55__WRKY DNA-binding protein 55
XLOC_011254	AT2G40880	FL3-27	2.17585	0.00434426	1	2.03012	0.00313415	1	1.94017	0.0138568	1	1	XLOC_011254	34.2212	194.845	78.875	389.282	36.1185	171.387	AT2G40880	ATCYSAFL3-27	ATCYSA_CYSA_FL3-27__cystatin AATCYSA_CYSA_FL3-27__cystatin A
XLOC_011268	AT2G41090	CML10	-0.405257	0.653255	0	1.33876	0.00221541	1	0.0421478	0.983572	0	1	XLOC_011268	13.101	9.30775	7.56575	20.4645	6.9667	7.68984	AT2G41090		Calcium-binding EF-hand family protein
XLOC_011313	AT2G41730	AT2G41730	1.36484	0.15549	0	1.7819	0.0138057	1	0.923077	0.419832	0	1	XLOC_011313	38.2292	113.272	58.3509	237.373	64.0277	132.897	AT2G41730
XLOC_011460	AT2G44130	AT2G44130	0.892254	0.154513	0	1.97071	2.95e-06	1	0.866002	0.145217	0	1	XLOC_011460	61.2582	117.65	57.406	242.346	125.68	236.212	AT2G44130	KMD3	KMD3__Galactose oxidase/kelch repeat superfamily protein
XLOC_011471	AT2G44260	AT2G44260	0.675576	0.000880614	0	1.15854	1.14e-11	1	0.423806	0.0459859	0	1	XLOC_011471	121.926	194.998	106.094	239.012	229.014	306.591	AT2G44260		Plant protein of unknown function (DUF946)
XLOC_011475	AT2G44340	AT2G44340	0.307173	0.834482	0	-1.89388	0.00277695	1	-1.17755	0.270925	0	1	XLOC_011475	14.6418	18.5653	26.4089	6.26938	7.56074	2.57435	AT2G44340		VQ motif-containing protein
XLOC_011486	AT2G44460	BGLU28	0.182455	0.941051	0	2.69908	0.00179805	1	1.44742	0.25991	0	1	XLOC_011486	5.12062	5.79407	0.875374	13.8114	1.31913	5.97598	AT2G44460	BGLU28	BGLU28__beta glucosidase 28
XLOC_011529	AT2G45130	ATSPX3	1.88356	0.0795152	0	2.55758	0.00151228	1	1.85872	0.0500682	0	1	XLOC_011529	2.37257	12.6938	3.22278	27.5032	7.81158	34.8933	AT2G45130	ATSPX3	ATSPX3_SPX3__SPX domain gene 3
XLOC_011568	AT2G45740	PEX11D	0.0412984	0.965723	0	-1.12775	0.000393138	1	-0.530407	0.222167	0	1	XLOC_011568	50.0418	52.0817	53.769	23.7737	52.6198	36.2385	AT2G45740	PEX11D	PEX11D__peroxin 11D
XLOC_011669	AT2G47400	CP12-1	-0.126882	0.89702	0	-1.03005	0.00480041	1	-0.306644	0.678147	0	1	XLOC_011669	379.836	347.171	386.631	184.94	269.385	216.734	AT2G47400	CP12CP12-1	CP12_CP12-1__CP12 domain-containing protein 1
XLOC_011693	AT2G47780	AT2G47780	-2.37137	0.0149874	1	0.342511	0.851532	0	2.19119	0.027839	1	1	XLOC_011693	15.2081	1.10567	0.35047	0.900798	1.0454	12.8832	AT2G47780		Rubber elongation factor protein (REF)
XLOC_011730	AT2G01300	AT2G01300	1.32186	0.365955	0	2.01369	0.0385583	1	2.25646	0.0430706	1	1	XLOC_011730	4.00959	14.5558	13.9396	79.3216	2.81588	26.3006	AT2G01300
XLOC_011754	AT2G01610	AT2G01610	0.00689056	0.995792	0	0.0381796	0.955639	0	1.35585	1.67e-07	1	1	XLOC_011754	182.074	183.753	173.657	178.378	116.66	303.51	AT2G01610		Plant invertase/pectin methylesterase inhibitor superfamily protein
XLOC_011784	AT2G02010	GAD4	1.03766	0.386986	0	2.25267	0.0018652	1	2.22232	0.00676562	1	1	XLOC_011784	7.56607	17.6003	8.89726	53.9729	7.3099	44.4269	AT2G02010	GAD4	GAD4__glutamate decarboxylase 4
XLOC_011800	AT2G02230	AtPP2-B1	0.419377	0.285613	0	1.25178	6.54e-08	1	0.680582	0.0269091	0	1	XLOC_011800	112.227	150.152	122.133	295.209	101.479	164.132	AT2G02230	AtPP2-B1	AtPP2-B1_PP2-B1__phloem protein 2-B1
XLOC_011820	AT2G02710	PLP	-0.590301	0.0479205	0	-1.05337	6.96e-06	1	-0.303099	0.469219	0	1	XLOC_011820	422.9	280.41	316.004	150.635	316.94	255.729	AT2G02710	PLPPLPAPLPBPLPC	PLP_PLPA_PLPB_PLPC__PAS/LOV protein B
XLOC_011833	AT2G02930	ATGSTF3	0.10373	0.930588	0	-0.211445	0.773998	0	-1.14762	0.000289299	1	1	XLOC_011833	20.3449	22.549	25.01	21.3008	256.884	114.962	AT2G02930	ATGSTF3GST16	ATGSTF3_GST16_GSTF3__glutathione S-transferase F3
XLOC_011914	AT2G04230	AT2G04230	-0.222891	0.813257	0	0.238641	0.751874	0	1.06991	0.0264666	1	1	XLOC_011914	20.0294	17.3827	12.9587	15.4875	11.7465	26.0652	AT2G04230		FBD, F-box and Leucine Rich Repeat domains containing protein
XLOC_012039	AT2G05940	AT2G05940	1.58261	2.98e-05	1	1.88008	5.01e-08	1	1.28842	0.00124319	1	1	XLOC_012039	212.314	660.456	344.003	1323.19	516.21	1298.57	AT2G05940	RIPK	RIPK__Protein kinase superfamily protein
XLOC_012432	AT2G13360	AGT	0.05494	0.968291	0	-1.09914	0.0148932	1	-0.788174	0.180038	0	1	XLOC_012432	229.036	238.87	183.294	82.4353	200.728	113.437	AT2G13360	AGTAGT1SGAT	AGT_AGT1_SGAT__alanine:glyoxylate aminotransferase
XLOC_012480	AT2G14095	AT2G14095	1.26444	0.0147191	1	1.35733	0.0013255	1	0.255902	0.78319	0	1	XLOC_012480	13.6327	33.8297	16.9182	45.127	31.7742	38.3741	AT2G14095
XLOC_012509	AT2G14510	AT2G14510	-0.159913	0.916889	0	-3.24764	5.85e-08	1	-1.40005	0.0338831	1	1	XLOC_012509	50.4618	45.2625	45.3611	3.39646	57.5386	20.2632	AT2G14510		Leucine-rich repeat protein kinase family protein
XLOC_012598	AT2G15880	AT2G15880	-0.234276	0.762032	0	-1.06342	0.00258127	1	-0.564916	0.275797	0	1	XLOC_012598	1171.37	991.828	820.63	383.934	1192.39	796.709	AT2G15880		Leucine-rich repeat (LRR) family protein
XLOC_012663	AT2G16900	AT2G16900	0.602741	0.0840046	0	1.13686	5.47e-06	1	0.773744	0.00962863	0	1	XLOC_012663	216.315	330.039	265.183	591.04	306.17	528.479	AT2G16900		Arabidopsis phospholipase-like protein (PEARLI 4) familyArabidopsis phospholipase-like protein (PEARLI 4) family
XLOC_012728	AT2G18150	PER15	0.314554	0.308026	0	0.460916	0.0315535	0	1.40974	1.11e-15	1	1	XLOC_012728	582.655	724.699	826.336	1140.74	490.739	1315.44	AT2G18150		Peroxidase superfamily protein
XLOC_012733	AT2G18193	AT2G18193	0.299121	0.790706	0	1.78871	0.000161446	1	0.862209	0.215819	0	1	XLOC_012733	219.231	272.622	134.565	502.32	191.41	361.231	AT2G18193		P-loop containing nucleoside triphosphate hydrolases superfamily protein
XLOC_012749	AT2G18480	PLT3	0.305191	0.679122	0	0.514938	0.236394	0	1.55092	2.34e-06	1	1	XLOC_012749	34.5847	42.9777	36.4941	52.8192	34.9266	103.413	AT2G18480		Major facilitator superfamily protein
XLOC_012794	AT2G19410	PUB34	1.04982	0.0045779	1	0.321461	0.514766	0	-0.0979779	0.913586	0	1	XLOC_012794	40.4724	85.3642	48.5463	61.3567	87.7133	81.3875	AT2G19410		U-box domain-containing protein kinase family protein
XLOC_012824	AT2G19900	ATNADP-ME1	1.24706	0.126591	0	1.67775	0.00246679	1	1.25059	0.0750752	0	1	XLOC_012824	5.85457	15.3275	9.21308	32.561	9.83706	25.3644	AT2G19900	ATNADP-ME1	ATNADP-ME1_NADP-ME1__NADP-malic enzyme 1
XLOC_012831	AT2G19990	PR-1-LIKE	-0.097227	0.940788	0	-1.19649	0.023359	1	-1.20969	0.00878232	1	1	XLOC_012831	33.7737	31.8773	25.0753	10.3995	82.9256	35.0053	AT2G19990	PR-1-LIKE	PR-1-LIKE__pathogenesis-related protein-1-like
XLOC_012884	AT2G20800	NDB4	1.0479	0.387472	0	2.98756	6.45e-05	1	1.7521	0.0459859	1	1	XLOC_012884	6.52542	15.4005	2.45147	32.2457	10.6658	41.7577	AT2G20800	NDB4	NDB4__NAD(P)H dehydrogenase B4
XLOC_012902	AT2G21020	AT2G21020	-0.0616054	0.957393	0	-1.07416	0.00552783	1	-0.74394	0.145793	0	1	XLOC_012902	72.6406	69.7292	80.2828	37.171	65.1501	38.418	AT2G21020
XLOC_012972	AT2G22190	TPPE	-0.583414	0.166135	0	-1.51633	1.67e-07	1	-0.352515	0.507229	0	1	XLOC_012972	100.216	66.8851	114.819	39.1645	88.804	68.7635	AT2G22190	TPPE	TPPE__Haloacid dehalogenase-like hydrolase (HAD) superfamily protein
XLOC_013028	AT2G23170	GH3.3	0.847404	0.0622373	0	1.71974	9.51e-08	1	-0.0189769	0.986412	0	1	XLOC_013028	23.5186	43.0318	21.9974	76.1407	162.799	160.346	AT2G23170	GH3.3	GH3.3__Auxin-responsive GH3 family protein
XLOC_013040	AT2G23400	AT2G23400	1.18274	0.1376	0	1.62778	0.00844767	1	0.762136	0.412682	0	1	XLOC_013040	10.085	23.9948	7.42522	25.4914	14.3885	25.2719	AT2G23400		Undecaprenyl pyrophosphate synthetase family protein
XLOC_013072	AT2G23840	AT2G23840	0.114164	0.953863	0	-1.67903	0.0436681	1	-0.0914999	0.969085	0	1	XLOC_013072	8.57834	9.35451	7.21367	1.5086	4.92248	4.57013	AT2G23840		HNH endonuclease
XLOC_013138	AT2G24850	TAT3	-1.16925	0.0748656	0	1.34555	0.0113474	1	-0.0597322	0.972195	0	1	XLOC_013138	46.6321	19.4665	18.9129	50.7945	43.7058	41.513	AT2G24850	TATTAT3	TAT_TAT3__tyrosine aminotransferase 3
XLOC_013179	AT2G25460	AT2G25460	1.50268	0.00568144	1	2.21689	3.65e-07	1	1.6234	0.0017231	1	1	XLOC_013179	33.1335	99.9629	66.4449	334.319	40.9598	134.849	AT2G25460
XLOC_013242	AT2G26560	PLP2	-1.15823	0.0232525	1	0.166239	0.810649	0	-0.404718	0.272078	0	1	XLOC_013242	22.3429	9.44271	19.6846	22.1173	129.714	98.5706	AT2G26560	PLA IIAPLA2APLAII alphaPLP2	PLA IIA_PLA2A_PLAII alpha_PLP2__phospholipase A 2A
XLOC_013369	AT2G28500	LBD11	0.695379	0.586422	0	1.3433	0.0324687	1	2.27992	0.000379856	1	1	XLOC_013369	4.05409	7.24152	8.19675	22.3483	5.07641	28.1559	AT2G28500	LBD11	LBD11__LOB domain-containing protein 11
XLOC_013383	AT2G28755	AT2G28755	-1.10674	0.281623	0	-1.78862	0.0224421	1	-1.60091	0.0540416	0	1	XLOC_013383	11.1055	4.80842	9.9122	2.2433	12.9961	3.55712	AT2G28755		UDP-D-glucuronate carboxy-lyase-relatedUDP-D-glucuronate carboxy-lyase-related
XLOC_013385	AT2G28780	AT2G28780	-0.254641	0.875656	0	-1.85065	0.00382213	1	-0.817484	0.431884	0	1	XLOC_013385	198.149	163.252	132.149	30.867	153.938	81.8501	AT2G28780
XLOC_013398	AT2G28960	AT2G28960	0.130585	0.881735	0	-1.31605	5.26e-05	1	-0.916441	0.0157778	0	1	XLOC_013398	214.72	236.477	210.929	82.424	322.784	168.407	AT2G28960		Leucine-rich repeat protein kinase family protein
XLOC_013426	AT2G29450	ATGSTU5	0.825448	0.0227772	0	1.6976	2.11e-09	1	0.967527	0.00388863	0	1	XLOC_013426	45.6439	82.7996	33.8682	114.409	46.0059	92.4219	AT2G29450	AT103-1AATGSTU1ATGSTU5	AT103-1A_ATGSTU1_ATGSTU5_GSTU5__glutathione S-transferase tau 5
XLOC_013428	AT2G29460	ATGSTU4	0.467979	0.672005	0	1.61231	0.000919022	1	1.60632	0.00430211	1	1	XLOC_013428	13.8965	19.2622	20.5256	66.3956	15.4726	50.8843	AT2G29460	ATGSTU4GST22	ATGSTU4_GST22_GSTU4__glutathione S-transferase tau 4
XLOC_013431	AT2G29500	HSP17.6B	0.787435	0.237228	0	1.77542	4.18e-05	1	1.24062	0.0197893	1	1	XLOC_013431	122.419	217.023	125.078	455.746	102.091	252.979	AT2G29500		HSP20-like chaperones superfamily protein
XLOC_013510	AT2G30750	CYP71A12	-1.05104	1.03e-05	1	-0.657266	0.0034642	0	-1.14384	2.22e-10	1	1	XLOC_013510	167.684	79.9957	227.599	143.56	5232.93	2353.64	AT2G30750	CYP71A12	CYP71A12__cytochrome P450, family 71, subfamily A, polypeptide 12
XLOC_013512	AT2G30770	CYP71A13	-1.01253	0.343069	0	1.50939	0.0166347	1	-1.21652	0.0387881	1	1	XLOC_013512	8.95633	3.69514	6.69059	20.5359	91.9847	38.5272	AT2G30770	CYP71A13	CYP71A13__cytochrome P450, family 71, subfamily A, polypeptide 13
XLOC_013539	AT2G31141	AT2G31141	2.47843	0.000464065	1	-0.623414	0.507806	0	0.722934	0.530612	0	1	XLOC_013539	3.22139	24.8018	13.5196	8.31934	8.29372	14.4614	AT2G31141
XLOC_013578	AT2G31860	AT2G31860	0.461948	0.593721	0	1.01469	0.0341314	1	-0.0729008	0.951932	0	1	XLOC_013578	14.2937	20.1511	13.6595	28.8755	33.8921	31.9791	AT2G31860
XLOC_013579	AT2G31865	PARG2	1.15909	0.0196994	1	1.62409	2.65e-05	1	1.23674	0.00945974	1	1	XLOC_013579	32.5381	74.6925	49.1414	158.044	33.7689	83.0323	AT2G31865	PARG2	PARG2__poly(ADP-ribose) glycohydrolase 2
XLOC_013599	AT2G32140	AT2G32140	0.525632	0.59547	0	1.5514	0.00296245	1	1.3149	0.025456	1	1	XLOC_013599	10.1766	15.0767	7.81142	24.8638	10.3458	27.5176	AT2G32140		transmembrane receptors
XLOC_013616	AT2G32510	MAPKKK17	0.741391	0.0178169	0	0.770047	0.0023179	0	1.14066	1.47e-06	1	1	XLOC_013616	53.1202	88.6482	70.7484	122.613	80.5111	179.563	AT2G32510	MAPKKK17	MAPKKK17__mitogen-activated protein kinase kinase kinase 17
XLOC_013622	AT2G32660	AtRLP22	-0.154795	0.919868	0	-1.80817	0.00480912	1	-0.368553	0.764879	0	1	XLOC_013622	35.3896	31.7995	21.7854	5.05378	38.0707	28.9528	AT2G32660	AtRLP22	AtRLP22_RLP22__receptor like protein 22
XLOC_013624	AT2G32690	ATGRP23	-0.203467	0.886809	0	1.26735	0.0369252	1	0.820221	0.34341	0	1	XLOC_013624	16.2835	13.8299	6.86524	18.6926	8.20845	16.3939	AT2G32690	ATGRP23	ATGRP23_GRP23__glycine-rich protein 23
XLOC_013700	AT2G33830	AT2G33830	-0.543311	0.337013	0	-1.4198	4.16e-05	1	-0.89741	0.0400334	0	1	XLOC_013700	2507.23	1700.36	2821.96	1021.93	4619.4	2431.91	AT2G33830	AtDRM2	AtDRM2_DRM2__Dormancy/auxin associated family protein
XLOC_013703	AT2G33850	AT2G33850	-0.103989	0.815889	0	-0.552461	0.00286483	0	1.28788	2.75e-15	1	1	XLOC_013703	1147.54	1067.35	1820.76	1237.48	770.156	1891.94	AT2G33850
XLOC_013708	AT2G33980	atnudt22	-0.182268	0.856681	0	-1.06711	0.010943	1	-0.513425	0.444252	0	1	XLOC_013708	29.9494	25.9215	37.3757	17.1697	29.8307	20.3269	AT2G33980	atnudt22NUDT22	NUDT22_atnudt22__nudix hydrolase homolog 22NUDT22_atnudt22__nudix hydrolase homolog 22
XLOC_013750	AT2G34650	PID	0.0539626	0.964314	0	1.2027	0.000816872	1	0.421017	0.466094	0	1	XLOC_013750	30.7723	31.6652	21.8917	52.079	42.2091	56.5817	AT2G34650	ABRPID	ABR_PID__Protein kinase superfamily protein
XLOC_013881	AT2G36724	AT2G36724	1.17248	0.209574	0	0.736238	0.311126	0	1.79528	0.00546792	1	1	XLOC_013881	4.66341	11.7699	15.0265	25.782	8.67187	32.0889	AT2G36724
XLOC_013889	AT2G36800	DOGT1	-0.457834	0.814007	0	0.789987	0.480673	0	2.05908	0.0302894	1	1	XLOC_013889	5.43458	3.1643	4.90316	9.94046	2.16027	14.8971	AT2G36800	DOGT1UGT73C5	DOGT1_UGT73C5__don-glucosyltransferase 1
XLOC_013983	AT2G38340	DREB19	2.77177	0.0119574	1	2.81124	0.00284294	1	3.49942	0.000468825	1	1	XLOC_013983	1.23566	26.3406	7.70597	95.5671	1.42728	54.7941	AT2G38340	DREB19	DREB19__Integrase-type DNA-binding superfamily protein
XLOC_014008	AT2G38790	AT2G38790	0.432375	0.294827	0	1.16719	2.11e-06	1	0.276039	0.563592	0	1	XLOC_014008	70.4842	94.7095	68.334	156.275	99.3711	121.113	AT2G38790
XLOC_014041	AT2G39380	ATEXO70H2	-0.242116	0.706986	0	-1.29354	1.14e-05	1	-0.967157	0.00358623	0	1	XLOC_014041	350.877	296.501	322.844	128.819	554.255	279.342	AT2G39380	ATEXO70H2	ATEXO70H2_EXO70H2__exocyst subunit exo70 family protein H2ATEXO70H2_EXO70H2__exocyst subunit exo70 family protein H2
XLOC_014106	AT2G40340	DREB2C	1.02952	0.306286	0	1.54133	0.0261134	1	1.51564	0.0621798	0	1	XLOC_014106	30.9916	68.5387	50.9962	165.997	30.7101	99.0549	AT2G40340	AtERF48DREB2C	AtERF48_DREB2C__Integrase-type DNA-binding superfamily protein
XLOC_014109	AT2G40370	LAC5	0.705036	0.0211938	0	1.08791	7.26e-06	1	0.682966	0.021634	0	1	XLOC_014109	272.231	445.824	333.875	717.789	582.1	940.86	AT2G40370	LAC5	LAC5__laccase 5
XLOC_014277	AT2G43000	anac042	0.73829	0.341894	0	1.1168	0.0364293	1	0.0734292	0.961343	0	1	XLOC_014277	114.798	197.553	182.036	414.03	811.098	855.936	AT2G43000	ANAC042JUB1	ANAC042_JUB1_NAC042__NAC domain containing protein 42ANAC042_JUB1_NAC042__NAC domain containing protein 42
XLOC_014309	AT2G43570	CHI	0.0684736	0.94191	0	-0.945967	0.00386766	0	-1.13728	6.21e-05	1	1	XLOC_014309	77.3379	81.9392	93.1355	47.1775	656.656	294.899	AT2G43570	CHI	CHI__chitinase, putative
XLOC_014310	AT2G43580	AT2G43580	1.85396	0.0449006	1	1.06067	0.213635	0	1.47969	0.0464006	1	1	XLOC_014310	2.15168	10.199	4.97353	11.4446	11.8002	34.8643	AT2G43580		Chitinase family protein
XLOC_014311	AT2G43590	AT2G43590	0.0269283	0.986325	0	-1.00859	0.0339947	1	-1.57286	0.000559118	1	1	XLOC_014311	781.643	797.428	541.051	259.338	3482.42	1113.96	AT2G43590		Chitinase family protein
XLOC_014314	AT2G43620	AT2G43620	0.365824	0.744499	0	1.37528	0.00835074	1	1.66724	0.0017556	1	1	XLOC_014314	14.1805	18.2362	12.0128	33.4747	13.4899	46.2484	AT2G43620		Chitinase family protein
XLOC_014332	AT2G43920	HOL2	1.30017	0.20458	0	2.07106	0.0037528	1	1.09882	0.348821	0	1	XLOC_014332	4.13582	11.8795	3.71261	19.6683	3.06673	7.95656	AT2G43920	ATHOL2	ATHOL2_HOL2__S-adenosyl-L-methionine-dependent methyltransferases superfamily protein
XLOC_014341	AT2G44000	AT2G44000	-0.578359	0.687745	0	-1.85247	0.0242799	1	-0.332549	0.847174	0	1	XLOC_014341	9.49436	6.20149	9.352	1.90768	7.87315	6.00535	AT2G44000		Late embryogenesis abundant (LEA) hydroxyproline-rich glycoprotein familyLate embryogenesis abundant (LEA) hydroxyproline-rich glycoprotein family
XLOC_014361	AT2G44380	AT2G44380	0.0744031	0.944685	0	-1.07982	0.00299423	1	-0.901928	0.0367694	0	1	XLOC_014361	738.351	779.343	628.901	290.507	775.371	406.659	AT2G44380		Cysteine/Histidine-rich C1 domain family proteinCysteine/Histidine-rich C1 domain family protein
XLOC_014436	AT2G45660	AGL20	-0.305692	0.743683	0	-2.01769	1.31e-06	1	-0.0324745	0.982439	0	1	XLOC_014436	20.3029	16.3174	38.4586	8.76305	42.2707	40.9672	AT2G45660	AGL20ATSOC1	AGL20_ATSOC1_SOC1__AGAMOUS-like 20
XLOC_014498	AT2G46750	AT2G46750	-0.227398	0.770611	0	-1.46301	9.89e-06	1	-0.660919	0.164969	0	1	XLOC_014498	1133.61	964.652	1145.95	403.284	2390.12	1492.45	AT2G46750	AtGulLO2	AtGulLO2_GulLO2__D-arabinono-1,4-lactone oxidase family protein
XLOC_014537	AT2G47520	HRE2	0.790781	0.586516	0	2.43966	0.00130937	1	1.11936	0.336957	0	1	XLOC_014537	12.1623	23.7716	11.4165	86.4173	34.556	85.1334	AT2G47520	AtERF71HRE2	AtERF71_ERF71_HRE2__Integrase-type DNA-binding superfamily protein
XLOC_014541	AT2G47560	ATL64	-0.201114	0.849115	0	-1.63269	0.00012387	1	0.172387	0.879302	0	1	XLOC_014541	126.702	110.237	103.226	31.4822	65.752	74.3456	AT2G47560		RING/U-box superfamily protein
XLOC_014627	AT3G01175	AT3G01175	0.0582994	0.954785	0	-1.16791	0.000737084	1	-0.958859	0.0121834	0	1	XLOC_014627	63.8339	66.6619	66.6553	29.0406	76.1407	38.7161	AT3G01175		Protein of unknown function (DUF1666)Protein of unknown function (DUF1666)
XLOC_014799	AT3G04110	GLR1	0.00708707	0.996486	0	-1.60571	1.95e-06	1	-0.702612	0.103419	0	1	XLOC_014799	114.648	115.645	104.76	32.9427	145.369	88.4153	AT3G04110	ATGLR1.1	ATGLR1.1_GLR1_GLR1.1__glutamate receptor 1.1
XLOC_014880	AT3G05500	AT3G05500	0.612074	0.0278783	0	1.10248	2.27e-07	1	0.608115	0.0265849	0	1	XLOC_014880	238.58	365.526	278.327	602.943	263.365	403.292	AT3G05500		Rubber elongation factor protein (REF)
XLOC_014889	AT3G05630	PLDP2	1.08754	0.0100298	1	1.50198	7.05e-06	1	0.626393	0.200489	0	1	XLOC_014889	33.8788	73.4673	43.6813	126.906	64.3671	100.801	AT3G05630	PDLZ2PLDP2PLDZETA2	PDLZ2_PLDP2_PLDZETA2__phospholipase D P2
XLOC_014913	AT3G06020	FAF4	0.382814	0.683853	0	1.19706	0.0108363	1	1.3502	0.00687892	1	1	XLOC_014913	22.7717	29.8359	18.7387	44.838	20.0664	52.9253	AT3G06020	FAF4	FAF4__Protein of unknown function (DUF3049)
XLOC_014926	AT3G06210	AT3G06210	0.442184	0.140603	0	1.14963	3.82e-09	1	0.00151562	1	0	1	XLOC_014926	158.266	214.519	159.505	357.818	235.105	236.203	AT3G06210		ARM repeat superfamily protein
XLOC_014951	AT3G06630	AT3G06630	1.59753	0.0421743	1	1.33746	0.0577589	0	1.6006	0.0387881	1	1	XLOC_014951	33.8513	115.1	73.8394	204.257	38.9294	132.4	AT3G06630		protein kinase family proteinprotein kinase family protein
XLOC_014957	AT3G06710	AT3G06710	-0.0617552	0.976158	0	1.46034	0.0263864	1	0.207208	0.909579	0	1	XLOC_014957	8.46915	8.00173	5.70998	17.068	6.51534	7.86123	AT3G06710
XLOC_015064	AT3G08970	ATERDJ3A	0.539535	0.399472	0	1.42415	0.000119634	1	1.68989	2.81e-05	1	1	XLOC_015064	53.5993	78.3034	58.8755	163.637	32.0559	109.271	AT3G08970	ATERDJ3ATMS1	ATERDJ3A_TMS1__DNAJ heat shock N-terminal domain-containing protein
XLOC_015093	AT3G09520	ATEXO70H4	1.50403	0.188727	0	1.40733	0.0746296	0	1.70182	0.0453614	1	1	XLOC_015093	1.56824	6.13952	5.11471	15.3909	4.94537	18.7963	AT3G09520	ATEXO70H4	ATEXO70H4_EXO70H4__exocyst subunit exo70 family protein H4
XLOC_015120	AT3G09922	IPS1	1.64394	0.109014	0	1.52317	0.0643269	0	1.88964	0.0353196	1	1	XLOC_015120	7.27549	29.4992	38.6687	128.602	18.011	81.984	AT3G09922	ATIPS1	ATIPS1_IPS1__induced by phosphate starvation1
XLOC_015192	AT3G11020	DREB2B	1.29724	0.145104	0	2.086	0.000720881	1	1.84487	0.0113933	1	1	XLOC_015192	11.3062	30.3259	15.8333	77.3771	11.7919	49.5099	AT3G11020	DREB2DREB2B	DREB2_DREB2B__DRE/CRT-binding protein 2B
XLOC_015220	AT3G11430	ATGPAT5	0.757337	0.0746736	0	1.20513	0.000139028	1	0.313387	0.617797	0	1	XLOC_015220	131.923	225.448	153.866	362.596	321.146	401.412	AT3G11430	ATGPAT5	ATGPAT5_GPAT5__glycerol-3-phosphate acyltransferase 5
XLOC_015342	AT3G13610	F6'H1	0.055467	0.922906	0	-0.0151223	0.984366	0	-1.12882	1.42e-09	1	1	XLOC_015342	690.991	719.898	608.661	602.467	1538.28	699.419	AT3G13610	F6'H1	F6'H1__2-oxoglutarate (2OG) and Fe(II)-dependent oxygenase superfamily proteinF6'H1__2-oxoglutarate (2OG) and Fe(II)-dependent oxygenase superfamily protein
XLOC_015353	AT3G13760	AT3G13760	-0.189265	0.769275	0	-1.06549	0.000171446	1	-0.685942	0.0562774	0	1	XLOC_015353	410.344	359.831	383.276	180.375	352.223	216.509	AT3G13760		Cysteine/Histidine-rich C1 domain family protein
XLOC_015407	AT3G14680	CYP72A14	-0.104421	0.922294	0	-1.5088	4.23e-05	1	-0.515541	0.418008	0	1	XLOC_015407	545.945	506.985	512.431	173.123	373.983	258.305	AT3G14680	CYP72A14	CYP72A14__cytochrome P450, family 72, subfamily A, polypeptide 14
XLOC_015457	AT3G15370	ATEXPA12	0.958536	0.475659	0	1.77765	0.0131434	1	0.886118	0.285973	0	1	XLOC_015457	1.59412	4.05948	2.62773	11.1551	10.3608	19.9972	AT3G15370	ATEXP12ATEXPA12ATHEXP ALPHA 1.24	ATEXP12_ATEXPA12_ATHEXP ALPHA 1.24_EXP12_EXPA12__expansin 12
XLOC_015478	AT3G15650	AT3G15650	-0.345708	0.651274	0	1.0181	0.0053873	1	0.56144	0.323942	0	1	XLOC_015478	32.759	25.6767	27.5648	57.2468	26.8522	40.232	AT3G15650		alpha/beta-Hydrolases superfamily protein
XLOC_015515	AT3G16330	AT3G16330	0.842066	0.024636	0	1.59566	1.89e-08	1	0.992617	0.00446508	0	1	XLOC_015515	74.8236	135.413	78.4955	242.845	71.8114	145.166	AT3G16330
XLOC_015555	AT3G16930	AT3G16930	0.0332709	0.989993	0	-1.92799	0.0334306	1	-0.274586	0.889719	0	1	XLOC_015555	12.291	12.5695	7.70532	1.27906	8.77587	6.86412	AT3G16930
XLOC_015604	AT3G17690	ATCNGC19	-0.150015	0.87734	0	1.15408	0.00252174	1	0.862268	0.118253	0	1	XLOC_015604	33.5333	30.4335	18.8794	43.2173	13.7408	26.0813	AT3G17690	ATCNGC19	ATCNGC19_CNGC19__cyclic nucleotide gated channel 19
XLOC_015611	AT3G17790	ATACP5	0.960526	0.00883937	0	1.43699	6.9e-07	1	0.84969	0.0173716	0	1	XLOC_015611	78.5947	154.999	126.903	351.403	169.935	310.25	AT3G17790	ATACP5ATPAP17	ATACP5_ATPAP17_PAP17__purple acid phosphatase 17
XLOC_015623	AT3G18000	NMT1	0.442196	0.00237367	0	1.25471	3.97e-28	1	0.67076	1.25e-07	0	1	XLOC_015623	3107.1	4228.08	1607.91	3849.22	2544.88	4058.5	AT3G18000	NMT1PEAMTXPL1	NMT1_PEAMT_XPL1__S-adenosyl-L-methionine-dependent methyltransferases superfamily protein
XLOC_015633	AT3G18145	AT3G18145	-0.728983	0.15565	0	-1.0352	0.0156253	1	-0.63107	0.243903	0	1	XLOC_015633	40.2061	23.9221	30.0197	14.0464	33.8147	21.6523	AT3G18145
XLOC_015780	AT3G20380	AT3G20380	-0.286752	0.794588	0	-1.57256	0.000918575	1	-0.673023	0.378955	0	1	XLOC_015780	436.254	354.106	387.636	122.029	375.106	228.845	AT3G20380		TRAF-like family proteinTRAF-like family protein
XLOC_015839	TSS19027	CUFF.7177.1	-0.749891	0.170795	0	-1.14599	0.00830471	1	0.126979	0.906609	0	1	XLOC_015839	45.4002	27.012	35.4109	15.5178	33.6728	37.0774	TSS19027
XLOC_015849	AT3G21352	AT3G21352	-1.41812	0.259845	0	-0.846208	0.528542	0	-2.09399	0.00677977	1	1	XLOC_015849	5.49611	1.4221	2.52184	0.965246	26.5668	5.17948	AT3G21352
XLOC_015860	AT3G21560	UGT84A2	0.59981	0.00143515	0	1.02739	2.55e-11	1	0.783008	2.34e-06	0	1	XLOC_015860	387.996	587.866	458.036	937.969	569.958	983.148	AT3G21560	BRT1UGT84A2	BRT1_UGT84A2__UDP-Glycosyltransferase superfamily protein
XLOC_015923	AT3G22370	AOX1A	0.820812	0.0144172	0	1.18477	9.47e-06	1	0.935695	0.00233652	0	1	XLOC_015923	173.056	308.354	270.637	625.261	286.637	555.663	AT3G22370	AOX1AATAOX1AAtHSR3	AOX1A_ATAOX1A_AtHSR3_HSR3__alternative oxidase 1A
XLOC_015949	AT3G22830	AT-HSFA6B	1.34059	0.0123279	1	1.57634	8.23e-05	1	1.1267	0.0109277	1	1	XLOC_015949	13.4093	35.7647	27.3904	85.6161	64.0239	143.398	AT3G22830	AT-HSFA6B	AT-HSFA6B_HSFA6B__heat shock transcription factor A6B
XLOC_016059	AT3G24500	MBF1C	0.284221	0.66603	0	1.86507	7.14e-10	1	1.26392	0.000966174	1	1	XLOC_016059	111.241	135.506	49.7322	189.181	31.057	78.2428	AT3G24500	ATMBF1C	ATMBF1C_MBF1C__multiprotein bridging factor 1C
XLOC_016104	AT3G25190	AT3G25190	-0.254867	0.756839	0	-1.51135	2.45e-05	1	-0.426119	0.5263	0	1	XLOC_016104	593.343	494.821	657.575	222.429	646.036	476.077	AT3G25190		Vacuolar iron transporter (VIT) family protein
XLOC_016110	AT3G25240	AT3G25240	1.07284	0.534265	0	3.06363	0.000673103	1	1.34284	0.310202	0	1	XLOC_016110	0.984804	3.1643	1.22584	21.3058	6.24161	18.9216	AT3G25240		Protein of unknown function (DUF506)
XLOC_016111	AT3G25250	AGC2-1	1.17469	0.0046398	1	1.49985	1.46e-05	1	1.18115	0.00307655	1	1	XLOC_016111	93.2276	215.267	152.922	446.578	168.259	391.288	AT3G25250	AGC2AGC2-1AtOXI1	AGC2_AGC2-1_AtOXI1_OXI1__AGC (cAMP-dependent, cGMP-dependent and protein kinase C) kinase family protein
XLOC_016167	AT3G26120	TEL1	-1.15026	0.0205165	1	-0.54486	0.349773	0	-0.365325	0.647956	0	1	XLOC_016167	44.3516	19.507	27.428	18.4948	38.8532	29.7645	AT3G26120	TEL1	TEL1__terminal EAR1-like 1
XLOC_016213	AT3G26830	PAD3	0.335299	0.751089	0	1.65026	0.000352916	1	1.0157	0.08727	0	1	XLOC_016213	41.4774	52.4737	39.0228	130.063	65.6127	137.534	AT3G26830	CYP71B15PAD3	CYP71B15_PAD3__Cytochrome P450 superfamily proteinCYP71B15_PAD3__Cytochrome P450 superfamily protein
XLOC_016240	AT3G27400	AT3G27400	0.401758	0.237162	0	1.0607	2.07e-07	1	2.09404	9.63e-29	1	1	XLOC_016240	72.5668	95.3778	76.1118	160.084	63.0909	273.509	AT3G27400		Pectin lyase-like superfamily protein
XLOC_016271	AT3G27880	AT3G27880	1.06746	0.000942137	1	1.48549	5.23e-08	1	1.06082	0.000697781	1	1	XLOC_016271	140.276	297.931	228.058	652.199	250.587	529.73	AT3G27880		Protein of unknown function (DUF1645)
XLOC_016295	AT3G28210	PMZ	2.41496	0.0058357	1	2.59964	0.000683093	1	2.05626	0.0261158	1	1	XLOC_016295	22.7733	173.223	55.9695	465.124	31.4081	174.85	AT3G28210	PMZSAP12	PMZ_SAP12__zinc finger (AN1-like) family protein
XLOC_016319	AT3G28580	AT3G28580	0.727646	0.454897	0	0.725326	0.308282	0	1.59062	0.0113437	1	1	XLOC_016319	16.3653	28.1476	38.0718	65.2812	24.0791	78.6281	AT3G28580		P-loop containing nucleoside triphosphate hydrolases superfamily protein
XLOC_016348	AT3G29000	CML30	1.22381	0.0857989	0	0.785003	0.224773	0	1.6726	0.00552662	1	1	XLOC_016348	17.8559	44.326	47.8494	85.1804	19.5194	67.7126	AT3G29000		Calcium-binding EF-hand family protein
XLOC_016375	AT3G29300	AT3G29300	-0.944786	0.0746736	0	-1.0247	0.0268245	1	-0.150421	0.886615	0	1	XLOC_016375	44.5968	22.853	34.6027	16.541	39.5708	34.8352	AT3G29300
XLOC_016453	AT3G30260	AGL79	-1.26027	NA	0	-2.22341	0.0169221	1	-0.369823	0.845736	0	1	XLOC_016453	8.0621	2.87321	7.59987	0.964248	9.23512	6.98797	AT3G30260	AGL79	AGL79__AGAMOUS-like 79
XLOC_016970	AT3G44765	AT3G44765	0.262549	0.735454	0	0.408709	0.423075	0	1.38514	9.41e-05	1	1	XLOC_016970	54.0742	64.7702	47.9498	64.5142	59.3943	159.464	AT3G44765		other RNA
XLOC_017053	AT3G46130	ATMYB48-1	-0.890462	0.0118147	0	-2.05998	3.82e-13	1	-1.14767	0.00031659	1	1	XLOC_017053	297.89	159.209	276.536	63.951	311.866	138.348	AT3G46130	ATMYB48ATMYB48-1ATMYB48-2ATMYB48-3	ATMYB48_ATMYB48-1_ATMYB48-2_ATMYB48-3_MYB48__myb domain protein 48
XLOC_017078	AT3G46500	AT3G46500	-0.727391	0.111894	0	-1.54867	5.76e-06	1	-0.455912	0.416361	0	1	XLOC_017078	62.6591	37.4355	64.8653	21.6191	54.3142	39.4652	AT3G46500		2-oxoglutarate (2OG) and Fe(II)-dependent oxygenase superfamily protein
XLOC_017105	AT3G46900	COPT2	1.11655	0.0298353	1	0.180639	0.834193	0	-0.356476	0.681945	0	1	XLOC_017105	62.4518	140.62	61.7505	70.4514	160.791	124.419	AT3G46900	COPT2	COPT2__copper transporter 2
XLOC_017164	AT3G47780	ATATH6	0.706366	0.00406843	0	1.01187	4.81e-07	1	0.51754	0.0513779	0	1	XLOC_017164	195.122	318.578	251.913	511.37	271.347	389.735	AT3G47780	ABCA7ATATH6	ABCA7_ATATH6_ATH6__ABC2 homolog 6
XLOC_017255	AT3G49110	PRX33	2.10177	0.0184386	1	2.1792	0.00561885	1	0.258939	0.908048	0	1	XLOC_017255	9.82944	54.9627	8.05535	48.8036	8.22051	10.3894	AT3G49110	ATPCAATPRX33PRXCA	ATPCA_ATPRX33_PRX33_PRXCA__peroxidase CA
XLOC_017324	AT3G50400	AT3G50400	0.625466	0.292641	0	1.3364	0.00036892	1	0.291563	0.718425	0	1	XLOC_017324	89.0375	138.737	106.129	276.839	234.392	288.727	AT3G50400		GDSL-like Lipase/Acylhydrolase superfamily protein
XLOC_017328	AT3G50460	HR2	-0.312111	0.858927	0	-2.53578	0.00050717	1	-1.6021	0.0763171	0	1	XLOC_017328	30.9512	24.4331	30.5768	3.64582	25.7377	6.98883	AT3G50460	HR2	HR2__homolog of RPW8 2
XLOC_017357	AT3G50930	BCS1	0.584583	0.236485	0	1.0856	0.000970887	1	1.37383	3.65e-05	1	1	XLOC_017357	104.805	158.08	116.046	251.08	114.144	303.657	AT3G50930	BCS1	BCS1__cytochrome BC1 synthesisBCS1__cytochrome BC1 synthesis
XLOC_017463	AT3G52748	AT3G52748	1.19983	0.00708531	1	1.41717	0.000113729	1	0.393353	0.589952	0	1	XLOC_017463	58.6842	138.506	120.806	333.233	116.779	155.05	AT3G52748		other RNA
XLOC_017467	AT3G52840	BGAL2	-0.132622	0.837253	0	-1.25041	7.92e-07	1	0.0831482	0.913616	0	1	XLOC_017467	160.651	147.083	173.242	71.2982	116.181	123.343	AT3G52840	BGAL2	BGAL2__beta-galactosidase 2
XLOC_017494	AT3G53230	CDC48D	0.907577	0.00192606	0	1.75114	1.81e-13	1	1.29103	1.12e-06	1	1	XLOC_017494	238.317	450.921	218.918	751.911	159.327	396.454	AT3G53230	AtCDC48B	AtCDC48B__ATPase, AAA-type, CDC48 protein
XLOC_017582	AT3G54820	PIP2D	0.277271	0.591177	0	1.18284	2.68e-06	1	-0.193817	0.71566	0	1	XLOC_017582	49.4521	59.421	40.3525	92.5826	84.0142	73.7369	AT3G54820	PIP2;5PIP2D	PIP2;5_PIP2D__plasma membrane intrinsic protein 2;5
XLOC_017661	AT3G55980	SZF1	0.433141	0.149247	0	0.310307	0.256456	0	1.0345	4.18e-07	1	1	XLOC_017661	190.071	257.072	218.454	272.292	200.249	415.479	AT3G55980	ATSZF1	ATSZF1_SZF1__salt-inducible zinc finger 1
XLOC_017672	AT3G56275	AT3G56275	1.2318	0.101888	0	1.72892	0.00192111	1	0.761151	0.340065	0	1	XLOC_017672	8.0621	19.895	8.19675	30.0807	19.685	34.6127	AT3G56275
XLOC_017842	AT3G59480	AT3G59480	-0.572154	0.382267	0	-1.05554	0.0244388	1	-1.01153	0.0375179	1	1	XLOC_017842	70.9734	47.785	45.0427	20.8551	84.5222	41.0421	AT3G59480		pfkB-like carbohydrate kinase family protein
XLOC_017882	AT3G60140	DIN2	-1.05231	0.331423	0	1.78389	0.0150311	1	1.45365	0.113687	0	1	XLOC_017882	87.0162	37.2809	32.5723	134.613	27.7124	89.3459	AT3G60140	BGLU30DIN2SRG2	BGLU30_DIN2_SRG2__Glycosyl hydrolase superfamily protein
XLOC_017961	AT3G61390	PUB36	1.60354	0.000946525	1	1.32403	0.00241637	1	0.442872	0.601256	0	1	XLOC_017961	23.3981	74.8613	43.5349	114.013	42.769	58.9977	AT3G61390		RING/U-box superfamily protein
XLOC_018037	AT3G62740	BGLU7	-0.897501	1.58e-06	0	-1.31981	2.02e-14	1	0.271948	0.456071	0	1	XLOC_018037	222.178	119.22	224.832	89.6512	79.7049	95.5499	AT3G62740	BGLU7	BGLU7__beta glucosidase 7
XLOC_018049	AT3G62990	AT3G62990	2.01026	0.0511098	0	1.75443	0.0244089	1	1.51771	0.145796	0	1	XLOC_018049	1.37482	9.02401	5.77875	22.9626	3.54887	12.2455	AT3G62990
XLOC_018088	AT3G01260	AT3G01260	-0.242758	0.630288	0	-1.0062	6.35e-05	1	-0.00833287	0.995076	0	1	XLOC_018088	619.373	523.171	486.997	239.704	442.167	439.632	AT3G01260		Galactose mutarotase-like superfamily protein
XLOC_018091	AT3G01290	HIR3	-0.0688757	0.920347	0	-1.05486	5.49e-06	1	-0.850376	0.00115731	0	1	XLOC_018091	2497.6	2380.45	2408.26	1147.12	3561.41	1959.15	AT3G01290	AtHIR2	AtHIR2_HIR2__SPFH/Band 7/PHB domain-containing membrane-associated protein family
XLOC_018147	AT3G02040	SRG3	0.603894	0.0924644	0	1.28624	4.04e-07	1	0.612416	0.0744168	0	1	XLOC_018147	310.101	474.062	350.759	868.985	456.703	703.609	AT3G02040	AtGDPD1SRG3	AtGDPD1_GDPD1_SRG3__senescence-related gene 3
XLOC_018188	AT3G02850	SKOR	-0.263973	0.712096	0	-1.00636	0.0038779	1	0.108595	0.909146	0	1	XLOC_018188	100.102	83.6462	109.004	53.1281	96.2928	104.203	AT3G02850	SKOR	SKOR__STELAR K+ outward rectifierSKOR__STELAR K+ outward rectifier
XLOC_018190	AT3G02885	GASA5	-0.337927	0.713559	0	-1.09056	0.0191986	1	0.284672	0.776099	0	1	XLOC_018190	507.942	398.401	371.172	168.224	211.547	260.117	AT3G02885	GASA5	GASA5__GAST1 protein homolog 5
XLOC_018227	AT3G03530	NPC4	1.26202	0.0298373	1	1.58921	0.000570932	1	1.00807	0.0882798	0	1	XLOC_018227	30.1614	75.5584	49.7729	158.035	82.73	172.125	AT3G03530	NPC4	NPC4__non-specific phospholipase C4
XLOC_018274	AT3G04184	AT3G04184	-0.257032	0.879912	0	-1.57459	0.0355356	1	1.03826	0.340568	0	1	XLOC_018274	10.7688	9.2032	12.6115	3.43809	3.65287	9.17159	AT3G04184
XLOC_018339	AT3G05160	AT3G05160	-0.228869	0.73542	0	-1.39405	5.05e-06	1	-0.51107	0.274696	0	1	XLOC_018339	143.358	122.794	167.629	62.2039	155.76	108.322	AT3G05160		Major facilitator superfamily protein
XLOC_018400	AT3G05950	AT3G05950	0.463468	0.778883	0	-1.12082	0.226809	0	1.89473	0.0385222	1	1	XLOC_018400	18.2103	26.4349	28.3364	11.5016	7.0861	32.165	AT3G05950		RmlC-like cupins superfamily protein
XLOC_018429	AT3G06390	AT3G06390	0.0954315	0.891194	0	-0.382916	0.241082	0	-1.05081	3.65e-05	1	1	XLOC_018429	401.592	430.394	412.401	315.317	994.947	475.657	AT3G06390		Uncharacterised protein family (UPF0497)
XLOC_018551	AT3G08860	PYD4	0.259114	0.553619	0	1.09207	7.28e-06	1	0.0032307	0.999687	0	1	XLOC_018551	110.148	132.509	53.5898	115.81	134.686	134.159	AT3G08860	PYD4	PYD4__PYRIMIDINE 4
XLOC_018619	AT3G10020	AT3G10020	-0.165586	0.858109	0	-1.09614	0.00266004	1	-0.464333	0.448416	0	1	XLOC_018619	1162.04	1032.66	1066.33	486.673	976.648	700.927	AT3G10020
XLOC_018681	AT3G10986	AT3G10986	0.211081	0.86197	0	1.03469	0.0446292	1	1.01735	0.0808059	0	1	XLOC_018681	20.2698	23.3244	15.0602	32.2625	17.9332	38.3087	AT3G10986		Protein of unknown function (DUF567)
XLOC_018696	AT3G11280	AT3G11280	-0.162874	0.775143	0	-1.03444	2.21e-05	1	-0.198985	0.718277	0	1	XLOC_018696	364.249	325.898	428.483	206.759	268.606	233.494	AT3G11280		Duplicated homeodomain-like superfamily protein
XLOC_018787	AT3G12580	HSP70	0.230156	0.28943	0	1.29074	1.72e-24	1	1.17738	2.28e-17	1	1	XLOC_018787	782.75	917.716	359.932	884.502	205.638	466.567	AT3G12580	ATHSP70	ATHSP70_HSP70__heat shock protein 70
XLOC_018843	AT3G13310	AT3G13310	1.03164	2.68e-13	1	1.07763	8.84e-16	1	0.63848	2.43e-05	0	1	XLOC_018843	376.126	770.974	569.582	1208.47	730.391	1140.81	AT3G13310	DJC66	DJC66__Chaperone DnaJ-domain superfamily protein
XLOC_018878	AT3G13840	SCL29	-0.147159	0.937832	0	-2.35859	0.000794906	1	-1.84641	0.0145304	1	1	XLOC_018878	54.8349	49.4042	28.5099	4.19561	49.2236	11.7776	AT3G13840		GRAS family transcription factor
XLOC_018894	AT3G14060	AT3G14060	-0.280742	0.757174	0	-0.456134	0.501916	0	-1.04947	0.0440325	1	1	XLOC_018894	31.0087	25.536	18.5995	13.2735	31.8944	15.255	AT3G14060
XLOC_018913	AT3G14260	AT3G14260	-0.140528	0.924741	0	-1.73648	0.000919022	1	-0.0761014	0.964621	0	1	XLOC_018913	11.6874	10.5258	22.2754	6.10329	9.59705	9.23473	AT3G14260		Protein of unknown function (DUF567)
XLOC_018927	AT3G14440	NCED3	0.863606	0.157189	0	1.7258	5.49e-06	1	0.936981	0.0189255	0	1	XLOC_018927	11.7464	22.2929	13.799	49.1094	40.2843	78.9459	AT3G14440	ATNCED3SIS7STO1	ATNCED3_NCED3_SIS7_STO1__nine-cis-epoxycarotenoid dioxygenase 3
XLOC_019044	AT3G16530	AT3G16530	-0.214063	0.878355	0	-1.16312	0.0476977	1	-0.733124	0.394332	0	1	XLOC_019044	919.495	784.686	500.417	209.657	1710.46	993.095	AT3G16530		Legume lectin family protein
XLOC_019204	AT3G19270	CYP707A4	2.24407	0.0514433	0	3.94957	1.8e-06	1	3.86423	1.43e-05	1	1	XLOC_019204	0.583438	6.45595	0.910451	31.0167	0.6943	25.756	AT3G19270	CYP707A4	CYP707A4__cytochrome P450, family 707, subfamily A, polypeptide 4
XLOC_019207	AT3G19320	AT3G19320	-1.68902	7.11e-06	1	-2.30033	3.81e-11	1	-2.17297	7.23e-11	1	1	XLOC_019207	63.1308	18.9601	73.7647	14.2545	81.6389	17.4715	AT3G19320		Leucine-rich repeat (LRR) family protein
XLOC_019263	AT3G20340	AT3G20340	-0.473916	0.363627	0	-1.02928	0.000689189	1	-0.363269	0.428875	0	1	XLOC_019263	37.848	26.8908	57.0968	27.3347	66.9438	51.9938	AT3G20340
XLOC_019338	AT3G21550	DMP2	1.16596	2.63e-08	1	1.46137	7.36e-14	1	0.155305	0.739327	0	1	XLOC_019338	74.87	169.499	68.9665	192.471	120.595	135.788	AT3G21550	AtDMP2	AtDMP2_DMP2__DUF679 domain membrane protein 2
XLOC_019352	AT3G21720	ICL	-0.465974	0.77033	0	1.30652	0.116194	0	2.13877	0.00747651	1	1	XLOC_019352	255.607	173.616	116.496	343.478	77.4344	457.797	AT3G21720	ICL	ICL__isocitrate lyaseICL__isocitrate lyase
XLOC_019357	AT3G21790	UGT71B7	0.0552438	0.977653	0	0.56836	0.572581	0	1.68361	0.0188599	1	1	XLOC_019357	5.38283	5.53961	2.80216	4.54662	2.37243	10.2484	AT3G21790		UDP-Glycosyltransferase superfamily protein
XLOC_019400	AT3G22550	AT3G22550	0.367472	0.440805	0	1.5505	2.47e-09	1	0.42479	0.322873	0	1	XLOC_019400	113.017	145.721	81.7175	243.888	139.046	187.648	AT3G22550		Protein of unknown function (DUF581)
XLOC_019419	AT3G22840	ELIP1	0.135835	0.904259	0	1.89721	1.08e-06	1	0.572678	0.385283	0	1	XLOC_019419	105.035	115.442	41.8207	166.649	78.2311	118.97	AT3G22840	ELIPELIP1	ELIP_ELIP1__Chlorophyll A-B binding family protein
XLOC_019467	AT3G23700	AT3G23700	-0.267834	0.543586	0	-1.12991	3.56e-06	1	-0.0506701	0.950752	0	1	XLOC_019467	73.4084	61.7247	80.8104	36.0789	46.1095	45.2215	AT3G23700		Nucleic acid-binding proteins superfamilyNucleic acid-binding proteins superfamily
XLOC_019504	AT3G24300	AMT1	0.381086	0.458727	0	-0.934698	0.00246649	0	-1.0532	0.00127109	1	1	XLOC_019504	304.451	399.853	373.559	192.496	426.605	202.418	AT3G24300	AMT1;3ATAMT1;3	AMT1;3_ATAMT1;3__ammonium transporter 1;3
XLOC_019546	AT3G24982	ATRLP40	0.00759375	0.997497	0	1.70038	0.00948751	1	0.504727	0.665295	0	1	XLOC_019546	11.9098	11.8102	5.56902	20.8794	16.2867	23.8359	AT3G24982	ATRLP40	ATRLP40_RLP40__receptor like protein 40
XLOC_019604	AT3G25855	AT3G25855	0.446952	0.735267	0	1.70717	0.00831381	1	0.685899	0.511154	0	1	XLOC_019604	10.0649	13.9446	6.09414	22.9517	13.2657	22.3692	AT3G25855		Copper transport protein family
XLOC_019620	AT3G26170	CYP71B19	2.18765	0.0052575	1	2.58903	9.24e-06	1	3.09898	3.33e-08	1	1	XLOC_019620	1.5553	10.7222	3.04696	24.2134	3.76103	41.6943	AT3G26170	CYP71B19	CYP71B19__cytochrome P450, family 71, subfamily B, polypeptide 19
XLOC_019625	AT3G26230	CYP71B24	0.295393	0.880607	0	-1.90533	0.0352008	1	-1.10075	0.0907426	0	1	XLOC_019625	3.34443	4.22599	5.18465	0.628621	41.5918	18.8903	AT3G26230	CYP71B24	CYP71B24__cytochrome P450, family 71, subfamily B, polypeptide 24
XLOC_019631	AT3G26290	CYP71B26	-0.175389	0.827679	0	-1.26278	0.000109612	1	-0.685534	0.118305	0	1	XLOC_019631	337.282	298.554	264.557	107.621	293.632	180.248	AT3G26290	CYP71B26	CYP71B26__cytochrome P450, family 71, subfamily B, polypeptide 26
XLOC_019700	AT3G27070	TOM20-1	0.198609	0.878355	0	0.863279	0.107588	0	1.55393	0.00527922	1	1	XLOC_019700	13.4724	15.3641	14.0117	25.9347	8.46345	26.4096	AT3G27070	TOM20-1	TOM20-1__translocase outer membrane 20-1
XLOC_019785	AT3G28340	GATL10	0.874535	0.00833656	0	0.700045	0.0152122	0	1.20575	1.77e-05	1	1	XLOC_019785	65.1585	120.203	125.776	206.246	81.448	191.99	AT3G28340	GATL10GolS8	GATL10_GolS8__galacturonosyltransferase-like 10GATL10_GolS8__galacturonosyltransferase-like 10
XLOC_019786	AT3G28345	ABCB15	0.222906	0.574685	0	-1.06354	7.9e-08	1	-0.710916	0.00198046	0	1	XLOC_019786	1134.65	1327.3	1345.12	638.41	1703.77	1035.49	AT3G28345	ABCB15MDR13	ABCB15_MDR13__ABC transporter family protein
XLOC_019931	AT3G30120	AT3G30120	0.513035	0.538875	0	1.20601	0.0107795	1	0.421416	0.619368	0	1	XLOC_019931	15.0577	21.5	13.2049	31.6329	20.5452	27.5795	AT3G30120
XLOC_020030	AT3G30842	PDR10	-0.106722	0.96393	0	0.517901	0.652033	0	1.9452	0.0142018	1	1	XLOC_020030	8.4174	7.7256	7.98659	11.8863	6.74664	30.1656	AT3G30842	ABCG38ATPDR10	ABCG38_ATPDR10_PDR10__pleiotropic drug resistance 10
XLOC_020253	AT3G42658	SADHU3-2	1.23603	0.287555	0	0.586186	0.52438	0	1.50623	0.0430706	1	1	XLOC_020253	1.51239	4.89915	5.91928	9.26577	4.94537	15.1477	AT3G42658	SADHU3-2	SADHU3-2__transposable element gene
XLOC_020403	AT3G44260	CAF1-9	0.329359	0.656191	0	-0.909693	0.0173891	0	1.58252	8.78e-06	1	1	XLOC_020403	115.259	146.276	267.108	139.47	126.956	393.799	AT3G44260	AtCAF1a	AtCAF1a_CAF1a__Polynucleotidyl transferase, ribonuclease H-like superfamily protein
XLOC_020409	AT3G44290	anac060	0.552621	0.673047	0	1.38062	0.0444623	1	0.329925	0.819512	0	1	XLOC_020409	10.3675	15.7702	9.52826	27.4229	24.06	30.8226	AT3G44290	ANAC060ANAC60	ANAC060_ANAC60_NAC060__NAC domain containing protein 60
XLOC_020484	AT3G45390	AT3G45390	0.384696	0.731984	0	-0.906692	0.161882	0	-1.57504	0.0173565	1	1	XLOC_020484	16.2123	22.2793	21.5768	10.9439	20.5332	6.13006	AT3G45390	LecRK-I.2	LecRK-I.2__Concanavalin A-like lectin protein kinase family proteinLecRK-I.2__Concanavalin A-like lectin protein kinase family protein
XLOC_020488	AT3G45440	LECRK16	0.335162	0.689766	0	-0.703758	0.169543	0	-1.04015	0.0267498	1	1	XLOC_020488	29.1062	37.5378	31.5946	19.06	51.433	23.8842	AT3G45440	LecRK-I.6	LecRK-I.6__Concanavalin A-like lectin protein kinase family protein
XLOC_020537	AT3G46080	ZAT8	2.89489	0.00564826	1	2.50339	0.00744205	1	2.83427	0.00573716	1	1	XLOC_020537	1.45655	32.1158	12.3635	109.942	3.93076	56.9531	AT3G46080		C2H2-type zinc finger family protein
XLOC_020539	AT3G46090	ZAT7	2.62937	0.0307232	1	2.62364	0.0111116	1	1.37661	0.407342	0	1	XLOC_020539	0	7.59431	2.10144	25.1816	1.07619	5.36576	AT3G46090	ZAT7	ZAT7__C2H2 and C2HC zinc fingers superfamily protein
XLOC_020548	AT3G46230	ATHSP17.4	2.09275	0.0551109	0	2.75692	0.00141743	1	2.99428	0.00141401	1	1	XLOC_020548	19.9031	130.449	42.663	451.471	13.9134	207.481	AT3G46230	ATHSP17.4	ATHSP17.4_HSP17.4__heat shock protein 17.4
XLOC_020552	AT3G46270	AT3G46270	0.191275	0.833707	0	-1.28998	0.000619956	1	-0.691609	0.1826	0	1	XLOC_020552	110.909	127.845	121.018	47.8105	121.67	74.3119	AT3G46270		receptor protein kinase-related
XLOC_020557	AT3G46330	MEE39	0.234565	0.841391	0	-1.67949	0.000630847	1	-0.970795	0.0792068	0	1	XLOC_020557	16.6461	19.9787	28.5459	8.06798	38.5134	19.3116	AT3G46330	MEE39	MEE39__Leucine-rich repeat protein kinase family protein
XLOC_020580	AT3G46650	AT3G46650	0.0409663	0.97011	0	0.0831124	0.906356	0	1.15616	0.0017231	1	1	XLOC_020580	40.8672	42.1744	45.1833	47.992	26.0655	58.4843	AT3G46650		UDP-Glycosyltransferase superfamily protein
XLOC_020587	AT3G46710	RPP13L2	-0.422181	0.77937	0	-1.45612	0.0741097	0	-1.98014	0.0407749	1	1	XLOC_020587	17.8032	13.1821	14.2579	4.31808	8.54872	1.26383	AT3G46710		NB-ARC domain-containing disease resistance protein
XLOC_020628	AT3G47420	ATPS3	1.13132	0.0144172	1	1.56121	3.15e-05	1	0.783881	0.136637	0	1	XLOC_020628	135.798	306.63	234.954	722.749	309.512	544.311	AT3G47420	AtG3Pp1ATPS3	ATPS3_AtG3Pp1_G3Pp1_PS3__phosphate starvation-induced gene 3
XLOC_020631	AT3G47480	CML47	1.17676	0.387537	0	1.95136	0.0225052	1	1.50149	0.204125	0	1	XLOC_020631	2.8039	7.72167	4.519	22.1362	2.67694	10.4354	AT3G47480		Calcium-binding EF-hand family protein
XLOC_020661	AT3G48080	AT3G48080	-0.455542	0.366194	0	-1.50515	1.63e-06	1	-0.534905	0.233096	0	1	XLOC_020661	104.485	76.4537	102.522	34.9411	117.504	80.8946	AT3G48080		alpha/beta-Hydrolases superfamily proteinalpha/beta-Hydrolases superfamily protein
XLOC_020724	AT3G49070	AT3G49070	0.509253	0.308951	0	1.21652	0.000143502	1	0.0048074	0.999095	0	1	XLOC_020724	41.8163	60.082	30.9309	72.9624	79.8634	79.4043	AT3G49070		Protein of unknown function (DUF677)
XLOC_020730	AT3G49190	AT3G49190	0.987384	0.00855058	0	1.24868	7.34e-05	1	-0.265789	0.68136	0	1	XLOC_020730	60.2654	121.113	60.3828	146.953	167.639	139.1	AT3G49190		O-acyltransferase (WSD1-like) family protein
XLOC_020787	AT3G50030	AT3G50030	-0.0547899	0.978919	0	0.44336	0.649126	0	1.99676	0.00420698	1	1	XLOC_020787	12.9748	12.1266	16.9505	23.8589	7.14017	33.4563	AT3G50030		ARM-repeat/Tetratricopeptide repeat (TPR)-like protein
XLOC_020821	AT3G50610	AT3G50610	1.22942	0.250097	0	2.03964	0.00516019	1	1.57732	0.117782	0	1	XLOC_020821	8.34452	21.8553	8.54583	42.2605	4.07344	15.1792	AT3G50610
XLOC_020834	AT3G50740	UGT72E1	0.0311133	0.972689	0	-0.943553	0.000537823	0	-1.10548	6.48e-05	1	1	XLOC_020834	805.629	824.489	765.839	393.411	1722.77	789.887	AT3G50740	UGT72E1	UGT72E1__UDP-glucosyl transferase 72E1
XLOC_020874	AT3G51350	AT3G51350	0.224201	0.770565	0	-1.05975	0.00287463	1	-1.05928	0.00530968	1	1	XLOC_020874	122.044	143.893	136.215	63.9515	197.032	92.6142	AT3G51350		Eukaryotic aspartyl protease family protein
XLOC_020886	AT3G51600	LTP5	-0.405274	0.530364	0	-1.25081	0.000477322	1	-0.67759	0.168566	0	1	XLOC_020886	217.964	163.645	225.007	91.5247	260.599	159.814	AT3G51600	LTP5	LTP5__lipid transfer protein 5
XLOC_020914	AT3G51960	ATBZIP24	-0.440826	0.404993	0	-1.06095	0.00301891	1	-0.636528	0.169891	0	1	XLOC_020914	67.9164	50.3947	52.4678	24.4573	53.82	34.2105	AT3G51960	ATBZIP24	ATBZIP24_BZIP24__basic leucine zipper 24
XLOC_020959	AT3G52720	CAH1	0.394975	0.344989	0	1.10302	6.17e-05	1	0.713461	0.0443697	0	1	XLOC_020959	55.6885	73.0542	31.6625	69.2894	33.2323	55.4396	AT3G52720	ACA1ATACA1CAH1	ACA1_ATACA1_CAH1__alpha carbonic anhydrase 1
XLOC_020968	AT3G52820	ATPAP22	1.17957	0.00494137	1	1.28745	7.41e-05	1	0.14831	0.863125	0	1	XLOC_020968	21.4244	49.6413	38.6004	96.3464	55.3787	61.4476	AT3G52820	ATPAP22	ATPAP22_PAP22__purple acid phosphatase 22
XLOC_020986	AT3G53150	UGT73D1	1.12873	0.0371584	1	0.743969	0.0972928	0	0.339748	0.670081	0	1	XLOC_020986	12.079	27.8438	26.058	44.5698	30.0042	37.8925	AT3G53150	UGT73D1	UGT73D1__UDP-glucosyl transferase 73D1
XLOC_021106	AT3G55090	ABCG16	1.03381	0.0632756	0	1.47365	0.000282078	1	1.06501	0.0265595	1	1	XLOC_021106	26.3452	55.4295	41.8548	121.496	70.9857	152.686	AT3G55090	ABCG16	ABCG16__ABC-2 type transporter family protein
XLOC_021148	AT3G55970	ATJRG21	-2.27051	0.0149874	1	1.26105	0.177759	0	0.186867	0.940213	0	1	XLOC_021148	22.898	3.19332	6.93474	19.1676	8.09321	9.54657	AT3G55970	ATJRG21	ATJRG21_JRG21__jasmonate-regulated gene 21
XLOC_021174	AT3G56400	WRKY70	1.05108	0.016133	1	-0.0274876	0.979524	0	-0.0173218	0.9901	0	1	XLOC_021174	17.2797	37.2755	42.5905	41.973	45.1918	45.4393	AT3G56400	ATWRKY70	ATWRKY70_WRKY70__WRKY DNA-binding protein 70
XLOC_021191	AT3G56710	SIB1	0.82429	0.342152	0	-0.0139212	1	0	1.26118	0.0378388	1	1	XLOC_021191	9.90866	18.3873	23.5693	23.6264	16.4984	41.1804	AT3G56710	SIB1	SIB1__sigma factor binding protein 1
XLOC_021201	AT3G56891	AT3G56891	2.6333	4.05e-05	1	2.08093	0.000104374	1	1.41528	0.0403335	1	1	XLOC_021201	4.81392	37.7475	22.3474	104.196	18.2964	52.3104	AT3G56891		Heavy metal transport/detoxification superfamily protein
XLOC_021286	AT3G58270	AT3G58270	0.456197	0.492332	0	1.00355	0.0119621	1	0.809092	0.0980573	0	1	XLOC_021286	29.3975	40.5996	24.6212	51.0523	28.3073	50.0893	AT3G58270		Arabidopsis phospholipase-like protein (PEARLI 4) with TRAF-like domain
XLOC_021339	AT3G59060	PIL6	-0.153776	0.914083	0	1.40133	0.037421	1	0.263239	0.845736	0	1	XLOC_021339	21.2366	19.0257	3.64224	12.0732	10.8746	13.6176	AT3G59060	PIF5PIL6	PIF5_PIL6__phytochrome interacting factor 3-like 6PIF5_PIL6__phytochrome interacting factor 3-like 6
XLOC_021355	AT3G59400	GUN4	0.0578605	0.968488	0	0.394023	0.592147	0	1.38454	0.0220202	1	1	XLOC_021355	25.6791	26.8609	16.7774	22.4872	7.74211	23.9893	AT3G59400	GUN4	GUN4__enzyme binding;tetrapyrrole binding
XLOC_021368	AT3G59710	AT3G59710	0.194899	0.805044	0	1.04072	0.00180832	1	-0.0610579	0.95215	0	1	XLOC_021368	95.3752	108.767	75.939	159.197	113.164	108.433	AT3G59710		NAD(P)-binding Rossmann-fold superfamily proteinNAD(P)-binding Rossmann-fold superfamily protein
XLOC_021387	AT3G59930	AT3G59930	1.38673	0.0619937	0	1.08015	0.110798	0	1.92294	0.00255415	1	1	XLOC_021387	71.3984	204.666	180.62	407.744	98.9299	422.572	AT3G59930
XLOC_021406	AT3G60270	AT3G60270	-1.25446	0.421721	0	1.14727	0.338437	0	-1.99194	0.00868126	1	1	XLOC_021406	2.235	0.414768	0.910451	3.10247	31.4427	7.17581	AT3G60270		Cupredoxin superfamily protein
XLOC_021468	AT3G61190	BAP1	0.496328	0.528215	0	-0.68994	0.194	0	1.16338	0.025293	1	1	XLOC_021468	49.1801	70.9045	92.8113	56.4699	41.1033	96.1142	AT3G61190	BAP1	BAP1__BON association protein 1
XLOC_021469	AT3G61198	AT3G61198	-0.598727	0.425117	0	-1.87736	0.000131658	1	-0.92509	0.186674	0	1	XLOC_021469	89.2972	58.486	48.1615	11.7168	30.2625	14.9289	AT3G61198		other RNA
XLOC_021474	AT3G61310	AT3G61310	0.207405	0.798338	0	1.02189	0.00498915	1	0.525167	0.306995	0	1	XLOC_021474	24.026	27.8821	16.4618	34.5034	23.3919	33.5093	AT3G61310	AHL11	AHL11__AT hook motif DNA-binding family proteinAHL11__AT hook motif DNA-binding family protein
XLOC_021571	AT3G62730	AT3G62730	1.0233	0.0654818	0	1.30996	0.00150225	1	0.738075	0.180038	0	1	XLOC_021571	20.8516	43.1251	28.8623	74.0809	50.8419	86.4784	AT3G62730
XLOC_021688	AT4G00220	LBD30	0.13249	0.919225	0	1.19362	0.016859	1	0.286092	0.79736	0	1	XLOC_021688	22.1908	24.1213	13.0997	31.4857	17.112	21.5582	AT4G00220	JLOLBD30	JLO_LBD30__Lateral organ boundaries (LOB) domain family protein
XLOC_021771	AT4G01580	AT4G01580	-0.665046	0.426437	0	-1.1485	0.0319303	1	-0.420974	0.658918	0	1	XLOC_021771	13.7314	8.33704	16.9519	7.04129	14.2229	9.89148	AT4G01580		AP2/B3-like transcriptional factor family protein
XLOC_021852	AT4G02700	SULTR3	0.411434	0.684392	0	1.82393	0.000168959	1	1.56043	0.000309819	1	1	XLOC_021852	7.00851	9.08205	4.06286	17.3818	7.90394	25.4425	AT4G02700	SULTR3;2	SULTR3;2__sulfate transporter 3;2SULTR3;2__sulfate transporter 3;2
XLOC_021858	AT4G02810	FAF1	0.907541	0.297726	0	1.92773	0.000754904	1	0.446596	0.687049	0	1	XLOC_021858	7.6907	14.7995	5.39459	22.6651	12.3018	17.1425	AT4G02810	FAF1	FAF1__Protein of unknown function (DUF3049)
XLOC_021863	AT4G02880	AT4G02880	0.661128	0.0317282	0	1.12824	1.77e-06	1	0.890345	0.00110045	0	1	XLOC_021863	181.962	288.517	221.262	489.189	186.211	348.111	AT4G02880
XLOC_021905	AT4G03540	AT4G03540	1.29863	0.0546302	0	1.34667	0.00430008	1	0.434758	0.62818	0	1	XLOC_021905	7.54019	19.9505	17.8972	47.9156	25.7152	35.1303	AT4G03540		Uncharacterised protein family (UPF0497)
XLOC_022017	AT4G04570	CRK40	-1.30686	0.0205153	1	-1.07542	0.0718507	0	-1.03389	0.00922579	1	1	XLOC_022017	21.3256	8.27533	12.6094	5.23969	60.9643	29.7156	AT4G04570	CRK40	CRK40__cysteine-rich RLK (RECEPTOR-like protein kinase) 40CRK40__cysteine-rich RLK (RECEPTOR-like protein kinase) 40
XLOC_022045	AT4G04990	AT4G04990	0.0507974	0.962999	0	-1.51964	5.44e-06	1	-0.563372	0.19877	0	1	XLOC_022045	85.257	88.8307	102.348	34.3809	320.153	215.22	AT4G04990		Protein of unknown function (DUF761)
XLOC_022487	AT4G10120	ATSPS4F	1.00272	0.113341	0	2.15672	6.76e-07	1	1.23316	0.025456	1	1	XLOC_022487	13.504	28.145	11.7698	57.4139	14.3344	35.2714	AT4G10120	ATSPS4F	ATSPS4F__Sucrose-phosphate synthase family proteinATSPS4F__Sucrose-phosphate synthase family protein
XLOC_022514	AT4G10510	AT4G10510	0.699623	0.265253	0	1.12141	0.00481875	1	0.333733	0.676159	0	1	XLOC_022514	26.6065	43.8986	45.4306	101.574	60.8412	77.3254	AT4G10510		Subtilase family protein
XLOC_022563	AT4G11280	ACS6	0.111273	0.848817	0	0.163487	0.649772	0	1.18063	2.01e-08	1	1	XLOC_022563	135.744	145.993	190.924	214.421	126.423	290.77	AT4G11280	ACS6ATACS6	ACS6_ATACS6__1-aminocyclopropane-1-carboxylic acid (acc) synthase 6
XLOC_022580	AT4G11480	CRK32	0.292065	0.841418	0	0.468918	0.545841	0	2.27251	3.21e-06	1	1	XLOC_022580	7.61782	9.27873	12.7859	17.6694	10.4153	53.2083	AT4G11480	CRK32	CRK32__cysteine-rich RLK (RECEPTOR-like protein kinase) 32
XLOC_022601	AT4G11880	AGL14	-0.980325	0.0142156	0	-1.49076	7.24e-06	1	-0.47149	0.392697	0	1	XLOC_022601	186.834	93.6239	171.834	59.4817	175.211	125.343	AT4G11880	AGL14XAL2	AGL14_XAL2__AGAMOUS-like 14
XLOC_022640	AT4G12550	AIR1	-0.163225	0.841418	0	-1.43177	4.07e-06	1	-0.906544	0.0169944	0	1	XLOC_022640	1024.58	913.026	1061	383.032	1415.09	742.35	AT4G12550	AIR1	AIR1__Auxin-Induced in Root cultures 1AIR1__Auxin-Induced in Root cultures 1
XLOC_022685	AT4G13310	CYP71A20	-0.172373	0.881908	0	-1.53173	0.00132103	1	0.340385	0.705279	0	1	XLOC_022685	39.3087	35.1036	36.6734	11.7202	41.2369	52.8786	AT4G13310	CYP71A20	CYP71A20__cytochrome P450, family 71, subfamily A, polypeptide 20CYP71A20__cytochrome P450, family 71, subfamily A, polypeptide 20
XLOC_022700	AT4G13493	MIR850A	1.76359	0.0617658	0	1.83774	0.0158408	1	0.142893	0.946767	0	1	XLOC_022700	2.40254	10.8535	3.01145	13.8356	5.98287	6.47481	AT4G13493	MIR850A	MIR850A__MIR850a; miRNA
XLOC_022724	AT4G13920	AtRLP50	1.16579	0.0321208	1	0.998371	0.0297377	0	0.212362	0.826362	0	1	XLOC_022724	14.076	33.4366	21.3325	43.6278	45.6007	53.6108	AT4G13920	AtRLP50	AtRLP50_RLP50__receptor like protein 50
XLOC_022767	AT4G14548	AT4G14548	1.14467	0.0628075	0	1.60638	0.000201714	1	0.819007	0.172604	0	1	XLOC_022767	7.64779	17.8291	9.38665	30.5418	12.9924	23.352	AT4G14548		other RNA
XLOC_022772	AT4G14630	GLP9	1.02342	0.00528558	1	0.755605	0.0282503	0	-0.327306	0.576953	0	1	XLOC_022772	63.8064	131.802	92.6425	158.118	183.027	145.072	AT4G14630	GLP9	GLP9__germin-like protein 9
XLOC_022791	AT4G14860	atofp11	1.46816	0.00496195	1	0.0927759	0.928669	0	-0.0395175	0.983531	0	1	XLOC_022791	15.9106	46.8672	30.6498	32.6854	25.4752	24.9107	AT4G14860	AtOFP11	AtOFP11_OFP11__ovate family protein 11
XLOC_022822	AT4G15350	CYP705A2	0.533914	0.526707	0	1.09582	0.0200561	1	0.522904	0.499479	0	1	XLOC_022822	13.326	19.5031	14.9575	32.6844	18.4282	26.7379	AT4G15350	CYP705A2	CYP705A2__cytochrome P450, family 705, subfamily A, polypeptide 2
XLOC_022825	AT4G15393	CYP702A5	-0.873584	0.16209	0	-2.11059	6.39e-07	1	-1.00575	0.0803083	0	1	XLOC_022825	814.221	432.061	595.59	127.773	398.547	191.656	AT4G15393	CYP702A5	CYP702A5__cytochrome P450, family 702, subfamily A, polypeptide 5CYP702A5__cytochrome P450, family 702, subfamily A, polypeptide 5CYP702A5__cytochrome P450, family 702, subfamily A, polypeptide 5
XLOC_022848	AT4G15680	GRXS4	0.115506	0.958082	0	1.56892	0.0323148	1	0.439835	0.768588	0	1	XLOC_022848	5.33107	5.78672	3.81784	13.0157	6.24951	8.75094	AT4G15680		Thioredoxin superfamily protein
XLOC_023009	AT4G18197	ATPUP7	-0.0242793	0.980438	0	-1.15799	8.58e-05	1	-0.316509	0.548647	0	1	XLOC_023009	192.135	190.207	158.112	69.3949	262.531	210.063	AT4G18197	ATPUP7PEX17	ATPUP7_PEX17_PUP7__purine permease 7ATPUP7_PEX17_PUP7__purine permease 7
XLOC_023011	AT4G18210	ATPUP10	-0.208673	0.855523	0	-1.94816	1.67e-05	1	-0.412314	0.600539	0	1	XLOC_023011	30.435	26.2635	45.2569	10.6499	59.1285	44.2694	AT4G18210	ATPUP10	ATPUP10_PUP10__purine permease 10
XLOC_023060	AT4G18910	NIP1	0.266694	0.429364	0	0.351426	0.113085	0	1.20789	2.26e-13	1	1	XLOC_023060	101.038	121.22	126.614	162.671	125.127	292.548	AT4G18910	ATNLM2NIP1;2	ATNLM2_NIP1;2_NLM2__NOD26-like intrinsic protein 1;2
XLOC_023070	AT4G19100	PAM68	-0.364098	0.702117	0	-1.09952	0.0385995	1	-0.0749687	0.960001	0	1	XLOC_023070	25.0951	19.7414	22.8732	9.89439	14.4459	13.7118	AT4G19100	PAM68	PAM68__Protein of unknown function (DUF3464)
XLOC_023071	AT4G19120	ERD3	-0.378797	0.698523	0	1.11778	0.00882781	1	0.80658	0.13153	0	1	XLOC_023071	15.9623	12.1305	15.0952	34.1578	18.9212	33.4925	AT4G19120	ERD3	ERD3__S-adenosyl-L-methionine-dependent methyltransferases superfamily proteinERD3__S-adenosyl-L-methionine-dependent methyltransferases superfamily protein
XLOC_023077	AT4G19200	AT4G19200	1.00037	0.00898249	1	1.55454	7.22e-07	1	0.301915	0.657522	0	1	XLOC_023077	723.625	1474.99	901.719	2727.45	1116.32	1384.28	AT4G19200		proline-rich family protein
XLOC_023099	AT4G19680	IRT2	1.00437	0.000110588	1	0.796674	0.00132103	0	-0.0358308	0.962332	0	1	XLOC_023099	111.532	225.63	146.27	255.516	264.93	258.826	AT4G19680	ATIRT2	ATIRT2_IRT2__iron regulated transporter 2
XLOC_023110	AT4G19970	AT4G19970	0.781856	0.143413	0	1.38881	0.000120529	1	1.16707	0.00427164	1	1	XLOC_023110	34.1111	59.3523	40.175	108.857	48.7631	112.572	AT4G19970
XLOC_023222	AT4G21730	AT4G21730	2.2753	0.025923	1	1.54747	0.110237	0	2.55748	0.00694755	1	1	XLOC_023222	4.45546	39.0155	34.1874	125.852	8.73344	84.8037	AT4G21730
XLOC_023276	AT4G22520	AT4G22520	4.66817	4.38e-06	1	2.83073	0.0081734	1	-0.713162	0.762159	0	1	XLOC_023276	0	41.1211	0	8.38679	0.663514	0	AT4G22520		Bifunctional inhibitor/lipid-transfer protein/seed storage 2S albumin superfamily protein
XLOC_023286	AT4G22710	CYP706A2	-0.174688	0.866455	0	0.861497	0.0371115	0	1.54123	8.79e-05	1	1	XLOC_023286	38.7615	33.8878	39.4758	73.1449	30.451	91.2877	AT4G22710	CYP706A2	CYP706A2__cytochrome P450, family 706, subfamily A, polypeptide 2CYP706A2__cytochrome P450, family 706, subfamily A, polypeptide 2
XLOC_023288	AT4G22730	AT4G22730	-0.0687715	0.939989	0	0.368123	0.367728	0	1.14176	0.000389541	1	1	XLOC_023288	68.3209	64.7527	62.3839	80.7107	43.9979	98.4982	AT4G22730		Leucine-rich repeat protein kinase family protein
XLOC_023386	AT4G24430	AT4G24430	1.3082	0.0372771	1	1.74168	0.000871049	1	-0.0469447	0.980084	0	1	XLOC_023386	8.45212	22.4645	6.65369	25.0944	20.1363	19.7954	AT4G24430		Rhamnogalacturonate lyase family protein
XLOC_023395	AT4G24570	DIC2	0.850682	0.0632303	0	-0.11209	0.877789	0	1.03614	0.00922579	1	1	XLOC_023395	94.6356	174.298	209.481	193.766	170.232	357.078	AT4G24570	DIC2	DIC2__dicarboxylate carrier 2
XLOC_023404	AT4G24690	AT4G24690	0.648952	0.000582178	0	1.00183	5.89e-10	1	0.27422	0.315737	0	1	XLOC_023404	2093.73	3292.56	2641.4	5316.91	2862.07	3467.18	AT4G24690	AtNBR1	AtNBR1_NBR1__ubiquitin-associated (UBA)/TS-N domain-containing protein / octicosapeptide/Phox/Bemp1 (PB1) domain-containing protein
XLOC_023434	AT4G25300	AT4G25300	-0.166742	0.886809	0	-1.04864	0.0335526	1	-0.183821	0.878213	0	1	XLOC_023434	29.0431	26.0314	31.7686	14.7781	21.9039	18.6109	AT4G25300		2-oxoglutarate (2OG) and Fe(II)-dependent oxygenase superfamily protein
XLOC_023461	AT4G25810	XTR6	1.8347	0.00430944	1	2.37866	1.26e-05	1	1.5808	0.0181844	1	1	XLOC_023461	85.2601	343.348	155.171	932.241	136.981	453.201	AT4G25810	XTH23XTR6	XTH23_XTR6__xyloglucan endotransglycosylase 6
XLOC_023599	AT4G28040	AT4G28040	0.0426345	0.948449	0	-1.02212	6.13e-07	1	0.0610793	0.923885	0	1	XLOC_023599	283.417	292.832	330.935	161.605	312.547	325.809	AT4G28040	UMAMIT33	UMAMIT33__nodulin MtN21 /EamA-like transporter family protein
XLOC_023710	AT4G29740	CKX4	0.422312	0.466519	0	-1.43812	1.78e-05	1	-0.616549	0.178299	0	1	XLOC_023710	92.411	125.837	129.597	46.4774	198.42	127.886	AT4G29740	ATCKX4	ATCKX4_CKX4__cytokinin oxidase 4
XLOC_023714	AT4G29780	AT4G29780	1.04524	0.0170396	1	1.13785	0.00177379	1	1.34693	0.000429681	1	1	XLOC_023714	54.5679	114.807	80.7006	182.57	72.9537	191.937	AT4G29780
XLOC_023754	AT4G30640	FBL19	0.242823	0.82621	0	-1.00409	0.0498504	1	0.0765605	0.957677	0	1	XLOC_023754	30.2132	36.4676	40.7376	19.5825	21.8997	22.839	AT4G30640		RNI-like superfamily protein
XLOC_023831	AT4G31940	CYP82C4	2.26948	0.026913	1	2.29585	0.00656424	1	0.112044	0.962588	0	1	XLOC_023831	1.2486	12.25	3.11733	23.4693	28.3768	30.5958	AT4G31940	CYP82C4	CYP82C4__cytochrome P450, family 82, subfamily C, polypeptide 4
XLOC_023833	AT4G31970	CYP82C2	-1.43625	0.141232	0	-1.31793	0.0596376	0	-1.70081	0.00156116	1	1	XLOC_023833	8.38333	2.48747	12.925	4.61107	52.7172	15.769	AT4G31970	CYP82C2	CYP82C2__cytochrome P450, family 82, subfamily C, polypeptide 2
XLOC_023848	AT4G32200	ASY2	-0.881834	4.78e-10	0	-0.744965	5.58e-08	0	-1.11363	1.78e-18	1	1	XLOC_023848	480.728	258.919	530.763	315.696	691.108	318.577	AT4G32200	ASY2	ASY2__DNA-binding HORMA family proteinASY2__DNA-binding HORMA family protein
XLOC_023942	AT4G33666	AT4G33666	1.60843	0.0264821	1	2.04493	0.000209219	1	1.19214	0.112815	0	1	XLOC_023942	9.34385	32.6506	21.8227	100.921	23.7854	58.0169	AT4G33666
XLOC_023956	AT4G33920	AT4G33920	0.874589	0.000676977	0	1.05147	2.76e-06	1	0.989181	3.65e-05	0	1	XLOC_023956	259.228	478.616	398.979	835.376	384.339	770.659	AT4G33920	APD5	APD5__Protein phosphatase 2C family protein
XLOC_023966	AT4G34060	DML3	0.882686	0.273563	0	0.921653	0.12872	0	1.48715	0.0123446	1	1	XLOC_023966	18.5138	35.1028	27.6027	54.0779	22.5861	67.4784	AT4G34060	DML3	DML3__demeter-like protein 3
XLOC_023982	AT4G34250	KCS16	-0.519924	0.244459	0	-1.09747	0.000683093	1	-0.962583	0.00243959	0	1	XLOC_023982	78.1529	54.8439	63.3633	28.76	110.86	55.9562	AT4G34250	KCS16	KCS16__3-ketoacyl-CoA synthase 16
XLOC_024001	AT4G34510	KCS17	0.459706	0.580388	0	1.17199	0.00584667	1	0.418869	0.557693	0	1	XLOC_024001	17.8445	24.7085	20.1756	46.9564	39.4668	53.1018	AT4G34510	KCS17	KCS17__3-ketoacyl-CoA synthase 17
XLOC_024019	AT4G34770	AT4G34770	0.192984	0.915917	0	2.71311	1.7e-05	1	-0.046305	0.98517	0	1	XLOC_024019	4.19007	4.61174	1.15547	14.4797	3.5834	3.80654	AT4G34770	SAUR1	SAUR1__SAUR-like auxin-responsive protein family
XLOC_024086	AT4G35720	AT4G35720	-0.215295	0.734103	0	-1.30542	1.37e-05	1	0.556092	0.186627	0	1	XLOC_024086	98.9275	85.5428	92.7841	36.5028	59.8432	89.2571	AT4G35720		Arabidopsis protein of unknown function (DUF241)
XLOC_024114	AT4G36060	bHLH11	-0.358378	0.612047	0	-1.14725	0.0025631	1	-0.349937	0.627778	0	1	XLOC_024114	40.4408	31.2518	46.7252	20.5487	36.8473	28.1895	AT4G36060	bHLH11	bHLH11__basic helix-loop-helix (bHLH) DNA-binding superfamily protein
XLOC_024139	AT4G36570	ATRL3	0.733658	0.658746	0	1.8289	0.033265	1	0.221526	0.917059	0	1	XLOC_024139	2.22047	4.19697	1.75075	9.20276	6.32607	7.59662	AT4G36570	ATRL3	ATRL3_RL3__RAD-like 3
XLOC_024166	AT4G37030	AT4G37030	1.58664	0.00150636	1	1.1901	0.00835547	1	0.938732	0.0986143	0	1	XLOC_024166	22.9554	73.2237	59.3334	140.595	56.0647	110.985	AT4G37030
XLOC_024181	AT4G37310	CYP81H1	-0.225259	0.865432	0	-1.3981	0.00916244	1	0.00556436	1	0	1	XLOC_024181	17.8502	15.2988	26.372	9.32622	20.5298	20.7325	AT4G37310	CYP81H1	CYP81H1__cytochrome P450, family 81, subfamily H, polypeptide 1CYP81H1__cytochrome P450, family 81, subfamily H, polypeptide 1
XLOC_024192	AT4G37520	PER50	-0.235311	0.539233	0	-1.02353	2.77e-07	1	-0.666217	0.00438933	0	1	XLOC_024192	1762.63	1496.21	1520.93	742.345	2414.04	1513.41	AT4G37520		Peroxidase superfamily proteinPeroxidase superfamily protein
XLOC_024208	AT4G37730	AtbZIP7	-0.453083	0.129699	0	-1.20236	9.11e-09	1	0.081773	0.901259	0	1	XLOC_024208	180.118	132.297	185.108	79.8445	91.2817	96.0639	AT4G37730	AtbZIP7	AtbZIP7_bZIP7__basic leucine-zipper 7
XLOC_024240	AT4G38420	sks9	0.935835	0.00298877	0	1.8468	6.51e-14	1	0.810594	0.0195128	0	1	XLOC_024240	39.7141	77.2881	37.376	136.504	34.3322	61.1993	AT4G38420	sks9	sks9__SKU5 similar 9
XLOC_024291	AT4G39360	AT4G39360	1.37145	0.0187902	1	1.5241	0.00121254	1	0.866472	0.213668	0	1	XLOC_024291	13.8624	37.6951	19.5084	59.4425	18.2468	34.381	AT4G39360
XLOC_024309	AT4G39670	AT4G39670	0.762739	0.0837854	0	1.57577	1.56e-07	1	0.827226	0.0358752	0	1	XLOC_024309	45.3664	77.449	55.7285	170.471	60.4484	109.039	AT4G39670		Glycolipid transfer protein (GLTP) family protein
XLOC_024311	AT4G39675	AT4G39675	-0.491583	0.648891	0	-1.33799	0.0286994	1	-0.555075	0.649411	0	1	XLOC_024311	20.1663	14.0254	20.8746	7.44036	9.27755	5.83467	AT4G39675
XLOC_024313	AT4G39700	AT4G39700	-0.0118559	0.995457	0	1.01157	0.0277482	1	0.0357839	0.983654	0	1	XLOC_024313	30.5069	29.7626	30.9991	64.3759	25.5439	26.4384	AT4G39700		Heavy metal transport/detoxification superfamily protein
XLOC_024413	AT4G00910	ALMT10	-0.83835	0.0567246	0	-1.99414	4.92e-09	1	-0.884834	0.0407749	0	1	XLOC_024413	212.658	117.434	156.113	37.1656	141.464	75.0173	AT4G00910		Aluminium activated malate transporter family proteinAluminium activated malate transporter family protein
XLOC_024443	AT4G01380	AT4G01380	0.286252	0.501565	0	1.44172	3.12e-10	1	0.684684	0.00536837	0	1	XLOC_024443	77.4682	94.9907	45.9539	126.519	115.375	186.491	AT4G01380		plastocyanin-like domain-containing protein
XLOC_024486	AT4G01970	AtSTS	-0.370004	0.838924	0	-2.04019	0.011614	1	0.680366	0.681633	0	1	XLOC_024486	14.6676	10.9986	18.7731	3.41628	3.56467	6.53638	AT4G01970	AtSTSRS4	AtSTS_RS4_STS__stachyose synthase
XLOC_024659	AT4G04490	CRK36	1.22642	0.318177	0	1.84953	0.0111894	1	0.773357	0.52793	0	1	XLOC_024659	1.84657	6.02737	4.3434	18.2618	7.14017	12.9468	AT4G04490	CRK36	CRK36__cysteine-rich RLK (RECEPTOR-like protein kinase) 36
XLOC_024670	AT4G04630	AT4G04630	-0.525971	0.480399	0	-1.02463	0.0411399	1	-0.198953	0.837799	0	1	XLOC_024670	24.1749	16.6515	22.5569	10.5865	30.6985	26.4733	AT4G04630		Protein of unknown function, DUF584
XLOC_024945	AT4G07820	AT4G07820	-0.331854	0.791101	0	-2.71107	9.47e-06	1	-1.59027	0.0101483	1	1	XLOC_024945	35.8112	28.2176	28.7554	2.78666	53.5741	16.2379	AT4G07820		CAP (Cysteine-rich secretory proteins, Antigen 5, and Pathogenesis-related 1 protein) superfamily protein
XLOC_025086	AT4G09420	AT4G09420	-0.320264	0.835784	0	-2.20991	0.00227234	1	-1.51707	0.0581626	0	1	XLOC_025086	38.7754	30.6961	19.6837	2.93538	36.0652	10.9825	AT4G09420		Disease resistance protein (TIR-NBS class)
XLOC_025173	AT4G10860	AT4G10860	1.86816	0.111351	0	2.25329	0.0040453	1	3.08094	0.000217755	1	1	XLOC_025173	0.652223	5.37931	3.39743	21.8848	1.78628	26.0187	AT4G10860
XLOC_025241	AT4G12000	AT4G12000	0.99	0.124171	0	1.06205	0.0316591	1	0.681588	0.372192	0	1	XLOC_025241	13.9142	28.4868	17.1281	37.2979	14.6551	24.6316	AT4G12000		SNARE associated Golgi protein family
XLOC_025250	AT4G12120	SEC1B	1.02532	0.0100645	1	1.27031	0.000102845	1	0.892018	0.026859	0	1	XLOC_025250	76.3401	157.815	110.65	273.229	116.962	220.754	AT4G12120	ATSEC1B	ATSEC1B_SEC1B__Sec1/munc18-like (SM) proteins superfamilyATSEC1B_SEC1B__Sec1/munc18-like (SM) proteins superfamily
XLOC_025275	AT4G12470	AZI1	0.268572	0.766869	0	-1.019	0.0181042	1	0.587315	0.365683	0	1	XLOC_025275	1981.38	2405.38	1980.28	948.75	587.998	899.739	AT4G12470	AZI1	AZI1__azelaic acid induced 1
XLOC_025276	AT4G12480	pEARLI 1	0.0908684	0.965723	0	-2.36797	0.000189015	1	-0.336785	0.833735	0	1	XLOC_025276	1406.73	1509.03	1929.33	307.48	615.889	473.894	AT4G12480	EARLI1pEARLI 1	EARLI1_pEARLI 1__Bifunctional inhibitor/lipid-transfer protein/seed storage 2S albumin superfamily protein
XLOC_025277	AT4G12490	AT4G12490	-0.104157	0.970119	0	-2.61925	0.00286387	1	-1.57928	0.184283	0	1	XLOC_025277	143.076	131.636	71.491	6.70466	91.9789	23.8669	AT4G12490		Bifunctional inhibitor/lipid-transfer protein/seed storage 2S albumin superfamily protein
XLOC_025278	AT4G12500	AT4G12500	-0.0537318	0.984567	0	-2.362	0.00340045	1	-1.46942	0.167726	0	1	XLOC_025278	116.009	111.406	79.6503	10.7317	277.9	85.8742	AT4G12500		Bifunctional inhibitor/lipid-transfer protein/seed storage 2S albumin superfamily protein
XLOC_025384	AT4G13890	SHM5	0.834809	0.114809	0	1.10191	0.00482942	1	-0.237314	0.757043	0	1	XLOC_025384	19.8773	36.5141	21.1928	46.4596	63.3326	52.6841	AT4G13890	EDA36EDA37SHM5	EDA36_EDA37_SHM5__Pyridoxal phosphate (PLP)-dependent transferases superfamily protein
XLOC_025427	AT4G14365	XBAT34	0.882411	0.280093	0	1.40532	0.00508909	1	-0.629574	0.403641	0	1	XLOC_025427	8.97971	17.3712	13.9056	39.0024	43.0885	27.734	AT4G14365	XBAT34	XBAT34__XB3 ortholog 4 in Arabidopsis thaliana
XLOC_025428	AT4G14368	AT4G14368	1.06474	0.00212614	1	1.25984	9.08e-06	1	0.799399	0.0181245	0	1	XLOC_025428	42.6572	90.1516	62.4169	152.51	95.2349	167.97	AT4G14368		Regulator of chromosome condensation (RCC1) family protein
XLOC_025506	AT4G15480	UGT84A1	0.0101855	0.997119	0	0.380874	0.700276	0	1.92833	0.00433196	1	1	XLOC_025506	13.0234	13.0927	9.56173	12.8704	4.74485	21.7291	AT4G15480	UGT84A1	UGT84A1__UDP-Glycosyltransferase superfamily protein
XLOC_025550	AT4G16260	AT4G16260	0.0976824	0.930701	0	-1.18208	0.00250877	1	-0.0085494	0.997923	0	1	XLOC_025550	3471.67	3724.67	4584.09	1959.52	4543.37	4515.46	AT4G16260		Glycosyl hydrolase superfamily protein
XLOC_025559	AT4G16370	ATOPT3	0.407024	0.250356	0	1.68229	3.69e-16	1	0.0443427	0.950926	0	1	XLOC_025559	186.39	246.453	176.395	574.595	289.42	298.354	AT4G16370	ATOPT3	ATOPT3_OPT3__oligopeptide transporterATOPT3_OPT3__oligopeptide transporter
XLOC_025698	AT4G18390	TCP2	-0.346105	0.67343	0	-1.38646	0.00050431	1	-0.666509	0.255783	0	1	XLOC_025698	99.1443	77.9857	120.348	44.1429	103.914	64.1623	AT4G18390	TCP2	TCP2__TEOSINTE BRANCHED 1, cycloidea and PCF transcription factor 2
XLOC_025702	AT4G18425	AT4G18425	0.975108	0.0205327	0	1.0196	0.0026247	1	0.609656	0.194489	0	1	XLOC_025702	24.7025	48.9758	32.9257	67.9502	37.3215	58.0455	AT4G18425		Protein of unknown function (DUF679)
XLOC_025762	AT4G19370	AT4G19370	-0.720271	0.0279306	0	-1.42776	4.02e-07	1	-0.747241	0.0167063	0	1	XLOC_025762	159.857	96.5885	106.267	38.4913	173.986	103.805	AT4G19370		Protein of unknown function (DUF1218)
XLOC_025800	AT4G19920	AT4G19920	-0.12403	0.881474	0	-1.12973	0.00051838	1	-0.350495	0.53604	0	1	XLOC_025800	63.8137	58.8907	67.2141	30.2056	65.6792	51.6477	AT4G19920		Toll-Interleukin-Resistance (TIR) domain family protein
XLOC_025807	AT4G20050	QRT3	0.491795	0.567153	0	0.864869	0.0911263	0	1.26144	0.00903453	1	1	XLOC_025807	15.7471	22.8164	16.8492	31.2358	20.0668	49.3432	AT4G20050	QRT3	QRT3__Pectin lyase-like superfamily proteinQRT3__Pectin lyase-like superfamily protein
XLOC_025835	AT4G20690	AT4G20690	-0.338104	0.628191	0	-0.633831	0.127536	0	-1.12463	0.00252739	1	1	XLOC_025835	43.2965	34.542	48.4728	30.8338	69.7248	30.64	AT4G20690
XLOC_025903	AT4G21903	AT4G21903	-0.305589	0.599927	0	-1.16311	0.000127445	1	-0.683248	0.0720732	0	1	XLOC_025903	112.291	91.0784	121.043	53.1945	137.403	84.7213	AT4G21903		MATE efflux family protein
XLOC_025924	AT4G22200	AKT2/3	0.798586	0.442809	0	1.56562	0.0392813	1	0.330072	0.823157	0	1	XLOC_025924	5.10768	9.58021	2.10122	8.40661	6.69297	8.85975	AT4G22200	AKT2AKT2/3AKT3	AKT2_AKT2/3_AKT3_KT2/3__potassium transport 2/3
XLOC_025949	AT4G22485	AT4G22485	4.97452	4.25e-08	1	3.74147	4.76e-05	1	0.341113	0.899256	0	1	XLOC_025949	14.9986	1347.66	4.20361	202.491	4.8759	7.87627	AT4G22485		Bifunctional inhibitor/lipid-transfer protein/seed storage 2S albumin superfamily proteinBifunctional inhibitor/lipid-transfer protein/seed storage 2S albumin superfamily protein
XLOC_025951	AT4G22505	AT4G22505	3.52492	0.00104679	1	2.09193	0.0638095	0	-0.0648775	0.987036	0	1	XLOC_025951	6.55695	704.235	0	105.202	0.763771	0	AT4G22505		Bifunctional inhibitor/lipid-transfer protein/seed storage 2S albumin superfamily proteinBifunctional inhibitor/lipid-transfer protein/seed storage 2S albumin superfamily protein
XLOC_025980	AT4G22920	ATNYE1	1.05621	0.00425457	1	1.10526	0.000133948	1	0.866797	0.00903453	0	1	XLOC_025980	28.2032	59.2945	48.1255	105.42	58.6006	108.552	AT4G22920	ATNYE1SGR	ATNYE1_NYE1_SGR__non-yellowing 1
XLOC_025982	AT4G22950	AGL19	-0.906464	0.176034	0	-2.95829	2.74e-08	1	-0.957764	0.129218	0	1	XLOC_025982	52.2049	27.5594	43.6423	4.60907	48.9445	24.3987	AT4G22950	AGL19	AGL19_GL19__AGAMOUS-like 19
XLOC_025994	AT4G23130	CRK5	-0.531275	0.732235	0	-2.49763	0.00164195	1	-0.86455	0.383161	0	1	XLOC_025994	7.61623	5.04539	10.8928	0.986063	26.8867	14.24	AT4G23130	CRK5RLK6	CRK5_RLK6__cysteine-rich RLK (RECEPTOR-like protein kinase) 5
XLOC_026002	AT4G23260	CRK18	-0.104374	0.942463	0	-1.80918	0.00107569	1	-1.06639	0.0840707	0	1	XLOC_026002	32.4223	30.5321	26.5499	6.5812	45.2488	20.701	AT4G23260	CRK18	CRK18__cysteine-rich RLK (RECEPTOR-like protein kinase) 18
XLOC_026044	AT4G23890	AT4G23890	-0.0229677	0.981721	0	-1.03183	0.000507239	1	-0.569465	0.162752	0	1	XLOC_026044	74.7558	74.5109	80.6655	38.7679	68.4514	46.4222	AT4G23890	CRR31NdhS	CRR31_NdhS__
XLOC_026100	AT4G25010	SWEET14	1.10237	0.380329	0	2.76888	0.00028601	1	1.03812	0.356324	0	1	XLOC_026100	3.70698	8.94342	2.24174	21.9691	9.31958	20.435	AT4G25010	AtSWEET14	AtSWEET14_SWEET14__Nodulin MtN3 family proteinAtSWEET14_SWEET14__Nodulin MtN3 family protein
XLOC_026101	AT4G25020	AT4G25020	0.735792	0.198439	0	1.11585	0.00947977	1	0.710468	0.221359	0	1	XLOC_026101	16.7683	28.8426	13.0646	29.4114	16.1095	27.0948	AT4G25020		D111/G-patch domain-containing protein
XLOC_026104	AT4G25110	AtMC2	-0.0244875	0.988755	0	-1.15729	0.0137765	1	-1.48796	0.00180214	1	1	XLOC_026104	118.863	117.265	120.244	51.734	162.765	55.3791	AT4G25110	AtMC2AtMCP1c	AtMC2_AtMCP1c_MC2_MCP1c__metacaspase 2
XLOC_026115	AT4G25380	SAP10	2.32334	0.0185819	1	2.3815	0.00275448	1	2.48488	0.00945974	1	1	XLOC_026115	1.88788	15.4724	5.91971	41.097	1.70891	17.564	AT4G25380	AtSAP10	AtSAP10_SAP10__stress-associated protein 10
XLOC_026123	AT4G25470	CBF2	0.942678	0.410888	0	1.66757	0.0108859	1	1.51837	0.0539359	0	1	XLOC_026123	3.87202	8.38748	6.23489	22.2903	5.88261	19.2163	AT4G25470	ATCBF2DREB1CFTQ4	ATCBF2_CBF2_DREB1C_FTQ4__C-repeat/DRE binding factor 2
XLOC_026124	AT4G25480	DREB1A	1.51531	0.265522	0	1.77146	0.0354687	1	0.871541	0.500989	0	1	XLOC_026124	0.639285	3.57539	3.08226	12.8798	6.6156	12.7289	AT4G25480	ATCBF3DREB1A	ATCBF3_CBF3_DREB1A__dehydration response element B1AATCBF3_CBF3_DREB1A__dehydration response element B1A
XLOC_026236	AT4G27300	SD11	0.758085	0.499731	0	2.02774	0.00267858	1	0.973127	0.378955	0	1	XLOC_026236	7.5361	13.7735	3.7479	19.2776	4.22028	9.67128	AT4G27300		S-locus lectin protein kinase family protein
XLOC_026389	AT4G29905	AT4G29905	-0.0918889	0.934761	0	-1.36081	0.000217486	1	-0.515949	0.404688	0	1	XLOC_026389	1082.51	1014.04	934.926	351.87	1057.31	730.141	AT4G29905
XLOC_026514	AT4G31875	AT4G31875	-0.613082	0.360573	0	-2.202	9.36e-08	1	-0.769881	0.190008	0	1	XLOC_026514	128.145	82.9452	120.841	24.0895	121.69	69.6062	AT4G31875
XLOC_026581	AT4G33040	GRXC6	0.834825	0.18888	0	1.31608	0.00230164	1	-0.0947192	0.941811	0	1	XLOC_026581	11.7795	21.5693	11.9793	31.2809	22.0998	20.5607	AT4G33040		Thioredoxin superfamily protein
XLOC_026621	AT4G33660	AT4G33660	1.30711	5.86e-05	1	0.685091	0.0318298	0	0.822642	0.0366264	0	1	XLOC_026621	23.4369	60.3844	39.6151	64.2465	25.2165	45.4569	AT4G33660
XLOC_026631	AT4G33810	AT4G33810	0.942651	0.164841	0	1.37098	0.00834332	1	0.309135	0.764585	0	1	XLOC_026631	12.6438	25.2721	9.42238	26.0358	20.9068	26.628	AT4G33810		Glycosyl hydrolase superfamily protein
XLOC_026756	AT4G35985	AT4G35985	0.94978	0.012065	0	1.41685	3.83e-06	1	0.57476	0.221702	0	1	XLOC_026756	190.561	372.991	232.848	637.238	213.036	320.597	AT4G35985		Senescence/dehydration-associated protein-related
XLOC_026758	AT4G36010	AT4G36010	0.727557	0.353308	0	1.48281	0.00242484	1	0.801104	0.267871	0	1	XLOC_026758	63.6519	108.799	94.7847	281.945	97.6348	176.192	AT4G36010		Pathogenesis-related thaumatin superfamily protein
XLOC_026772	AT4G36220	FAH1	-0.506342	0.459018	0	-1.14074	0.00682225	1	-0.675198	0.254748	0	1	XLOC_026772	564.068	392.115	352.504	154.479	658.364	404.768	AT4G36220	CYP84A1FAH1	CYP84A1_FAH1__ferulic acid 5-hydroxylase 1
XLOC_026783	AT4G36430	PER49	0.498677	0.116008	0	0.56715	0.0222648	0	1.44518	6.98e-12	1	1	XLOC_026783	412.712	584.504	813.09	1210.75	538.665	1484.12	AT4G36430		Peroxidase superfamily protein
XLOC_026810	AT4G36850	AT4G36850	1.24567	0.0386599	1	-0.152931	0.884573	0	0.0881352	0.953454	0	1	XLOC_026810	5.64662	14.7062	8.16124	7.19	7.96967	8.39241	AT4G36850		PQ-loop repeat family protein / transmembrane family protein
XLOC_026812	AT4G36880	CP1	0.58712	0.166671	0	1.09613	0.000165473	1	1.30539	1.71e-05	1	1	XLOC_026812	84.2851	126.714	79.2255	172.986	67.6539	172.178	AT4G36880	CP1RDL1	CP1_RDL1__cysteine proteinase1CP1_RDL1__cysteine proteinase1
XLOC_026843	AT4G37370	CYP81D8	0.550345	0.474919	0	1.02583	0.0253034	1	1.50663	0.000759713	1	1	XLOC_026843	36.3915	53.7245	61.1909	128.566	71.8867	213.23	AT4G37370	CYP81D8	CYP81D8__cytochrome P450, family 81, subfamily D, polypeptide 8
XLOC_026866	AT4G37700	AT4G37700	-0.480398	0.083822	0	-1.04334	5.16e-07	1	-0.437344	0.119495	0	1	XLOC_026866	183.916	131.732	174.18	83.8924	175.857	128.388	AT4G37700
XLOC_026957	AT4G39190	AT4G39190	0.35422	0.523445	0	1.4292	3.94e-07	1	0.817685	0.0288238	0	1	XLOC_026957	83.1845	105.825	80.8007	222.609	63.6812	113.64	AT4G39190
XLOC_026977	AT4G39510	CYP96A12	0.39953	0.578841	0	1.04947	0.00843824	1	1.18451	0.0180387	1	1	XLOC_026977	29.3943	38.9698	23.2565	49.6191	13.3236	31.917	AT4G39510	CYP96A12	CYP96A12__cytochrome P450, family 96, subfamily A, polypeptide 12CYP96A12__cytochrome P450, family 96, subfamily A, polypeptide 12
XLOC_027004	AT4G39970	AT4G39970	0.0148173	0.990752	0	-1.07332	0.00391293	1	-0.506123	0.424736	0	1	XLOC_027004	22.8721	23.4053	30.1937	13.6899	20.2524	13.9933	AT4G39970		Haloacid dehalogenase-like hydrolase (HAD) superfamily protein
XLOC_027100	AT5G01750	AT5G01750	0.616491	0.14408	0	1.09307	0.000239131	1	0.488017	0.289572	0	1	XLOC_027100	794.744	1229.38	993.019	2155.01	1063.89	1504.06	AT5G01750		Protein of unknown function (DUF567)
XLOC_027223	AT5G03570	IREG2	-0.360725	0.724761	0	-1.46925	0.00338548	1	-0.589556	0.497424	0	1	XLOC_027223	41.8592	32.5468	47.9857	16.141	32.2631	20.9655	AT5G03570	ATIREG2FPN2	ATIREG2_FPN2_IREG2__iron regulated 2ATIREG2_FPN2_IREG2__iron regulated 2
XLOC_027228	AT5G03640	AT5G03640	1.06456	5.75e-05	1	0.543805	0.0476977	0	0.140446	0.814618	0	1	XLOC_027228	65.5404	139.345	103.886	152.432	130.616	145.028	AT5G03640		Protein kinase superfamily protein
XLOC_027245	AT5G03890	AT5G03890	-0.0918362	0.935803	0	-1.08526	0.0137314	1	-0.474226	0.495785	0	1	XLOC_027245	36.419	34.4958	33.3461	15.0721	32.6695	22.6833	AT5G03890
XLOC_027257	AT5G04120	AT5G04120	-0.147369	0.899543	0	1.03908	0.021038	1	-0.764532	0.194889	0	1	XLOC_027257	670.191	601.969	478.835	1016.37	1025.42	590.163	AT5G04120		Phosphoglycerate mutase family protein
XLOC_027262	AT5G04200	AtMC9	0.830165	0.00108667	0	1.26812	5.66e-09	1	0.0601975	0.935	0	1	XLOC_027262	194.058	346.386	170.753	416.517	347.646	362.475	AT5G04200	AtMC9AtMCP2f	AtMC9_AtMCP2f_MC9_MCP2f__metacaspase 9
XLOC_027329	AT5G05365	AT5G05365	0.275681	0.876173	0	0.181142	0.891305	0	1.80321	0.0371616	1	1	XLOC_027329	7.63485	9.10347	12.8198	14.7166	2.83168	13.0722	AT5G05365		Heavy metal transport/detoxification superfamily protein
XLOC_027331	AT5G05390	LAC12	1.18902	0.029951	1	2.03276	1.86e-06	1	1.48085	0.00226266	1	1	XLOC_027331	33.6021	79.6987	31.4526	138.349	47.7714	139.611	AT5G05390	LAC12	LAC12__laccase 12LAC12__laccase 12
XLOC_027332	AT5G05410	DREB2A	0.705012	0.203897	0	1.10928	0.00393087	1	0.810236	0.0968633	0	1	XLOC_027332	83.9863	138.489	112.228	248.497	133.981	239.219	AT5G05410	DREB2DREB2A	DREB2_DREB2A__DRE-binding protein 2A
XLOC_027380	AT5G06090	ATGPAT7	1.06873	0.0184386	1	1.01835	0.00597763	1	0.866988	0.0407749	0	1	XLOC_027380	33.4159	71.6682	68.5764	142.229	120.832	223.848	AT5G06090	ATGPAT7	ATGPAT7_GPAT7__glycerol-3-phosphate acyltransferase 7
XLOC_027448	AT5G07310	AT5G07310	0.705551	0.67928	0	3.43309	6.62e-06	1	1.26319	0.259136	0	1	XLOC_027448	1.63862	3.22234	0.630569	16.5227	2.37243	7.12858	AT5G07310	ERF115	ERF115__Integrase-type DNA-binding superfamily protein
XLOC_027556	AT5G09570	AT5G09570	0.801238	0.608603	0	2.2039	0.00653225	1	1.04584	0.385585	0	1	XLOC_027556	4.45705	9.16265	5.11471	31.4332	23.1136	52.2385	AT5G09570		Cox19-like CHCH family protein
XLOC_027591	AT5G10180	AST68	0.271432	0.238603	0	1.18813	1.74e-18	1	0.721557	4.78e-06	0	1	XLOC_027591	544.95	657.089	480.775	1099.23	352.811	582.563	AT5G10180	AST68SULTR2;1	AST68_SULTR2;1__slufate transporter 2;1
XLOC_027609	AT5G10570	BHLH61	-0.562552	0.67622	0	-2.24576	0.00331359	1	-0.336602	0.852188	0	1	XLOC_027609	11.9123	7.9992	11.3478	1.52942	5.63177	4.19656	AT5G10570		basic helix-loop-helix (bHLH) DNA-binding superfamily protein
XLOC_027618	AT5G10695	AT5G10695	1.74838	0.0514026	0	2.4372	0.000557511	1	1.50603	0.112815	0	1	XLOC_027618	52.4119	213.362	75.9002	524.527	47.9186	161.74	AT5G10695
XLOC_027737	AT5G13200	AT5G13200	1.87373	0.00497599	1	2.33533	4.09e-05	1	1.66485	0.0157391	1	1	XLOC_027737	92.1059	384.469	163.328	957.381	132.318	469.472	AT5G13200		GRAM domain family protein
XLOC_027738	AT5G13210	AT5G13210	0.991373	0.34302	0	1.67985	0.0161906	1	1.55217	0.0565924	0	1	XLOC_027738	51.2557	111.948	73.3078	272.21	95.8365	320.688	AT5G13210		Uncharacterised conserved protein UCP015417, vWA
XLOC_027744	AT5G13320	PBS3	1.21604	0.4065	0	1.8619	0.032723	1	0.21419	0.935056	0	1	XLOC_027744	1.05518	4.02285	3.29177	15.5133	3.8305	4.50911	AT5G13320	AtGH3.12GDG1PBS3WIN3	AtGH3.12_GDG1_GH3.12_PBS3_WIN3__Auxin-responsive GH3 family protein
XLOC_027902	AT5G15950	SAMDC2	0.157668	0.765027	0	1.10114	1.38e-06	1	0.445373	0.183988	0	1	XLOC_027902	97.0712	108.617	60.5614	131.19	76.5409	103.307	AT5G15950		Adenosylmethionine decarboxylase family protein
XLOC_027908	AT5G16010	AT5G16010	1.76628	0.000880614	1	2.30598	6.77e-07	1	0.947602	0.16591	0	1	XLOC_027908	119.11	438.868	168.685	921.803	181.856	366.037	AT5G16010		3-oxo-5-alpha-steroid 4-dehydrogenase family protein
XLOC_027975	AT5G17170	ENH1	0.798044	0.225198	0	-1.24651	0.0318164	1	0.223843	0.885892	0	1	XLOC_027975	9.16903	16.7563	11.9094	4.27444	4.49401	5.60084	AT5G17170	ENH1	ENH1__rubredoxin family protein
XLOC_027995	AT5G17450	HIPP21	0.194921	0.84861	0	1.02382	0.0159975	1	0.441854	0.548647	0	1	XLOC_027995	55.9484	63.8192	42.5927	88.7653	52.2192	70.7612	AT5G17450	HIPP21	HIPP21__Heavy metal transport/detoxification superfamily protein
XLOC_028009	AT5G17850	CCX2	0.517985	0.331423	0	1.17998	0.000242485	1	0.322801	0.617797	0	1	XLOC_028009	28.4054	41.4029	27.3551	63.6253	33.8808	43.4587	AT5G17850		Sodium/calcium exchanger family protein
XLOC_028045	AT5G18470	AT5G18470	0.454905	0.412613	0	1.16984	0.000186562	1	1.25041	0.000120364	1	1	XLOC_028045	42.2606	58.4678	46.237	105.841	53.1145	128.812	AT5G18470		Curculin-like (mannose-binding) lectin family protein
XLOC_028140	AT5G19875	AT5G19875	0.320876	0.589395	0	1.03398	0.000723463	1	0.962273	0.00573716	0	1	XLOC_028140	152.506	190.59	161.475	335.82	139.381	276.063	AT5G19875
XLOC_028155	AT5G20150	ATSPX1	1.27653	0.0488819	1	1.26746	0.021284	1	0.829253	0.28249	0	1	XLOC_028155	74.5033	192.86	182.738	466.819	200.668	370.805	AT5G20150	ATSPX1	ATSPX1_SPX1__SPX domain gene 1
XLOC_028160	AT5G20230	ATBCB	-0.227823	0.780683	0	-0.131253	0.847416	0	1.45426	6.48e-05	1	1	XLOC_028160	51.7477	43.8134	68.7173	62.8692	32.9977	93.2635	AT5G20230	ATBCBSAG14	ATBCB_BCB_SAG14__blue-copper-binding protein
XLOC_028161	AT5G20240	PI	1.20596	0.0312715	1	1.46695	0.00117289	1	0.33766	0.735309	0	1	XLOC_028161	20.3806	48.8434	23.7114	68.8114	31.3158	40.0917	AT5G20240	PI	PI__K-box region and MADS-box transcription factor family protein
XLOC_028235	AT5G22240	ATOFP10	1.10842	0.146932	0	1.25193	0.0411704	1	0.065153	0.969032	0	1	XLOC_028235	7.91318	18.8463	7.25057	18.5548	19.8127	20.7937	AT5G22240	ATOFP10	ATOFP10_OFP10__Ovate family protein
XLOC_028252	AT5G22580	AT5G22580	0.505494	0.209641	0	1.5062	7.51e-09	1	0.591014	0.08727	0	1	XLOC_028252	53.6574	76.1828	37.1963	108.741	62.2605	94.7837	AT5G22580		Stress responsive A/B Barrel Domain
XLOC_028276	AT5G23030	TET12	1.02498	8.29e-07	1	0.554309	0.0078274	0	0.201544	0.58541	0	1	XLOC_028276	61.6718	126.905	86.6915	127.566	111.696	128.442	AT5G23030	TET12	TET12__tetraspanin12
XLOC_028397	AT5G25140	CYP71B13	-0.327699	0.572216	0	-1.09076	0.00131579	1	-0.832095	0.0349078	0	1	XLOC_028397	157.911	125.945	86.8998	39.7882	100.551	56.1237	AT5G25140	CYP71B13	CYP71B13__cytochrome P450, family 71, subfamily B, polypeptide 13
XLOC_028404	AT5G25250	FLOT1	0.490182	0.486364	0	1.31011	0.000902299	1	-0.119902	0.907701	0	1	XLOC_028404	26.4083	36.994	23.3617	60.445	74.9472	69.4436	AT5G25250	FLOT1	FLOT1__SPFH/Band 7/PHB domain-containing membrane-associated protein family
XLOC_028420	AT5G25450	QCR7-2	0.59394	0.31023	0	0.847019	0.0374008	0	1.15612	0.0142018	1	1	XLOC_028420	21.3225	32.7494	21.1571	38.5984	13.5744	31.4025	AT5G25450		Cytochrome bd ubiquinol oxidase, 14kDa subunit
XLOC_028448	AT5G26080	AT5G26080	1.10947	0.00139495	1	-0.111095	0.864327	0	0.00477305	0.999437	0	1	XLOC_028448	88.6683	195.804	136.036	125.724	147.824	147.92	AT5G26080		proline-rich family proteinproline-rich family protein
XLOC_028461	AT5G26280	AT5G26280	-0.127907	0.877704	0	-1.21429	5.92e-05	1	-0.752549	0.0518119	0	1	XLOC_028461	6485.6	5923.69	6215.26	2624.88	5682.14	3330.51	AT5G26280		TRAF-like family protein
XLOC_028501	AT5G26920	CBP60G	0.367605	0.777312	0	0.682858	0.275421	0	-1.10119	0.0178762	1	1	XLOC_028501	6.42916	8.4568	11.8046	19.3109	71.1104	32.7245	AT5G26920	CBP60G	CBP60G__Cam-binding protein 60-like G
XLOC_028526	AT5G27300	AT5G27300	-1.02692	0.0594853	0	-1.15239	0.0136151	1	-0.559351	0.471188	0	1	XLOC_028526	22.5695	10.5763	20.56	8.76505	14.6743	9.68773	AT5G27300		pentatricopeptide (PPR) repeat-containing protein
XLOC_028634	AT5G28610	AT5G28610	-0.498586	0.387427	0	-1.60532	1.77e-05	1	0.0481188	0.969346	0	1	XLOC_028634	45.9417	32.6009	46.83	14.8019	28.5757	30.044	AT5G28610
XLOC_028640	AT5G28630	AT5G28630	0.060574	0.96302	0	-1.28756	0.00162034	1	0.0558362	0.966326	0	1	XLOC_028640	73.5961	77.2762	98.7773	38.9072	56.4832	59.2853	AT5G28630		glycine-rich protein
XLOC_028997	AT5G35580	AT5G35580	0.970137	7.32e-05	0	1.05769	1.52e-06	1	0.699695	0.00838655	0	1	XLOC_028997	158.423	311.642	220.067	462.696	230.096	376.339	AT5G35580		Protein kinase superfamily protein
XLOC_029037	AT5G35940	AT5G35940	-1.57067	1.69e-29	1	-1.14065	3.53e-15	1	-1.52474	1.51e-27	1	1	XLOC_029037	1550.17	517.56	1165.74	526.209	1151.47	398.295	AT5G35940		Mannose-binding lectin superfamily proteinMannose-binding lectin superfamily proteinMannose-binding lectin superfamily protein
XLOC_029221	AT5G38910	AT5G38910	1.77173	0.154513	0	2.95124	0.000963565	1	1.80808	0.0541314	0	1	XLOC_029221	0.928957	5.31759	0.315176	9.41448	5.6821	23.2581	AT5G38910		RmlC-like cupins superfamily protein
XLOC_029236	AT5G39050	PMAT1	1.62494	7.79e-05	1	1.09826	0.00283258	1	0.902215	0.0431145	0	1	XLOC_029236	18.2459	59.9638	44.5881	97.7846	44.4313	85.3875	AT5G39050	PMAT1	PMAT1__HXXXD-type acyl-transferase family protein
XLOC_029261	AT5G39670	CML45	0.734788	0.233274	0	0.719584	0.110332	0	1.07061	0.0246657	1	1	XLOC_029261	21.6519	36.2918	36.7426	61.5961	26.2273	57.0425	AT5G39670		Calcium-binding EF-hand family protein
XLOC_029325	AT5G40690	AT5G40690	1.09979	7.4e-08	1	1.05872	7.38e-08	1	0.691627	0.00291426	0	1	XLOC_029325	872.875	1884.9	1339.63	2812.93	1608.54	2612.31	AT5G40690
XLOC_029414	AT5G42050	AT5G42050	0.660494	0.0171	0	1.08953	8.61e-07	1	0.734389	0.00523093	0	1	XLOC_029414	2278.94	3622.57	2808.84	6037.5	3344.13	5601.08	AT5G42050		DCD (Development and Cell Death) domain proteinDCD (Development and Cell Death) domain protein
XLOC_029457	TSS35120	CUFF.12701.2	0.317754	0.825166	0	1.54007	0.0138363	1	0.214776	0.875276	0	1	XLOC_029457	6.99557	8.9699	4.44841	14.7404	12.2053	14.4595	TSS35120
XLOC_029468	AT5G42720	AT5G42720	0.414186	0.0583497	0	1.07536	1.24e-12	1	0.455296	0.0298922	0	1	XLOC_029468	205.43	274.296	193.701	409.698	183.044	251.352	AT5G42720		Glycosyl hydrolase family 17 protein
XLOC_029504	AT5G43230	AT5G43230	1.28806	8.02e-06	1	0.502068	0.122397	0	0.0462017	0.955826	0	1	XLOC_029504	39.6526	98.3558	60.3504	86.159	75.2608	77.8102	AT5G43230
XLOC_029508	AT5G43370	APT1	1.1902	0.012787	1	-0.444691	0.41335	0	-0.912286	0.0625984	0	1	XLOC_029508	17.4779	42.3665	40.5971	29.4531	45.04	23.633	AT5G43370	APT1PHT1;2PHT2	APT1_PHT1;2_PHT2__phosphate transporter 2
XLOC_029596	AT5G44580	AT5G44580	0.48818	0.392278	0	1.01967	0.00425329	1	1.64143	4.45e-06	1	1	XLOC_029596	36.7266	51.3396	31.6302	65.1825	22.8361	74.6711	AT5G44580
XLOC_029598	AT5G44585	AT5G44585	-0.0328263	0.978919	0	-0.915111	0.0135002	0	-1.4843	3.37e-06	1	1	XLOC_029598	31.7022	31.1498	58.3174	30.5556	115.982	40.5426	AT5G44585
XLOC_029600	AT5G44600	AT5G44600	-0.165836	0.899543	0	-1.08416	0.0373018	1	-0.144652	0.916898	0	1	XLOC_029600	15.1151	13.7279	20.981	9.26377	14.1376	12.6357	AT5G44600		S-adenosyl-L-methionine-dependent methyltransferases superfamily protein
XLOC_029612	AT5G44870	LAZ5	-0.323134	0.731314	0	-1.18386	0.0215696	1	-0.179688	0.875166	0	1	XLOC_029612	67.5661	54.0118	37.864	15.556	63.8929	55.7692	AT5G44870	LAZ5TTR1	LAZ5_TTR1__Disease resistance protein (TIR-NBS-LRR class) family
XLOC_029639	AT5G45240	AT5G45240	0.462559	0.751327	0	-1.62809	0.042593	1	-1.20455	0.348046	0	1	XLOC_029639	9.62058	14.1604	12.1553	3.20955	4.5169	1.4975	AT5G45240		Disease resistance protein (TIR-NBS-LRR class)
XLOC_029645	AT5G45380	ATDUR3	0.126606	0.884252	0	-1.43362	1.45e-05	1	-0.978407	0.00709669	0	1	XLOC_029645	136.313	149.82	112.681	40.2473	183.719	91.805	AT5G45380	ATDUR3	ATDUR3_DUR3__solute:sodium symporters;urea transmembrane transporters
XLOC_029677	AT5G45950	AT5G45950	-1.50586	0.0895575	0	2.13141	0.00185497	1	2.10648	0.000356199	1	1	XLOC_029677	6.9211	1.32376	0.980822	8.4076	2.75431	16.9702	AT5G45950		GDSL-like Lipase/Acylhydrolase superfamily protein
XLOC_029827	AT5G48400	ATGLR1.2	2.02581	0.000821066	1	1.435	0.00917866	1	1.06535	0.125385	0	1	XLOC_029827	11.7091	53.6637	36.3587	104.893	55.7331	122.327	AT5G48400	ATGLR1.2	ATGLR1.2_GLR1.2__Glutamate receptor family protein
XLOC_029857	AT5G48920	TED7	1.06616	7.4e-08	1	1.45893	5.06e-15	1	0.556684	0.0203815	0	1	XLOC_029857	276.72	582.225	193.339	538.154	383.738	566.828	AT5G48920	TED7	TED7__tracheary element differentiation-related 7TED7__tracheary element differentiation-related 7
XLOC_029884	AT5G49290	ATRLP56	0.0806946	0.950425	0	-1.27136	0.00562833	1	-0.262479	0.80765	0	1	XLOC_029884	53.4544	57.0944	51.624	20.4803	32.1982	26.3947	AT5G49290	ATRLP56	ATRLP56_RLP56__receptor like protein 56
XLOC_029896	AT5G49520	WRKY48	0.689273	0.0141069	0	0.765882	0.000689189	0	1.03459	3.05e-06	1	1	XLOC_029896	94.2632	152.354	143.018	244.172	150.194	310.134	AT5G49520	ATWRKY48	ATWRKY48_WRKY48__WRKY DNA-binding protein 48ATWRKY48_WRKY48__WRKY DNA-binding protein 48
XLOC_029904	AT5G49700	AT5G49700	0.633133	0.0695175	0	1.1695	3e-06	1	0.220489	0.680349	0	1	XLOC_029904	44.0513	69.1861	42.3476	96.6231	63.125	74.3429	AT5G49700	AHL17	AHL17__Predicted AT-hook DNA-binding family proteinAHL17__Predicted AT-hook DNA-binding family protein
XLOC_029910	AT5G49770	AT5G49770	-0.298946	0.845273	0	-1.78186	0.00574078	1	-1.85291	0.00742084	1	1	XLOC_029910	127.031	101.476	85.606	21.337	141.002	34.0364	AT5G49770		Leucine-rich repeat protein kinase family protein
XLOC_029911	AT5G49790	AT5G49790	-0.102321	0.941433	0	-1.61096	0.00201697	1	-0.714642	0.280327	0	1	XLOC_029911	38.8928	36.6618	32.2594	9.58302	83.327	49.8389	AT5G49790		transposable element gene
XLOC_029929	AT5G50130	AT5G50130	-0.360966	0.730881	0	-0.73678	0.240357	0	1.57885	0.00502941	1	1	XLOC_029929	15.7689	12.4546	16.3225	9.49775	7.44884	23.788	AT5G50130		NAD(P)-binding Rossmann-fold superfamily protein
XLOC_029938	AT5G50260	CEP1	1.41349	0.0113271	1	2.12151	1.21e-07	1	1.12927	0.030493	1	1	XLOC_029938	13.0322	36.5325	28.1963	129.827	30.9688	70.0412	AT5G50260	CEP1	CEP1__Cysteine proteinases superfamily protein
XLOC_029994	AT5G51440	HSP23.5	-0.0759182	0.938898	0	1.10007	0.00129661	1	1.08938	0.00651864	1	1	XLOC_029994	163.559	154.709	67.1059	147.623	45.3495	99.1409	AT5G51440		HSP20-like chaperones superfamily protein
XLOC_030048	AT5G52310	COR78	1.57424	0.00307011	1	1.80597	9.93e-05	1	0.898017	0.177755	0	1	XLOC_030048	194	618.495	317.683	1197.36	368.332	712.866	AT5G52310	COR78LTI140LTI78RD29A	COR78_LTI140_LTI78_RD29A__low-temperature-responsive protein 78 (LTI78) / desiccation-responsive protein 29A (RD29A)
XLOC_030068	AT5G52640	HSP81-1	0.35391	0.361388	0	1.73746	6.44e-16	1	1.56499	3.74e-12	1	1	XLOC_030068	684.426	876.308	380.882	1291.23	229.222	689.52	AT5G52640	ATHS83AtHsp90-1ATHSP90.1HSP81-1HSP83	ATHS83_ATHSP90.1_AtHsp90-1_HSP81-1_HSP81.1_HSP83_HSP90.1__heat shock protein 90.1ATHS83_ATHSP90.1_AtHsp90-1_HSP81-1_HSP81.1_HSP83_HSP90.1__heat shock protein 90.1
XLOC_030074	AT5G52710	AT5G52710	-0.501859	0.751825	0	-3.01533	9.87e-05	1	0.169788	0.944584	0	1	XLOC_030074	27.8778	19.0257	28.2339	2.05096	6.5116	7.45617	AT5G52710		Copper transport protein family
XLOC_030078	AT5G52750	AT5G52750	0.461449	0.786944	0	-0.0247223	1	0	1.78733	0.0463225	1	1	XLOC_030078	5.06477	7.20489	9.9491	9.64303	3.8384	16.223	AT5G52750		Heavy metal transport/detoxification superfamily protein
XLOC_030090	AT5G52930	AT5G52930	1.00228	NA	0	2.64672	0.0037378	1	1.51548	0.169891	0	1	XLOC_030090	0.847233	2.68782	0.665646	9.45811	4.80268	15.6133	AT5G52930		Protein of unknown function (DUF295)
XLOC_030091	AT5G52940	AT5G52940	1.88596	0.176376	0	2.26606	0.0290661	1	1.07833	0.515303	0	1	XLOC_030091	0.263795	5.06288	1.33129	13.4832	7.81908	19.6866	AT5G52940		Protein of unknown function (DUF295)
XLOC_030099	AT5G53048	AT5G53048	1.01952	0.308711	0	2.08155	0.000281433	1	1.70475	0.0109047	1	1	XLOC_030099	5.07612	11.152	8.16102	40.2577	8.98802	33.3997	AT5G53048		other RNA
XLOC_030154	AT5G53820	AT5G53820	0.682282	0.341894	0	1.74728	1.34e-05	1	0.785879	0.207443	0	1	XLOC_030154	14.3237	22.979	15.7976	54.4141	16.2979	28.2507	AT5G53820		Late embryogenesis abundant protein (LEA) family protein
XLOC_030252	AT5G55180	AT5G55180	0.454736	0.0642466	0	1.1107	2.14e-10	1	0.629616	0.00273266	0	1	XLOC_030252	1057.77	1452.13	1108.89	2411.03	1552.6	2411.69	AT5G55180		O-Glycosyl hydrolases family 17 protein
XLOC_030277	AT5G55620	AT5G55620	-0.163614	0.928159	0	1.69972	0.00493876	1	0.893254	0.235175	0	1	XLOC_030277	4.85524	3.66612	2.97798	11.4	5.88261	11.8241	AT5G55620
XLOC_030310	AT5G56100	AT5G56100	-0.207004	0.889123	0	-2.805	1.4e-06	1	-0.876299	0.333093	0	1	XLOC_030310	36.5079	31.4352	43.4298	4.65171	22.7513	11.5123	AT5G56100		glycine-rich protein / oleosin
XLOC_030462	AT5G58770	AT5G58770	0.274957	0.818821	0	1.11295	0.033462	1	0.367774	0.761436	0	1	XLOC_030462	20.6525	24.6809	18.5628	41.8277	11.8076	16.0198	AT5G58770	AtcPT4	AtcPT4_cPT4__Undecaprenyl pyrophosphate synthetase family protein
XLOC_030493	AT5G59320	LTP3	0.339782	0.659221	0	1.28464	0.000585954	1	0.772588	0.109834	0	1	XLOC_030493	84.9008	108.404	66.624	167.42	138.502	239.626	AT5G59320	LTP3	LTP3__lipid transfer protein 3
XLOC_030515	AT5G59680	AT5G59680	-0.0121053	0.997126	0	-2.82382	2.72e-05	1	-1.27618	0.17614	0	1	XLOC_030515	174.615	173.162	125.144	12.0118	379.617	139.987	AT5G59680		Leucine-rich repeat protein kinase family protein
XLOC_030518	AT5G59720	HSP18.2	0.409248	0.540719	0	0.903435	0.0185987	0	1.51971	0.000144515	1	1	XLOC_030518	63.0343	83.8732	70.7188	134.729	29.8532	89.2921	AT5G59720	HSP18.2	HSP18.2__heat shock protein 18.2
XLOC_030522	AT5G59820	RHL41	1.84022	0.0045753	1	2.09067	0.000163655	1	1.91747	0.00204214	1	1	XLOC_030522	41.2887	166.764	106.021	509.009	93.4719	394.812	AT5G59820	AtZAT12RHL41	AtZAT12_RHL41_ZAT12__C2H2-type zinc finger family protein
XLOC_030545	AT5G60250	AT5G60250	0.620568	0.665789	0	2.4724	0.000480511	1	1.02211	0.30807	0	1	XLOC_030545	4.65047	7.59064	2.20645	17.3164	6.47291	14.055	AT5G60250		zinc finger (C3HC4-type RING finger) family protein
XLOC_030552	AT5G60350	AT5G60350	0.463942	0.597995	0	1.8595	0.000106783	1	0.599579	0.508886	0	1	XLOC_030552	16.778	23.3799	8.16167	31.6587	9.94896	15.5834	AT5G60350
XLOC_030576	AT5G60760	AT5G60760	-0.226266	0.743777	0	-1.12176	0.000501401	1	-0.465852	0.391615	0	1	XLOC_030576	263.275	225.031	218.391	98.2838	118.395	84.5824	AT5G60760		P-loop containing nucleoside triphosphate hydrolases superfamily proteinP-loop containing nucleoside triphosphate hydrolases superfamily proteinP-loop containing nucleoside triphosphate hydrolases superfamily protein
XLOC_030623	AT5G61560	PUB51	0.702487	0.196633	0	1.30487	0.000189015	1	0.703042	0.118451	0	1	XLOC_030623	24.4889	39.6415	27.6719	70.5758	47.6216	78.5061	AT5G61560		U-box domain-containing protein kinase family protein
XLOC_030671	AT5G62360	AT5G62360	0.0443024	0.976151	0	-1.25057	0.00389702	1	0.608134	0.345783	0	1	XLOC_030671	25.6842	26.7626	52.8863	21.5314	33.6304	51.9135	AT5G62360		Plant invertase/pectin methylesterase inhibitor superfamily protein
XLOC_030680	AT5G62520	SRO5	0.198108	0.843503	0	1.09908	0.00629381	1	1.44282	0.0017442	1	1	XLOC_030680	46.5835	53.0919	44.0952	97.3741	20.3872	58.5728	AT5G62520	SRO5	SRO5__similar to RCD one 5
XLOC_030720	AT5G63130	AT5G63130	1.25772	0.0279316	1	1.14786	0.0108611	1	0.415603	0.606838	0	1	XLOC_030720	12.6034	31.196	25.0418	57.9007	39.1806	53.021	AT5G63130		Octicosapeptide/Phox/Bem1p family protein
XLOC_030765	AT5G64000	SAL2	0.260711	0.814748	0	1.24054	0.00887472	1	0.129955	0.934339	0	1	XLOC_030765	26.7394	31.9853	21.2962	52.1544	17.0617	19.1395	AT5G64000	ATSAL2	ATSAL2_SAL2__Inositol monophosphatase family protein
XLOC_030792	AT5G64510	TIN1	0.720101	0.25245	0	0.0683269	0.944251	0	2.13649	3.65e-05	1	1	XLOC_030792	18.7792	31.2983	29.0723	30.3941	5.77445	29.8547	AT5G64510	TIN1	TIN1__
XLOC_030809	AT5G64750	ABR1	0.988197	0.287807	0	1.78429	0.00166251	1	1.74156	0.00881382	1	1	XLOC_030809	7.61057	16.3526	11.3489	42.8188	8.82245	32.973	AT5G64750	ABR1	ABR1__Integrase-type DNA-binding superfamily protein
XLOC_030817	AT5G64890	PROPEP2	0.00448812	0.998156	0	-1.21265	0.0143405	1	-0.0367309	0.983566	0	1	XLOC_030817	24.1781	24.6028	31.0661	12.8744	29.24	28.8274	AT5G64890	PROPEP2	PROPEP2__elicitor peptide 2 precursor
XLOC_030935	AT5G66815	AT5G66815	1.25582	0.00354034	1	1.3208	0.000179752	1	0.65702	0.270312	0	1	XLOC_030935	19.5245	48.5725	27.599	70.7925	19.7503	32.0104	AT5G66815
XLOC_030936	AT5G66816	AT5G66816	0.687064	0.59022	0	2.09803	0.00278468	1	0.359725	0.845701	0	1	XLOC_030936	6.80215	11.3906	3.81828	19.2439	4.11213	5.52211	AT5G66816
XLOC_030957	AT5G67230	IRX14-L	0.241382	0.785387	0	1.47279	0.000299638	1	0.431987	0.552929	0	1	XLOC_030957	22.1334	25.9415	11.138	32.9784	18.5206	25.2397	AT5G67230	I14HIRX14-L	I14H_IRX14-L__Nucleotide-diphospho-sugar transferases superfamily protein
XLOC_030986	AT5G01075	AT5G01075	-1.20639	0.0133424	1	0.142202	0.863794	0	-0.122558	0.90495	0	1	XLOC_030986	26.155	10.4134	14.8511	16.6243	23.9776	22.322	AT5G01075		Glycosyl hydrolase family 35 proteinGlycosyl hydrolase family 35 protein
XLOC_031007	AT5G01380	GT-3A	1.19834	0.236427	0	2.41927	0.000234423	1	2.33756	0.0023764	1	1	XLOC_031007	11.8969	30.6976	14.152	93.2722	6.79322	45.0501	AT5G01380		Homeodomain-like superfamily protein
XLOC_031015	AT5G01540	LECRKA4.1	-0.0983115	0.961921	0	1.54388	0.021038	1	0.905396	0.33762	0	1	XLOC_031015	9.47983	8.64587	5.98848	19.9181	9.13861	18.2496	AT5G01540	LecRK-VI.2LECRKA4.1	LECRKA4.1_LecRK-VI.2__lectin receptor kinase a4.1
XLOC_031016	AT5G01550	LECRKA4.2	1.05926	0.0110782	1	1.29495	0.000126703	1	0.228235	0.765738	0	1	XLOC_031016	41.8778	89.0572	55.8997	141.217	112.232	132.297	AT5G01550	LecRK-VI.3LECRKA4.2	LECRKA4.2_LecRK-VI.3__lectin receptor kinase a4.1
XLOC_031022	AT5G01640	PRA1.B5	1.84205	7.37e-06	1	1.88807	3.92e-08	1	1.5819	3.65e-05	1	1	XLOC_031022	19.8214	74.9915	50.7546	195.225	42.3326	131.684	AT5G01640	PRA1.B5	PRA1.B5__prenylated RAB acceptor 1.B5
XLOC_031096	AT5G03210	AT5G03210	1.08098	0.400134	0	2.00826	0.0146971	1	0.655665	0.662752	0	1	XLOC_031096	2.77803	6.96906	2.17159	12.6409	5.61262	9.84267	AT5G03210	AtDIP2	AtDIP2_DIP2__
XLOC_031099	AT5G03260	LAC11	0.815373	3.63e-05	0	1.18209	2.09e-11	1	0.401727	0.11402	0	1	XLOC_031099	334.227	590.155	281.838	642.827	465.428	615.321	AT5G03260	LAC11	LAC11__laccase 11
XLOC_031125	AT5G03720	AT-HSFA3	0.776639	0.220388	0	1.56274	9.4e-05	1	1.49734	0.00233652	1	1	XLOC_031125	29.1911	51.1035	41.297	127.296	19.1417	57.3095	AT5G03720	AT-HSFA3	AT-HSFA3_HSFA3__heat shock transcription factor A3AT-HSFA3_HSFA3__heat shock transcription factor A3
XLOC_031204	AT5G04950	NAS1	0.0612244	0.968291	0	-1.08103	0.036903	1	-0.929397	0.145796	0	1	XLOC_031204	777.423	813.475	620.426	280.455	918.825	464.87	AT5G04950	ATNAS1	ATNAS1_NAS1__nicotianamine synthase 1
XLOC_031230	AT5G05320	AT5G05320	-0.246704	0.814099	0	-1.70658	0.000127445	1	-0.495334	0.539345	0	1	XLOC_031230	105.628	88.9037	88.0582	25.0934	81.8723	57.0624	AT5G05320		FAD/NAD(P)-binding oxidoreductase family protein
XLOC_031232	AT5G05340	PER52	0.339746	0.814099	0	2.74119	2.3e-06	1	1.24445	0.107519	0	1	XLOC_031232	17.8511	22.6888	7.53227	60.7246	16.3566	41.9586	AT5G05340	PRX52	PRX52__Peroxidase superfamily protein
XLOC_031303	AT5G06690	WCRKC1	0.173186	0.896214	0	-1.96487	0.000328907	1	-0.226489	0.86096	0	1	XLOC_031303	24.4816	28.05	26.0611	5.61795	19.7623	16.8931	AT5G06690	WCRKC1	WCRKC1__WCRKC thioredoxin 1
XLOC_031306	AT5G06720	ATPA2	0.647081	0.166177	0	0.464133	0.227258	0	1.30543	2.45e-05	1	1	XLOC_031306	35.9359	57.1426	62.4519	86.5037	49.5506	123.864	AT5G06720	ATPA2AtPRX53	ATPA2_AtPRX53_PA2_PRX53__peroxidase 2
XLOC_031307	AT5G06730	PER54	0.461295	0.211645	0	0.64836	0.00890361	0	1.08894	4.33e-06	1	1	XLOC_031307	102.87	141.605	195.383	307.46	151.716	325.449	AT5G06730		Peroxidase superfamily protein
XLOC_031333	AT5G07180	ERL2	0.921288	0.264071	0	1.86527	0.00862923	1	0.830297	0.318546	0	1	XLOC_031333	4.86976	10.1626	1.26092	7.75517	5.28857	10.5904	AT5G07180	ERL2	ERL2__ERECTA-like 2
XLOC_031392	AT5G08250	AT5G08250	1.88349	5.34e-13	1	1.45832	1.03e-09	1	1.3879	3.19e-09	1	1	XLOC_031392	26.367	98.9467	43.0832	119.694	54.8317	144.561	AT5G08250		Cytochrome P450 superfamily protein
XLOC_031487	AT5G10230	ANNAT7	0.310384	0.697171	0	1.24756	0.00094824	1	0.091509	0.93916	0	1	XLOC_031487	175.476	218.68	127.28	311.882	228.874	244.144	AT5G10230	ANN7ANNAT7	ANN7_ANNAT7__annexin 7
XLOC_031544	AT5G11180	ATGLR2.6	0.380663	0.808957	0	-1.66621	0.0303571	1	-0.607732	0.6967	0	1	XLOC_031544	18.67	25.2762	19.9633	5.15443	7.99711	4.78876	AT5G11180	ATGLR2.6	ATGLR2.6_GLR2.6__glutamate receptor 2.6
XLOC_031589	AT5G12020	HSP17.6II	-0.0875266	0.971823	0	2.09309	0.00774104	1	2.32925	0.013328	1	1	XLOC_031589	8.4133	7.70026	3.43229	19.1066	1.35781	12.2915	AT5G12020	HSP17.6II	HSP17.6II__17.6 kDa class II heat shock protein
XLOC_031606	AT5G12280	AT5G12280	-0.21626	0.875188	0	-1.13868	0.0388144	1	-0.0796979	0.958849	0	1	XLOC_031606	17.1033	14.3379	30.4738	13.1436	18.7402	18.0165	AT5G12280		SWAP (Suppressor-of-White-APricot)/surp RNA-binding domain-containing protein
XLOC_031672	AT5G13790	AGL15	0.416166	0.585595	0	1.01615	0.0237413	1	0.0890286	0.94617	0	1	XLOC_031672	38.4387	51.4844	24.0271	50.2279	25.1749	27.1716	AT5G13790	AGL15	AGL15__AGAMOUS-like 15
XLOC_031794	AT5G15870	AT5G15870	1.04581	0.00430944	1	1.6542	4.51e-08	1	1.09746	0.00203395	1	1	XLOC_031794	482.015	1013.54	694.06	2249.26	648.784	1416.24	AT5G15870		glycosyl hydrolase family 81 protein
XLOC_031876	AT5G17340	AT5G17340	1.00064	0.086957	0	1.33059	0.00213699	1	1.28024	0.0070411	1	1	XLOC_031876	34.8475	71.5632	57.5167	150.323	86.3588	217.303	AT5G17340		Putative membrane lipoprotein
XLOC_031898	AT5G17700	AT5G17700	0.457497	0.459018	0	-0.163444	0.763015	0	1.18136	0.000560517	1	1	XLOC_031898	18.2806	25.89	47.1443	41.7048	22.713	53.0687	AT5G17700		MATE efflux family protein
XLOC_031919	AT5G17960	AT5G17960	-0.752237	0.302649	0	-1.37217	0.00894436	1	-1.35032	0.00985371	1	1	XLOC_031919	33.811	19.831	29.421	10.7144	48.0526	17.3342	AT5G17960		Cysteine/Histidine-rich C1 domain family protein
XLOC_031939	AT5G18270	ANAC087	0.852204	0.00216249	0	1.17601	5.99e-07	1	0.767079	0.006531	0	1	XLOC_031939	329.273	598.262	463.704	1060.97	491.136	842.558	AT5G18270	ANAC087	ANAC087__Arabidopsis NAC domain containing protein 87
XLOC_031998	AT5G19260	FAF3	0.44747	0.237139	0	1.031	1.55e-05	1	0.408134	0.276678	0	1	XLOC_031998	73.8665	99.8419	72.537	150.001	85.8924	114.64	AT5G19260	FAF3	FAF3__Protein of unknown function (DUF3049)
XLOC_032035	AT5G19880	PER58	0.166145	0.948413	0	2.39478	0.000931218	1	0.497696	0.726835	0	1	XLOC_032035	2.62342	2.94621	3.53796	22.8099	14.6593	21.3539	AT5G19880		Peroxidase superfamily protein
XLOC_032070	AT5G20470	AT5G20470	-0.51415	0.668946	0	-2.33562	0.000109532	1	-1.33929	0.0829913	0	1	XLOC_032070	54.3064	37.3538	53.2423	8.6976	42.2132	15.4722	AT5G20470	HDK	HDK__myosin, putative
XLOC_032088	AT5G20790	AT5G20790	2.27372	0.00833656	1	2.02899	0.00805079	1	0.780932	0.571904	0	1	XLOC_032088	9.34385	66.138	39.9952	206.233	57.0922	107.658	AT5G20790
XLOC_032089	AT5G20820	AT5G20820	-0.666865	0.30067	0	-1.0295	0.0284843	1	-0.261294	0.789407	0	1	XLOC_032089	31.7669	19.5865	29.7722	13.9581	24.7227	21.0421	AT5G20820	SAUR76	SAUR76__SAUR-like auxin-responsive protein family
XLOC_032178	AT5G22800	EMB86	0.621692	0.185899	0	1.21744	0.00011425	1	0.778357	0.0591341	0	1	XLOC_032178	107.939	167.243	115.024	273.629	95.9991	167.356	AT5G22800	EMB1030EMB263EMB86	EMB1030_EMB263_EMB86__Alanyl-tRNA synthetase, class IIc
XLOC_032182	AT5G22860	AT5G22860	0.0603823	0.927477	0	-0.132934	0.72387	0	1.34364	1.84e-09	1	1	XLOC_032182	63.8225	66.4016	88.899	80.7567	39.1844	101.225	AT5G22860		Serine carboxypeptidase S28 family protein
XLOC_032201	AT5G23160	AT5G23160	1.12297	0.0280091	1	0.211476	0.774948	0	0.0251754	0.987906	0	1	XLOC_032201	18.0727	41.2693	34.4982	40.3077	32.9215	33.2135	AT5G23160
XLOC_032249	AT5G23980	ATFRO4	0.523834	0.654505	0	-1.5552	0.0116572	1	-0.723702	0.471505	0	1	XLOC_032249	203.844	302.683	205.882	63.2014	391.368	227.158	AT5G23980	ATFRO4	ATFRO4_FRO4__ferric reduction oxidase 4
XLOC_032250	AT5G23990	ATFRO5	1.45495	0.0704777	0	2.65967	6.97e-06	1	0.158182	0.913102	0	1	XLOC_032250	5.37557	16.5932	4.44885	34.2466	70.3525	78.7033	AT5G23990	ATFRO5	ATFRO5_FRO5__ferric reduction oxidase 5
XLOC_032260	AT5G24110	WRKY30	0.00101826	1	0	1.62511	0.00171579	1	1.74056	0.00144695	1	1	XLOC_032260	18.5113	18.1351	13.38	44.2396	16.0042	57.467	AT5G24110	ATWRKY30	ATWRKY30_WRKY30__WRKY DNA-binding protein 30
XLOC_032262	AT5G24140	SQP2	0.874449	1.21e-05	0	1.07634	5.93e-09	1	-0.181099	0.647956	0	1	XLOC_032262	289.943	534.607	246.088	523.453	489.607	429.869	AT5G24140	SQP2	SQP2__squalene monooxygenase 2
XLOC_032297	AT5G24600	AT5G24600	-0.0874289	0.965001	0	0.806876	0.228794	0	1.65463	0.0111572	1	1	XLOC_032297	7.57901	6.9944	9.2828	16.5619	5.70914	19.344	AT5G24600		Protein of unknown function, DUF599
XLOC_032300	AT5G24660	LSU2	0.280937	0.802664	0	1.04448	0.0473544	1	0.571238	0.499581	0	1	XLOC_032300	344.977	423.382	338.094	727.053	318.033	483.934	AT5G24660	LSU2	LSU2__response to low sulfur 2
XLOC_032344	AT5G25451	AT5G25451	-0.643592	0.66714	0	-1.9249	0.0358674	1	-1.05101	0.415826	0	1	XLOC_032344	9.55021	5.88506	6.55028	0.921615	6.62349	2.7141	AT5G25451
XLOC_032353	AT5G25610	RD22	0.0113551	0.989575	0	1.21196	3.11e-09	1	0.644698	0.00146938	0	1	XLOC_032353	88.9879	88.4898	56.1469	131.98	164.567	258.756	AT5G25610	ATRD22	ATRD22_RD22__BURP domain-containing protein
XLOC_032393	AT5G26220	AT5G26220	0.654717	0.293007	0	1.20022	0.00256738	1	0.673672	0.262735	0	1	XLOC_032393	39.0174	61.715	47.5677	112.555	39.8221	64.9397	AT5G26220	AtGGCT2;1	AtGGCT2;1_GGCT2;1__ChaC-like family protein
XLOC_032565	AT5G28770	BZO2H3	-0.342505	0.434256	0	-1.03969	5.31e-05	1	-0.356311	0.410919	0	1	XLOC_032565	284.938	224.827	260.914	125.408	262.111	203.439	AT5G28770	AtbZIP63BZO2H3	AtbZIP63_BZO2H3__bZIP transcription factor family proteinAtbZIP63_BZO2H3__bZIP transcription factor family protein
XLOC_032907	AT5G35935	AT5G35935	2.69703	1.08e-57	1	2.81768	2.92e-58	1	2.81633	5.12e-59	1	1	XLOC_032907	65.5883	432.965	53.4837	386.773	60.0067	428.2	AT5G35935		transposable element genetransposable element gene
XLOC_032920	AT5G36130	AT5G36130	0.173969	0.87333	0	2.13554	3.79e-08	1	0.463881	0.504066	0	1	XLOC_032920	64.9919	73.269	33.3778	156.985	247.786	345.47	AT5G36130		Cytochrome P450 superfamily protein
XLOC_032921	AT5G36150	ATPEN3	0.41955	0.702656	0	1.47845	0.00274702	1	0.422525	0.604088	0	1	XLOC_032921	13.4481	18.0658	15.1328	44.7309	117.024	158.719	AT5G36150	ATPEN3	ATPEN3_PEN3__putative pentacyclic triterpene synthase 3
XLOC_032985	TSS39391	CUFF.12446.1	0.0630797	0.946077	0	-0.445765	0.218479	0	1.10431	0.000236502	1	1	XLOC_032985	56.1277	58.9254	93.0254	68.045	59.5404	128.544	TSS39391
XLOC_033119	AT5G39120	AT5G39120	1.17147	0.232438	0	1.93416	0.000918575	1	2.7219	1.24e-06	1	1	XLOC_033119	4.06703	10.3945	7.88092	33.1995	8.69475	63.7195	AT5G39120		RmlC-like cupins superfamily protein
XLOC_033120	AT5G39130	AT5G39130	0.678426	NA	0	2.06431	0.0174374	1	1.32721	0.240576	0	1	XLOC_033120	1.11103	2.37139	1.85641	10.8611	3.86918	10.9975	AT5G39130		RmlC-like cupins superfamily protein
XLOC_033122	AT5G39150	AT5G39150	-1.06544	0.236067	0	-1.85123	0.00397187	1	2.33425	5.07e-06	1	1	XLOC_033122	9.97586	4.32547	12.1884	2.47285	6.61185	36.0217	AT5G39150		RmlC-like cupins superfamily protein
XLOC_033124	AT5G39160	GLP2A	-0.342478	0.800483	0	1.57432	0.0100859	1	1.26809	0.0941783	0	1	XLOC_033124	10.2008	7.66756	4.69343	15.7641	5.24988	13.9453	AT5G39160		RmlC-like cupins superfamily protein
XLOC_033128	AT5G39190	GLP2A	0.786412	0.15549	0	2.00726	1.43e-08	1	1.32165	0.00138214	1	1	XLOC_033128	18.6795	33.3242	16.9196	70.7286	20.2407	51.4781	AT5G39190	ATGER2GLP2A	ATGER2_GER2_GLP2A__germin-like protein 2
XLOC_033161	AT5G39580	PER62	0.491173	0.273669	0	1.59002	4.59e-09	1	-1.05916	0.000567998	1	1	XLOC_033161	248.4	350.612	225.921	696.646	975.522	461.917	AT5G39580		Peroxidase superfamily protein
XLOC_033189	AT5G40000	AT5G40000	0.117203	0.955895	0	0.770856	0.322035	0	1.52864	0.037797	1	1	XLOC_033189	5.30269	5.69206	9.00292	15.7235	6.2724	19.6702	AT5G40000		P-loop containing nucleoside triphosphate hydrolases superfamily protein
XLOC_033263	AT5G41380	AT5G41380	0.64764	0.31419	0	1.73618	5.61e-06	1	0.442215	0.537249	0	1	XLOC_033263	20.2171	32.6071	18.2133	63.1181	29.5757	40.1235	AT5G41380		CCT motif family protein
XLOC_033331	AT5G42530	AT5G42530	2.56401	0.00342903	1	1.4039	0.155887	0	0.4968	0.811179	0	1	XLOC_033331	3.24977	28.9967	2.48698	9.13288	2.12158	3.80583	AT5G42530
XLOC_033378	AT5G43180	AT5G43180	-0.207399	0.734103	0	-1.02761	0.00027369	1	0.19127	0.764249	0	1	XLOC_033378	186.599	162.047	192.782	93.2975	172.851	197.582	AT5G43180		Protein of unknown function, DUF599
XLOC_033405	AT5G43520	AT5G43520	-0.180027	0.791874	0	-1.35939	1.08e-06	1	-1.09645	0.000379856	1	1	XLOC_033405	288.616	254.744	386.718	147.898	375.767	172.974	AT5G43520		Cysteine/Histidine-rich C1 domain family protein
XLOC_033407	AT5G43580	AT5G43580	0.215633	0.800483	0	-1.24171	0.000214806	1	-0.48796	0.370892	0	1	XLOC_033407	29.0324	34.6747	66.0561	27.2534	49.0057	34.1648	AT5G43580	UPI	UPI__Serine protease inhibitor, potato inhibitor I-type family protein
XLOC_033429	AT5G43980	PDLP1	0.851056	0.315832	0	1.38045	0.0128278	1	1.35934	0.0378568	1	1	XLOC_033429	19.4014	36.2513	28.3336	79.0985	20.7499	57.5294	AT5G43980	PDLP1PDLP1A	PDLP1_PDLP1A__plasmodesmata-located protein 1
XLOC_033463	AT5G44400	AT5G44400	-0.203902	0.513206	0	-0.113627	0.698421	0	1.46223	2.02e-22	1	1	XLOC_033463	448.574	389.828	575.728	531.362	295.643	819.429	AT5G44400		FAD-binding Berberine family proteinFAD-binding Berberine family proteinFAD-binding Berberine family protein
XLOC_033466	AT5G44417	AT5G44417	-0.619277	0.101234	0	-0.463129	0.195817	0	-1.17877	4.48e-05	1	1	XLOC_033466	218.253	141.135	154.85	111.512	243.119	105.733	AT5G44417
XLOC_033498	AT5G44925	AT5G44925	2.53839	0.00108667	1	3.11908	1.23e-05	1	4.06911	1.59e-07	1	1	XLOC_033498	3.38325	24.8722	2.27682	28.0065	0.763771	31.1532	AT5G44925		transposable element gene
XLOC_033502	AT5G45070	AtPP2-A8	0.0988453	0.859489	0	-1.20056	3.06e-09	1	-0.649685	0.00552662	0	1	XLOC_033502	169.012	182.119	234.749	101.169	271.78	172.388	AT5G45070	AtPP2-A8	AtPP2-A8_PP2-A8__phloem protein 2-A8AtPP2-A8_PP2-A8__phloem protein 2-A8
XLOC_033503	AT5G45080	AtPP2-A6	-0.858158	0.279735	0	-2.68602	6.61e-07	1	-1.30895	0.0321308	1	1	XLOC_033503	56.913	30.3709	56.8809	7.16719	101.908	39.0133	AT5G45080	AtPP2-A6	AtPP2-A6_PP2-A6__phloem protein 2-A6AtPP2-A6_PP2-A6__phloem protein 2-A6
XLOC_033548	AT5G45630	AT5G45630	1.95729	0.0595991	0	2.23856	0.00192321	1	0.929567	0.491596	0	1	XLOC_033548	1.43067	8.29282	4.62328	25.9743	3.87708	8.15803	AT5G45630		Protein of unknown function, DUF584
XLOC_033581	AT5G46130	AT5G46130	1.33239	NA	0	2.78425	0.0017014	1	2.00599	0.0718897	0	1	XLOC_033581	1.58118	5.19023	1.22584	14.7583	1.7476	10.201	AT5G46130		Protein of unknown function (DUF295)
XLOC_033592	AT5G46260	AT5G46260	-0.245154	0.890169	0	-3.08462	3.57e-05	1	-0.976069	0.378955	0	1	XLOC_033592	26.61	22.3337	21.8216	1.27906	17.5555	8.14229	AT5G46260		disease resistance protein (TIR-NBS-LRR class) family
XLOC_033637	AT5G47000	PER65	-0.378666	0.721395	0	-0.535853	0.494737	0	-1.2714	0.0394961	1	1	XLOC_033637	96.1366	73.1815	31.31	20.9424	76.7306	29.8269	AT5G47000		Peroxidase superfamily protein
XLOC_033639	AT5G47070	AT5G47070	0.340911	0.562855	0	1.12983	0.000174558	1	1.10764	0.000807213	1	1	XLOC_033639	46.2468	58.1421	42.1354	94.4992	42.8223	94.5318	AT5G47070		Protein kinase superfamily protein
XLOC_033648	AT5G47220	ATERF2	-0.144769	0.916468	0	1.14096	0.026084	1	0.906318	0.128909	0	1	XLOC_033648	14.9047	13.4253	9.84044	23.6898	14.7933	29.2776	AT5G47220	ATERF-2ATERF2	ATERF-2_ATERF2_ERF2__ethylene responsive element binding factor 2
XLOC_033665	AT5G47560	ATTDT	0.128311	0.918903	0	-1.02399	0.0341884	1	-0.33256	0.730476	0	1	XLOC_033665	653.406	717.779	581.75	275.694	631.513	495.771	AT5G47560	ATSDATATTDT	ATSDAT_ATTDT_TDT__tonoplast dicarboxylate transporter
XLOC_033700	AT5G48100	TT10	-0.641061	0.14691	0	-0.977683	0.00305087	0	-1.12371	0.00167988	1	1	XLOC_033700	57.9762	36.9503	57.7216	28.7546	54.9011	24.4302	AT5G48100	ATLAC15AtTT10	ATLAC15_AtTT10_LAC15_TT10__Laccase/Diphenol oxidase family protein
XLOC_033707	AT5G48180	NSP5	0.600859	0.0182294	0	1.08616	4.25e-08	1	0.424325	0.14495	0	1	XLOC_033707	503.537	766.565	631.305	1351.65	673.787	908.554	AT5G48180	AtNSP5	AtNSP5_NSP5__nitrile specifier protein 5
XLOC_033722	AT5G48430	AT5G48430	0.177943	0.84611	0	-1.33284	0.000114856	1	-1.15006	0.0027909	1	1	XLOC_033722	40.0499	45.87	81.9238	31.7246	78.8342	34.9272	AT5G48430		Eukaryotic aspartyl protease family protein
XLOC_033750	AT5G48850	ATSDI1	0.506424	0.315589	0	1.09644	0.000507239	1	0.231866	0.737176	0	1	XLOC_033750	54.5477	76.9875	52.1922	113.195	78.6242	92.5838	AT5G48850	ATSDI1	ATSDI1__Tetratricopeptide repeat (TPR)-like superfamily protein
XLOC_033867	AT5G50800	SWEET13	0.717709	0.466519	0	2.03303	0.000172674	1	1.48489	0.0237601	1	1	XLOC_033867	9.77109	16.611	8.64989	39.7768	10.585	31.2293	AT5G50800	AtSWEET13	AtSWEET13_SWEET13__Nodulin MtN3 family protein
XLOC_033886	AT5G51110	AT5G51110	-0.229141	0.738079	0	-1.12295	0.00124029	1	-0.0540044	0.961552	0	1	XLOC_033886	58.0311	50.1386	50.5735	22.7038	28.1097	27.3286	AT5G51110		Transcriptional coactivator/pterin dehydratase
XLOC_033929	AT5G51920	AT5G51920	0.25599	0.67813	0	0.496029	0.149768	0	1.06511	0.000358245	1	1	XLOC_033929	61.3692	73.1171	68.5155	96.742	63.6375	135.689	AT5G51920		Pyridoxal phosphate (PLP)-dependent transferases superfamily protein
XLOC_033935	AT5G52020	ERF025	1.29946	0.00450234	1	0.813174	0.0535209	0	0.109953	0.926275	0	1	XLOC_033935	20.0925	51.6588	39.0557	69.6334	39.6665	43.1463	AT5G52020		Integrase-type DNA-binding superfamily protein
XLOC_033960	AT5G52390	AT5G52390	0.185205	0.889756	0	1.3834	0.00342394	1	2.22818	3.75e-07	1	1	XLOC_033960	19.9703	22.3949	20.7727	56.2028	22.9098	113.514	AT5G52390		PAR1 protein
XLOC_034025	AT5G53730	AT5G53730	0.0431521	0.966244	0	0.188524	0.710596	0	1.06477	0.000301843	1	1	XLOC_034025	35.312	36.8607	40.4543	46.2891	38.664	82.3297	AT5G53730	NHL26	NHL26__Late embryogenesis abundant (LEA) hydroxyproline-rich glycoprotein family
XLOC_034076	AT5G54630	AT5G54630	0.262116	0.854359	0	2.53514	2.43e-05	1	0.886439	0.259136	0	1	XLOC_034076	6.21143	7.19108	1.61139	14.5669	5.227	10.8884	AT5G54630		zinc finger protein-related
XLOC_034085	AT5G54790	AT5G54790	1.423	3.74e-08	1	-0.0946909	0.855644	0	-0.440701	0.255277	0	1	XLOC_034085	47.7819	130.17	92.8535	87.0315	94.7989	69.822	AT5G54790	VUP4	VUP4__
XLOC_034155	AT5G56050	AT5G56050	0.891239	0.140713	0	1.58256	0.000117266	1	1.68509	0.000183006	1	1	XLOC_034155	40.3938	76.5959	59.4396	186.247	39.1536	133.397	AT5G56050
XLOC_034157	AT5G56080	ATNAS2	1.46206	0.00288176	1	0.149347	0.848754	0	1.26466	0.00236996	1	1	XLOC_034157	14.9873	42.599	52.1198	57.9419	55.7839	136.65	AT5G56080	ATNAS2	ATNAS2_NAS2__nicotianamine synthase 2
XLOC_034201	AT5G56960	BHLH41	-0.862404	NA	0	1.74653	0.0425796	1	0.463617	0.767263	0	1	XLOC_034201	5.84163	2.75713	1.89149	8.32578	6.52324	9.32794	AT5G56960		basic helix-loop-helix (bHLH) DNA-binding family protein
XLOC_034236	AT5G57510	AT5G57510	1.42701	0.170932	0	1.48452	0.0303897	1	1.61566	0.0569093	0	1	XLOC_034236	2.59755	8.68503	8.19631	25.0383	4.48611	16.159	AT5G57510
XLOC_034241	AT5G57560	TCH4	0.695925	0.156501	0	1.43444	8.62e-06	1	1.18042	0.00155533	1	1	XLOC_034241	66.5658	108.775	94.9562	264.344	78.9416	183.612	AT5G57560	TCH4XTH22	TCH4_XTH22__Xyloglucan endotransglucosylase/hydrolase family proteinTCH4_XTH22__Xyloglucan endotransglucosylase/hydrolase family protein
XLOC_034272	AT5G58070	ATTIL	1.11901	0.00874129	1	1.66137	2.26e-06	1	0.902071	0.049144	0	1	XLOC_034272	485.438	1082.68	683.615	2248.53	610.98	1166.27	AT5G58070	ATTIL	ATTIL_TIL__temperature-induced lipocalin
XLOC_034345	AT5G59260	LECRK21	0.276705	0.865544	0	-3.19082	2.11e-05	1	-1.76712	0.0265595	1	1	XLOC_034345	27.5039	34.3005	18.632	0.628621	25.2938	6.51977	AT5G59260	LecRK-II.1	LecRK-II.1__Concanavalin A-like lectin protein kinase family proteinLecRK-II.1__Concanavalin A-like lectin protein kinase family protein
XLOC_034356	AT5G59490	AT5G59490	1.11481	0.0264821	1	1.62836	3.36e-05	1	1.43013	0.00140094	1	1	XLOC_034356	39.1168	86.8783	48.4036	156.981	43.0765	121.205	AT5G59490		Haloacid dehalogenase-like hydrolase (HAD) superfamily protein
XLOC_034375	AT5G59770	AT5G59770	-0.594719	0.00412953	0	-1.15304	6.99e-12	1	-0.456065	0.0446214	0	1	XLOC_034375	1605.31	1060.87	1479.18	660.966	1370.65	996.761	AT5G59770		Protein-tyrosine phosphatase-like, PTPLA
XLOC_034467	AT5G61390	AT5G61390	0.737552	0.289465	0	1.4846	0.000716977	1	0.890803	0.145948	0	1	XLOC_034467	35.7352	60.6657	44.8351	131.671	39.2243	74.8931	AT5G61390		Polynucleotidyl transferase, ribonuclease H-like superfamily protein
XLOC_034478	AT5G61590	ERF107	-0.320079	0.689709	0	-1.17525	0.00263547	1	-0.586964	0.321505	0	1	XLOC_034478	553.856	440.564	519.082	222.875	706.709	463.659	AT5G61590		Integrase-type DNA-binding superfamily protein
XLOC_034584	AT5G63600	FLS5	0.00144826	0.999424	0	-1.08769	1.25e-07	1	-0.516213	0.0606589	0	1	XLOC_034584	2619.77	2623.49	3077.33	1435.3	2803.33	1952.26	AT5G63600	ATFLS5	ATFLS5_FLS5__flavonol synthase 5
XLOC_034609	AT5G64060	anac103	1.25328	0.0605409	0	1.35405	0.00469904	1	1.32334	0.0255617	1	1	XLOC_034609	10.5221	26.7015	26.5146	70.6249	15.6344	41.5227	AT5G64060	anac103NAC103	NAC103_anac103__NAC domain containing protein 103
XLOC_034614	AT5G64120	PER71	0.125419	0.914294	0	-1.52569	0.000129715	1	-1.28006	0.00502941	1	1	XLOC_034614	3414.48	3738.74	3098.47	1027.84	11124.2	4418.3	AT5G64120	AtPRX71	AtPRX71_PRX71__Peroxidase superfamily protein
XLOC_034670	AT5G65070	MAF4	1.03374	0.349024	0	1.4987	0.0414171	1	1.66645	0.0502605	0	1	XLOC_034670	8.28708	18.5749	12.7494	40.8635	7.76125	29.1845	AT5G65070	AGL69FCL4MAF4	AGL69_FCL4_MAF4__K-box region and MADS-box transcription factor family protein AGL69_FCL4_MAF4__K-box region and MADS-box transcription factor family protein
XLOC_034705	AT5G65590	AT5G65590	0.0244273	0.989993	0	0.396844	0.63467	0	1.64299	0.01276	1	1	XLOC_034705	13.9757	14.5385	10.8229	14.5441	4.74485	16.9578	AT5G65590	SCAP1	SCAP1__Dof-type zinc finger DNA-binding family protein
XLOC_034897	TSS41678	CUFF.13933.1	0.325606	0.900664	0	-2.1513	0.0335514	1	0.482032	0.831822	0	1	XLOC_034897	3.29993	4.46183	22.2415	2.95176	6.24161	9.67143	TSS41678
XLOC_035125	ATMG00640	ORF25	2.12347	0.0202456	1	1.35333	0.106109	0	1.67785	0.0877861	0	1	XLOC_035125	2.67927	17.7454	10.4023	30.8234	3.86128	16.9081	ATMG00640	ORF25	ORF25__hydrogen ion transporting ATP synthases, rotational mechanism;zinc ion binding
XLOC_035126	ATMG00650	NAD4L	1.6132	0.0905491	0	1.64448	0.0170686	1	1.23641	0.21411	0	1	XLOC_035126	2.74806	10.8533	7.4603	26.9222	4.46322	12.6815	ATMG00650	NAD4L	NAD4L__NADH dehydrogenase subunit 4L
XLOC_035130	ATMG00690	ORF240A	1.59021	0.0582234	0	2.53055	1.9e-05	1	1.53667	0.0625984	0	1	XLOC_035130	5.35854	18.9494	8.93138	61.91	6.06024	20.5762	ATMG00690	ORF240A	ORF240A__
XLOC_035173	ATMG01360	COX1	2.03726	0.00582258	1	0.921092	0.231377	0	1.78258	0.0192166	1	1	XLOC_035173	6.80215	34.6475	26.9712	54.2926	8.54082	35.0967	ATMG01360	COX1	COX1__cytochrome oxidase
XLOC_035176	ATMG01390	RRN18	1.77738	0.0285596	1	1.37118	0.0741534	0	1.20133	0.214405	0	1	XLOC_035176	871.797	3579.64	2018.29	5933.01	886.305	2310.39	ATMG01390	RRN18	RRN18__
