# Supplementary material for: Lysophosphatidylcholine homeostasis via the Lands cycle regulates root growth in Arabidopsis
Source: Plant Cell Physiol. 2026 Jan 12;67(5):467–78. doi: 10.1093/pcp/pcaf174 (PMC13227155; doi:10.1093/pcp/pcaf174)
Supplement: Supplementary_Data_S3_pcaf174 [file supplementary_data_s3_pcaf174.xlsx]

## Sheet: com_egBP.GO-enrichment
Supplementary Data S3. GO enrichment analysis of different clusters
	Cluster	ID	Description	GeneRatio	BgRatio	pvalue	p.adjust	qvalue	geneID	Count
1	blue	GO:0010167	response to nitrate	16/169	197/20876	6.16081e-12	4.15854e-09	3.59272e-09	AT1G32450/AT5G64120/AT2G01530/AT5G63600/AT4G12470/AT1G73260/AT1G78000/AT3G50740/AT1G52200/AT2G44380/AT1G07610/AT3G01260/AT2G39380/AT2G29330/AT5G03570/AT2G14210	16
2	blue	GO:0015706	nitrate transport	15/169	206/20876	1.3667e-10	4.6126e-08	3.985e-08	AT1G32450/AT5G64120/AT2G01530/AT5G63600/AT4G12470/AT1G73260/AT1G78000/AT3G50740/AT1G52200/AT2G44380/AT1G07610/AT3G01260/AT2G39380/AT2G29330/AT5G03570	15
3	blue	GO:0015698	inorganic anion transport	16/169	256/20876	3.13162e-10	6.55575e-08	5.66376e-08	AT1G32450/AT5G64120/AT2G01530/AT5G63600/AT4G12470/AT1G73260/AT1G26250/AT1G78000/AT3G50740/AT1G52200/AT2G44380/AT1G07610/AT3G01260/AT2G39380/AT2G29330/AT5G03570	16
4	blue	GO:0055082	cellular chemical homeostasis	17/169	300/20876	3.88489e-10	6.55575e-08	5.66376e-08	AT1G32450/AT2G01530/AT5G63600/AT1G70890/AT1G52200/AT5G47560/AT3G01260/AT2G39380/AT2G29330/AT5G28770/AT2G13360/AT3G52840/AT3G04110/AT4G23890/AT5G03570/AT1G62280/AT5G11180	17
5	blue	GO:0019725	cellular homeostasis	17/169	317/20876	9.03587e-10	1.21984e-07	1.05387e-07	AT1G32450/AT2G01530/AT5G63600/AT1G70890/AT1G52200/AT5G47560/AT3G01260/AT2G39380/AT2G29330/AT5G28770/AT2G13360/AT3G52840/AT3G04110/AT4G23890/AT5G03570/AT1G62280/AT5G11180	17
6	blue	GO:0006873	cellular ion homeostasis	16/169	291/20876	2.02245e-09	2.27525e-07	1.96568e-07	AT1G32450/AT2G01530/AT5G63600/AT1G70890/AT1G52200/AT5G47560/AT3G01260/AT2G39380/AT2G29330/AT2G13360/AT3G52840/AT3G04110/AT4G23890/AT5G03570/AT1G62280/AT5G11180	16
7	blue	GO:0048878	chemical homeostasis	18/169	387/20876	2.71783e-09	2.51358e-07	2.17157e-07	AT1G32450/AT2G01530/AT5G63600/AT1G70890/AT1G52200/AT5G47560/AT3G01260/AT1G64170/AT2G39380/AT2G29330/AT5G28770/AT2G13360/AT3G52840/AT3G04110/AT4G23890/AT5G03570/AT1G62280/AT5G11180	18
8	blue	GO:0050801	ion homeostasis	17/169	343/20876	2.97905e-09	2.51358e-07	2.17157e-07	AT1G32450/AT2G01530/AT5G63600/AT1G70890/AT1G52200/AT5G47560/AT3G01260/AT1G64170/AT2G39380/AT2G29330/AT2G13360/AT3G52840/AT3G04110/AT4G23890/AT5G03570/AT1G62280/AT5G11180	17
9	blue	GO:0000041	transition metal ion transport	14/169	231/20876	6.2507e-09	4.68802e-07	4.05016e-07	AT1G32450/AT5G26280/AT2G01530/AT5G63600/AT2G46750/AT1G78000/AT3G01260/AT3G14680/AT2G39380/AT5G43520/AT2G29330/AT5G45070/AT1G49310/AT5G03570	14
10	blue	GO:0055080	cation homeostasis	16/169	319/20876	7.51345e-09	5.07158e-07	4.38152e-07	AT1G32450/AT2G01530/AT5G63600/AT1G70890/AT1G52200/AT5G47560/AT3G01260/AT1G64170/AT2G39380/AT2G29330/AT2G13360/AT3G52840/AT3G04110/AT4G23890/AT5G03570/AT5G11180	16
11	blue	GO:0030003	cellular cation homeostasis	15/169	282/20876	1.03179e-08	6.33143e-07	5.46996e-07	AT1G32450/AT2G01530/AT5G63600/AT1G70890/AT1G52200/AT5G47560/AT3G01260/AT2G39380/AT2G29330/AT2G13360/AT3G52840/AT3G04110/AT4G23890/AT5G03570/AT5G11180	15
12	blue	GO:0042592	homeostatic process	18/169	468/20876	5.08172e-08	2.85847e-06	2.46954e-06	AT1G32450/AT2G01530/AT5G63600/AT1G70890/AT1G52200/AT5G47560/AT3G01260/AT1G64170/AT2G39380/AT2G29330/AT5G28770/AT2G13360/AT3G52840/AT3G04110/AT4G23890/AT5G03570/AT1G62280/AT5G11180	18
13	blue	GO:0098771	inorganic ion homeostasis	11/169	248/20876	5.90667e-06	0.000306693	0.000264963	AT1G32450/AT2G01530/AT5G63600/AT5G47560/AT3G01260/AT1G64170/AT2G39380/AT2G29330/AT3G04110/AT5G03570/AT5G11180	11
14	blue	GO:0006875	cellular metal ion homeostasis	9/169	195/20876	3.10656e-05	0.00149781	0.00129401	AT1G32450/AT2G01530/AT5G63600/AT3G01260/AT2G39380/AT2G29330/AT3G04110/AT5G03570/AT5G11180	9
15	blue	GO:0010106	cellular response to iron ion starvation	7/169	116/20876	4.47403e-05	0.00201331	0.00173938	AT1G32450/AT2G01530/AT5G63600/AT3G01260/AT2G39380/AT2G29330/AT5G03570	7
16	blue	GO:0006826	iron ion transport	7/169	120/20876	5.55573e-05	0.00234382	0.00202492	AT1G32450/AT2G01530/AT5G63600/AT3G01260/AT2G39380/AT2G29330/AT5G03570	7
17	blue	GO:0006879	cellular iron ion homeostasis	7/169	127/20876	7.9598e-05	0.00316051	0.00273048	AT1G32450/AT2G01530/AT5G63600/AT3G01260/AT2G39380/AT2G29330/AT5G03570	7
18	blue	GO:0055065	metal ion homeostasis	9/169	227/20876	0.000100527	0.00376978	0.00325685	AT1G32450/AT2G01530/AT5G63600/AT3G01260/AT2G39380/AT2G29330/AT3G04110/AT5G03570/AT5G11180	9
19	blue	GO:0055072	iron ion homeostasis	7/169	141/20876	0.000153158	0.00544114	0.00470081	AT1G32450/AT2G01530/AT5G63600/AT3G01260/AT2G39380/AT2G29330/AT5G03570	7
20	blue	GO:0046916	cellular transition metal ion homeostasis	7/169	154/20876	0.000263521	0.00889382	0.00768371	AT1G32450/AT2G01530/AT5G63600/AT3G01260/AT2G39380/AT2G29330/AT5G03570	7
21	blue	GO:0006857	oligopeptide transport	6/169	112/20876	0.000303471	0.00975441	0.0084272	AT1G32450/AT1G78000/AT1G51790/AT1G05700/AT1G33440/AT5G48430	6
22	blue	GO:0031667	response to nutrient levels	10/169	335/20876	0.000416519	0.0127796	0.0110407	AT1G32450/AT2G01530/AT5G63600/AT1G78000/AT3G01260/AT2G39380/AT2G29330/AT1G12640/AT5G03570/AT2G14210	10
23	blue	GO:0009751	response to salicylic acid	12/169	473/20876	0.00048927	0.014359	0.0124053	AT5G64120/AT4G12470/AT1G73260/AT4G12480/AT3G02885/AT2G25000/AT3G11280/AT1G53940/AT1G51890/AT1G30210/AT1G71030/AT4G23130	12
24	blue	GO:0055076	transition metal ion homeostasis	7/169	176/20876	0.000588914	0.0165632	0.0143096	AT1G32450/AT2G01530/AT5G63600/AT3G01260/AT2G39380/AT2G29330/AT5G03570	7
25	blue	GO:0009267	cellular response to starvation	9/169	294/20876	0.000675621	0.0182418	0.0157597	AT1G32450/AT2G01530/AT5G63600/AT1G78000/AT3G01260/AT2G39380/AT2G29330/AT1G12640/AT5G03570	9
26	blue	GO:0009698	phenylpropanoid metabolic process	7/169	183/20876	0.000741682	0.0192552	0.0166353	AT1G32450/AT5G64120/AT3G50740/AT4G36220/AT1G71030/AT2G22990/AT5G48100	7
27	blue	GO:0042594	response to starvation	9/169	302/20876	0.000817147	0.0204287	0.0176491	AT1G32450/AT2G01530/AT5G63600/AT1G78000/AT3G01260/AT2G39380/AT2G29330/AT1G12640/AT5G03570	9
28	blue	GO:0009991	response to extracellular stimulus	10/169	373/20876	0.00095214	0.0229534	0.0198303	AT1G32450/AT2G01530/AT5G63600/AT1G78000/AT3G01260/AT2G39380/AT2G29330/AT1G12640/AT5G03570/AT2G14210	10
29	blue	GO:0031669	cellular response to nutrient levels	9/169	312/20876	0.00102711	0.0239068	0.020654	AT1G32450/AT2G01530/AT5G63600/AT1G78000/AT3G01260/AT2G39380/AT2G29330/AT1G12640/AT5G03570	9
30	blue	GO:0036294	cellular response to decreased oxygen levels	3/169	26/20876	0.00118165	0.0257295	0.0222287	AT1G76560/AT1G72360/AT4G31970	3
31	blue	GO:0071453	cellular response to oxygen levels	3/169	26/20876	0.00118165	0.0257295	0.0222287	AT1G76560/AT1G72360/AT4G31970	3
32	blue	GO:0002237	response to molecule of bacterial origin	5/169	101/20876	0.00138799	0.0292779	0.0252943	AT2G25000/AT4G25110/AT3G04110/AT1G10340/AT1G17230	5
33	blue	GO:0015672	monovalent inorganic cation transport	7/169	206/20876	0.00147496	0.0301696	0.0260647	AT5G47560/AT1G64170/AT2G02710/AT3G04110/AT3G02850/AT4G23890/AT1G11350	7
34	blue	GO:0006869	lipid transport	6/169	153/20876	0.00155988	0.0309682	0.0267546	AT4G12470/AT4G12480/AT4G12550/AT3G51600/AT4G12500/AT4G12490	6
35	blue	GO:0009808	lignin metabolic process	4/169	63/20876	0.00170254	0.0325745	0.0281423	AT5G64120/AT3G50740/AT4G36220/AT5G48100	4
36	blue	GO:0072511	divalent inorganic cation transport	7/169	212/20876	0.00173731	0.0325745	0.0281423	AT1G70890/AT1G52200/AT2G13360/AT3G52840/AT3G04110/AT4G23890/AT5G03570	7
37	blue	GO:0046189	phenol-containing compound biosynthetic process	7/169	221/20876	0.00219727	0.0388354	0.0335513	AT4G12470/AT4G12480/AT2G25000/AT3G48080/AT1G71030/AT5G48100/AT1G10340	7
38	blue	GO:0031668	cellular response to extracellular stimulus	9/169	349/20876	0.00221469	0.0388354	0.0335513	AT1G32450/AT2G01530/AT5G63600/AT1G78000/AT3G01260/AT2G39380/AT2G29330/AT1G12640/AT5G03570	9
39	blue	GO:0071496	cellular response to external stimulus	9/169	350/20876	0.00225769	0.0388354	0.0335513	AT1G32450/AT2G01530/AT5G63600/AT1G78000/AT3G01260/AT2G39380/AT2G29330/AT1G12640/AT5G03570	9
40	blue	GO:0050832	defense response to fungus	9/169	351/20876	0.00230135	0.0388354	0.0335513	AT5G64120/AT4G16260/AT4G12470/AT4G12480/AT2G25000/AT1G51890/AT3G02850/AT4G12490/AT5G43580	9
41	blue	GO:0043069	negative regulation of programmed cell death	6/169	168/20876	0.00249868	0.0411368	0.0355397	AT5G64120/AT4G12470/AT4G12480/AT2G25000/AT1G51890/AT4G25110	6
42	blue	GO:0060548	negative regulation of cell death	6/169	172/20876	0.00280868	0.0451394	0.0389977	AT5G64120/AT4G12470/AT4G12480/AT2G25000/AT1G51890/AT4G25110	6
43	brown	GO:0009642	response to light intensity	7/36	283/20876	4.65809e-07	0.000190982	0.000149059	AT5G52640/AT3G12580/AT5G51440/AT3G22840/AT3G24500/AT1G21400/AT5G12020	7
44	brown	GO:0009644	response to high light intensity	6/36	224/20876	2.12429e-06	0.000435479	0.000339886	AT5G52640/AT3G12580/AT5G51440/AT3G22840/AT3G24500/AT5G12020	6
45	brown	GO:0009408	response to heat	6/36	298/20876	1.09289e-05	0.00149361	0.00116575	AT5G52640/AT3G12580/AT5G51440/AT3G22840/AT3G24500/AT5G12020	6
46	brown	GO:0042542	response to hydrogen peroxide	5/36	194/20876	1.96356e-05	0.00201265	0.00157085	AT5G52640/AT3G12580/AT5G51440/AT3G24500/AT5G12020	5
47	brown	GO:0009838	abscission	3/36	54/20876	0.000109961	0.00901684	0.00703753	AT3G08860/AT3G60140/AT5G13790	3
48	brown	GO:0006457	protein folding	5/36	290/20876	0.000132387	0.00904648	0.00706067	AT5G52640/AT3G12580/AT5G51440/AT3G24500/AT5G12020	5
49	brown	GO:0000302	response to reactive oxygen species	5/36	318/20876	0.000203351	0.0119106	0.00929606	AT5G52640/AT3G12580/AT5G51440/AT3G24500/AT5G12020	5
50	brown	GO:0009830	cell wall modification involved in abscission	2/36	15/20876	0.000299334	0.0136363	0.010643	AT3G08860/AT3G60140	2
51	brown	GO:0044277	cell wall disassembly	2/36	15/20876	0.000299334	0.0136363	0.010643	AT3G08860/AT3G60140	2
52	brown	GO:0034976	response to endoplasmic reticulum stress	5/36	357/20876	0.000346702	0.0142148	0.0110945	AT3G12580/AT5G51440/AT3G24500/AT5G64000/AT5G12020	5
53	brown	GO:0009744	response to sucrose	4/36	210/20876	0.000455441	0.0161271	0.012587	AT3G22840/AT5G15950/AT3G60140/AT1G21400	4
54	brown	GO:0034285	response to disaccharide	4/36	212/20876	0.000472013	0.0161271	0.012587	AT3G22840/AT5G15950/AT3G60140/AT1G21400	4
55	brown	GO:0009743	response to carbohydrate	5/36	401/20876	0.000588829	0.0185708	0.0144942	AT2G39010/AT3G22840/AT5G15950/AT3G60140/AT1G21400	5
56	brown	GO:0009636	response to toxic substance	5/36	430/20876	0.00080673	0.0232017	0.0181086	AT5G52640/AT3G12580/AT5G51440/AT3G24500/AT5G12020	5
57	brown	GO:0045893	positive regulation of transcription, DNA-templated	5/36	453/20876	0.00101861	0.0232017	0.0181086	AT3G24500/AT5G13790/AT1G71930/AT3G59060/AT5G54630	5
58	brown	GO:0051254	positive regulation of RNA metabolic process	5/36	453/20876	0.00101861	0.0232017	0.0181086	AT3G24500/AT5G13790/AT1G71930/AT3G59060/AT5G54630	5
59	brown	GO:1902680	positive regulation of RNA biosynthetic process	5/36	453/20876	0.00101861	0.0232017	0.0181086	AT3G24500/AT5G13790/AT1G71930/AT3G59060/AT5G54630	5
60	brown	GO:1903508	positive regulation of nucleic acid-templated transcription	5/36	453/20876	0.00101861	0.0232017	0.0181086	AT3G24500/AT5G13790/AT1G71930/AT3G59060/AT5G54630	5
61	brown	GO:0045935	positive regulation of nucleobase-containing compound metabolic process	5/36	466/20876	0.00115535	0.0248107	0.0193645	AT3G24500/AT5G13790/AT1G71930/AT3G59060/AT5G54630	5
62	brown	GO:0010628	positive regulation of gene expression	5/36	476/20876	0.0012695	0.0248107	0.0193645	AT3G24500/AT5G13790/AT1G71930/AT3G59060/AT5G54630	5
63	brown	GO:0010557	positive regulation of macromolecule biosynthetic process	5/36	479/20876	0.00130532	0.0248107	0.0193645	AT3G24500/AT5G13790/AT1G71930/AT3G59060/AT5G54630	5
64	brown	GO:0006979	response to oxidative stress	5/36	486/20876	0.00139182	0.0248107	0.0193645	AT5G52640/AT3G12580/AT5G51440/AT3G24500/AT5G12020	5
65	brown	GO:0031328	positive regulation of cellular biosynthetic process	5/36	486/20876	0.00139182	0.0248107	0.0193645	AT3G24500/AT5G13790/AT1G71930/AT3G59060/AT5G54630	5
66	brown	GO:0051173	positive regulation of nitrogen compound metabolic process	5/36	496/20876	0.00152267	0.0260123	0.0203023	AT3G24500/AT5G13790/AT1G71930/AT3G59060/AT5G54630	5
67	brown	GO:0022411	cellular component disassembly	2/36	43/20876	0.00249734	0.0409564	0.031966	AT3G08860/AT3G60140	2
68	brown	GO:0071489	cellular response to red or far red light	2/36	46/20876	0.00285312	0.0449916	0.0351154	AT3G22840/AT3G59060	2
69	green	GO:0002213	defense response to insect	2/13	35/20876	0.000210539	0.0176623	0.00884145	AT3G44260/AT2G29350	2
70	green	GO:0009309	amine biosynthetic process	2/13	37/20876	0.000235497	0.0176623	0.00884145	AT3G18000/AT5G56080	2
71	green	GO:0042401	cellular biogenic amine biosynthetic process	2/13	37/20876	0.000235497	0.0176623	0.00884145	AT3G18000/AT5G56080	2
72	green	GO:0009860	pollen tube growth	3/13	262/20876	0.000509219	0.0246697	0.0123493	AT1G09080/AT3G18000/AT5G56080	3
73	green	GO:0009612	response to mechanical stimulus	2/13	63/20876	0.0006843	0.0246697	0.0123493	AT4G24570/AT3G44260	2
74	green	GO:0048868	pollen tube development	3/13	311/20876	0.000838286	0.0246697	0.0123493	AT1G09080/AT3G18000/AT5G56080	3
75	green	GO:0009555	pollen development	3/13	323/20876	0.000935393	0.0246697	0.0123493	AT3G18000/AT5G56080/AT1G06520	3
76	green	GO:0009856	pollination	3/13	343/20876	0.00111268	0.0246697	0.0123493	AT1G09080/AT3G18000/AT5G56080	3
77	green	GO:0044706	multi-multicellular organism process	3/13	343/20876	0.00111268	0.0246697	0.0123493	AT1G09080/AT3G18000/AT5G56080	3
78	green	GO:0009932	cell tip growth	3/13	348/20876	0.0011601	0.0246697	0.0123493	AT1G09080/AT3G18000/AT5G56080	3
79	green	GO:0035690	cellular response to drug	3/13	390/20876	0.00160979	0.0246697	0.0123493	AT5G56080/AT3G56400/AT3G56710	3
80	green	GO:0042742	defense response to bacterium	3/13	402/20876	0.00175578	0.0246697	0.0123493	AT3G44260/AT3G56400/AT3G56710	3
81	green	GO:0010200	response to chitin	3/13	421/20876	0.00200356	0.0246697	0.0123493	AT4G24570/AT3G44260/AT3G56400	3
82	green	GO:0000904	cell morphogenesis involved in differentiation	3/13	431/20876	0.00214235	0.0246697	0.0123493	AT1G09080/AT3G18000/AT5G56080	3
83	green	GO:0010243	response to organonitrogen compound	3/13	443/20876	0.00231669	0.0246697	0.0123493	AT4G24570/AT3G44260/AT3G56400	3
84	green	GO:0048588	developmental cell growth	3/13	444/20876	0.00233161	0.0246697	0.0123493	AT1G09080/AT3G18000/AT5G56080	3
85	green	GO:0009692	ethylene metabolic process	2/13	119/20876	0.00241215	0.0246697	0.0123493	AT4G24570/AT3G44260	2
86	green	GO:0009693	ethylene biosynthetic process	2/13	119/20876	0.00241215	0.0246697	0.0123493	AT4G24570/AT3G44260	2
87	green	GO:0043449	cellular alkene metabolic process	2/13	119/20876	0.00241215	0.0246697	0.0123493	AT4G24570/AT3G44260	2
88	green	GO:0043450	alkene biosynthetic process	2/13	119/20876	0.00241215	0.0246697	0.0123493	AT4G24570/AT3G44260	2
89	green	GO:1900673	olefin metabolic process	2/13	119/20876	0.00241215	0.0246697	0.0123493	AT4G24570/AT3G44260	2
90	green	GO:1900674	olefin biosynthetic process	2/13	119/20876	0.00241215	0.0246697	0.0123493	AT4G24570/AT3G44260	2
91	green	GO:0006979	response to oxidative stress	3/13	486/20876	0.00301352	0.0294801	0.0147573	AT1G09080/AT5G56080/AT1G21520	3
92	green	GO:0035556	intracellular signal transduction	3/13	495/20876	0.00317407	0.0297569	0.0148958	AT3G44260/AT3G56400/AT3G56710	3
93	green	GO:0071369	cellular response to ethylene stimulus	2/13	144/20876	0.00350641	0.0315577	0.0157973	AT3G44260/AT5G56080	2
94	green	GO:0007568	aging	2/13	154/20876	0.00399809	0.034596	0.0173182	AT3G56400/AT2G29350	2
95	green	GO:0006576	cellular biogenic amine metabolic process	2/13	157/20876	0.00415152	0.034596	0.0173182	AT3G18000/AT5G56080	2
96	green	GO:0044106	cellular amine metabolic process	2/13	167/20876	0.00468256	0.0376277	0.0188359	AT3G18000/AT5G56080	2
97	green	GO:0046474	glycerophospholipid biosynthetic process	2/13	175/20876	0.00512894	0.0389144	0.0194799	AT3G18000/AT1G06520	2
98	green	GO:0006650	glycerophospholipid metabolic process	2/13	186/20876	0.00577363	0.0389144	0.0194799	AT3G18000/AT1G06520	2
99	green	GO:0010310	regulation of hydrogen peroxide metabolic process	2/13	186/20876	0.00577363	0.0389144	0.0194799	AT3G56400/AT3G56710	2
100	green	GO:0045017	glycerolipid biosynthetic process	2/13	191/20876	0.0060784	0.0389144	0.0194799	AT3G18000/AT1G06520	2
101	green	GO:0010120	camalexin biosynthetic process	1/13	11/20876	0.00683031	0.0389144	0.0194799	AT3G56400	1
102	green	GO:0052317	camalexin metabolic process	1/13	11/20876	0.00683031	0.0389144	0.0194799	AT3G56400	1
103	green	GO:2000377	regulation of reactive oxygen species metabolic process	2/13	205/20876	0.00697033	0.0389144	0.0194799	AT3G56400/AT3G56710	2
104	green	GO:0046486	glycerolipid metabolic process	2/13	207/20876	0.00710236	0.0389144	0.0194799	AT3G18000/AT1G06520	2
105	green	GO:0051193	regulation of cofactor metabolic process	2/13	208/20876	0.0071688	0.0389144	0.0194799	AT3G56400/AT3G56710	2
106	green	GO:0009697	salicylic acid biosynthetic process	2/13	209/20876	0.00723552	0.0389144	0.0194799	AT3G56400/AT3G56710	2
107	green	GO:0009403	toxin biosynthetic process	1/13	12/20876	0.00744911	0.0389144	0.0194799	AT3G56400	1
108	green	GO:0009700	indole phytoalexin biosynthetic process	1/13	12/20876	0.00744911	0.0389144	0.0194799	AT3G56400	1
109	green	GO:0046217	indole phytoalexin metabolic process	1/13	12/20876	0.00744911	0.0389144	0.0194799	AT3G56400	1
110	green	GO:0052314	phytoalexin metabolic process	1/13	12/20876	0.00744911	0.0389144	0.0194799	AT3G56400	1
111	green	GO:0052315	phytoalexin biosynthetic process	1/13	12/20876	0.00744911	0.0389144	0.0194799	AT3G56400	1
112	green	GO:0000165	MAPK cascade	2/13	221/20876	0.00805838	0.0389144	0.0194799	AT3G56400/AT3G56710	2
113	green	GO:0023014	signal transduction by protein phosphorylation	2/13	221/20876	0.00805838	0.0389144	0.0194799	AT3G56400/AT3G56710	2
114	green	GO:0046189	phenol-containing compound biosynthetic process	2/13	221/20876	0.00805838	0.0389144	0.0194799	AT3G56400/AT3G56710	2
115	green	GO:0009696	salicylic acid metabolic process	2/13	222/20876	0.00812878	0.0389144	0.0194799	AT3G56400/AT3G56710	2
116	green	GO:0009308	amine metabolic process	2/13	229/20876	0.00862948	0.0394954	0.0197708	AT3G18000/AT5G56080	2
117	green	GO:0042343	indole glucosinolate metabolic process	1/13	14/20876	0.00868564	0.0394954	0.0197708	AT3G56400	1
118	green	GO:0018958	phenol-containing compound metabolic process	2/13	238/20876	0.00929328	0.0394954	0.0197708	AT3G56400/AT3G56710	2
119	green	GO:0010232	vascular transport	1/13	15/20876	0.00930337	0.0394954	0.0197708	AT5G56080	1
120	green	GO:0010233	phloem transport	1/13	15/20876	0.00930337	0.0394954	0.0197708	AT5G56080	1
121	green	GO:2000024	regulation of leaf development	1/13	15/20876	0.00930337	0.0394954	0.0197708	AT3G56400	1
122	green	GO:0009862	systemic acquired resistance, salicylic acid mediated signaling pathway	2/13	251/20876	0.0102915	0.0428812	0.0214657	AT3G56400/AT3G56710	2
123	green	GO:0042537	benzene-containing compound metabolic process	2/13	261/20876	0.0110906	0.0453707	0.0227119	AT3G56400/AT3G56710	2
124	green	GO:0010214	seed coat development	1/13	19/20876	0.0117707	0.0464101	0.0232322	AT1G30370	1
125	green	GO:0071732	cellular response to nitric oxide	1/13	20/20876	0.0123867	0.0464101	0.0232322	AT5G56080	1
126	green	GO:0031348	negative regulation of defense response	2/13	277/20876	0.012425	0.0464101	0.0232322	AT3G56400/AT3G56710	2
127	green	GO:0071731	response to nitric oxide	1/13	21/20876	0.0130023	0.0464101	0.0232322	AT5G56080	1
128	green	GO:0097366	response to bronchodilator	1/13	21/20876	0.0130023	0.0464101	0.0232322	AT5G56080	1
129	green	GO:0017000	antibiotic biosynthetic process	2/13	288/20876	0.0133815	0.0464101	0.0232322	AT3G56400/AT3G56710	2
130	green	GO:0006935	chemotaxis	1/13	22/20876	0.0136175	0.0464101	0.0232322	AT3G18000	1
131	green	GO:0009682	induced systemic resistance	1/13	22/20876	0.0136175	0.0464101	0.0232322	AT3G56400	1
132	green	GO:0010183	pollen tube guidance	1/13	22/20876	0.0136175	0.0464101	0.0232322	AT3G18000	1
133	green	GO:0042330	taxis	1/13	22/20876	0.0136175	0.0464101	0.0232322	AT3G18000	1
134	green	GO:0050918	positive chemotaxis	1/13	22/20876	0.0136175	0.0464101	0.0232322	AT3G18000	1
135	green	GO:0006995	cellular response to nitrogen starvation	1/13	23/20876	0.0142324	0.0464101	0.0232322	AT3G56710	1
136	green	GO:0072350	tricarboxylic acid metabolic process	1/13	23/20876	0.0142324	0.0464101	0.0232322	AT5G56080	1
137	green	GO:1902170	cellular response to reactive nitrogen species	1/13	23/20876	0.0142324	0.0464101	0.0232322	AT5G56080	1
138	turquoise	GO:0010200	response to chitin	45/308	421/20876	1.15685e-25	8.08637e-23	6.67319e-23	AT1G05340/AT1G09070/AT2G35980/AT1G19020/AT4G33920/AT2G18690/AT2G36220/AT2G16900/AT3G05500/AT3G55980/AT3G25250/AT5G59820/AT5G49520/AT3G50930/AT5G05410/AT3G28210/AT1G32920/AT5G57560/AT1G68620/AT2G25460/AT4G29780/AT5G01550/AT4G39670/AT3G26830/AT2G38250/AT2G32190/AT2G30040/AT5G03720/AT5G62520/AT1G15520/AT5G61560/AT5G63130/AT3G46080/AT1G24140/AT1G25400/AT4G14365/AT2G43620/AT5G47220/AT1G66090/AT5G01540…	45
139	turquoise	GO:0010243	response to organonitrogen compound	45/308	443/20876	9.83139e-25	3.43607e-22	2.83558e-22	AT1G05340/AT1G09070/AT2G35980/AT1G19020/AT4G33920/AT2G18690/AT2G36220/AT2G16900/AT3G05500/AT3G55980/AT3G25250/AT5G59820/AT5G49520/AT3G50930/AT5G05410/AT3G28210/AT1G32920/AT5G57560/AT1G68620/AT2G25460/AT4G29780/AT5G01550/AT4G39670/AT3G26830/AT2G38250/AT2G32190/AT2G30040/AT5G03720/AT5G62520/AT1G15520/AT5G61560/AT5G63130/AT3G46080/AT1G24140/AT1G25400/AT4G14365/AT2G43620/AT5G47220/AT1G66090/AT5G01540…	45
140	turquoise	GO:0016036	cellular response to phosphate starvation	18/308	133/20876	1.15066e-12	2.51894e-10	2.07873e-10	AT1G68740/AT1G73010/AT5G20150/AT1G32870/AT1G32940/AT3G17790/AT1G73220/AT3G05630/AT3G52820/AT3G09922/AT1G55180/AT5G43370/AT2G11810/AT5G09570/AT1G19200/AT2G02990/AT1G17710/AT2G45130	18
141	turquoise	GO:0010286	heat acclimation	15/308	84/20876	1.44145e-12	2.51894e-10	2.07873e-10	AT2G36220/AT5G13200/AT5G59820/AT2G29500/AT5G10695/AT5G05410/AT3G28210/AT1G16030/AT1G52560/AT4G37370/AT4G39670/AT3G08970/AT5G59720/AT2G40340/AT3G11020	15
142	turquoise	GO:0009408	response to heat	25/308	298/20876	2.7954e-12	3.90797e-10	3.22501e-10	AT5G58070/AT2G36220/AT5G13200/AT5G59820/AT5G10230/AT2G29500/AT5G10695/AT5G05410/AT3G28210/AT3G46230/AT1G16030/AT5G57560/AT1G52560/AT4G37370/AT4G39670/AT3G08970/AT5G59720/AT2G40340/AT5G03720/AT1G53540/AT3G11020/AT1G59860/AT2G38340/AT1G03070/AT4G25380	25
143	turquoise	GO:0019375	galactolipid biosynthetic process	15/308	99/20876	1.71816e-11	1.99193e-09	1.64381e-09	AT1G68740/AT1G73010/AT5G20150/AT1G32870/AT1G32940/AT3G17790/AT1G73220/AT3G05630/AT3G52820/AT4G10120/AT2G11810/AT5G09570/AT1G19200/AT1G17710/AT2G45130	15
144	turquoise	GO:0019374	galactolipid metabolic process	15/308	100/20876	1.99478e-11	1.99193e-09	1.64381e-09	AT1G68740/AT1G73010/AT5G20150/AT1G32870/AT1G32940/AT3G17790/AT1G73220/AT3G05630/AT3G52820/AT4G10120/AT2G11810/AT5G09570/AT1G19200/AT1G17710/AT2G45130	15
145	turquoise	GO:0009247	glycolipid biosynthetic process	15/308	109/20876	7.09716e-11	6.20114e-09	5.11743e-09	AT1G68740/AT1G73010/AT5G20150/AT1G32870/AT1G32940/AT3G17790/AT1G73220/AT3G05630/AT3G52820/AT4G10120/AT2G11810/AT5G09570/AT1G19200/AT1G17710/AT2G45130	15
146	turquoise	GO:0006664	glycolipid metabolic process	15/308	115/20876	1.54729e-10	1.20173e-08	9.91711e-09	AT1G68740/AT1G73010/AT5G20150/AT1G32870/AT1G32940/AT3G17790/AT1G73220/AT3G05630/AT3G52820/AT4G10120/AT2G11810/AT5G09570/AT1G19200/AT1G17710/AT2G45130	15
147	turquoise	GO:1903509	liposaccharide metabolic process	15/308	118/20876	2.24434e-10	1.56879e-08	1.29463e-08	AT1G68740/AT1G73010/AT5G20150/AT1G32870/AT1G32940/AT3G17790/AT1G73220/AT3G05630/AT3G52820/AT4G10120/AT2G11810/AT5G09570/AT1G19200/AT1G17710/AT2G45130	15
148	turquoise	GO:0009267	cellular response to starvation	22/308	294/20876	5.32641e-10	3.38469e-08	2.79318e-08	AT5G01750/AT1G68740/AT1G73010/AT5G20150/AT1G32870/AT4G19680/AT1G32940/AT3G17790/AT1G73220/AT5G48850/AT3G05630/AT3G54820/AT3G52820/AT3G09922/AT1G55180/AT5G43370/AT2G11810/AT5G09570/AT1G19200/AT2G02990/AT1G17710/AT2G45130	22
149	turquoise	GO:0042594	response to starvation	22/308	302/20876	8.83813e-10	5.14821e-08	4.2485e-08	AT5G01750/AT1G68740/AT1G73010/AT5G20150/AT1G32870/AT4G19680/AT1G32940/AT3G17790/AT1G73220/AT5G48850/AT3G05630/AT3G54820/AT3G52820/AT3G09922/AT1G55180/AT5G43370/AT2G11810/AT5G09570/AT1G19200/AT2G02990/AT1G17710/AT2G45130	22
150	turquoise	GO:0031669	cellular response to nutrient levels	22/308	312/20876	1.62618e-09	8.74386e-08	7.21577e-08	AT5G01750/AT1G68740/AT1G73010/AT5G20150/AT1G32870/AT4G19680/AT1G32940/AT3G17790/AT1G73220/AT5G48850/AT3G05630/AT3G54820/AT3G52820/AT3G09922/AT1G55180/AT5G43370/AT2G11810/AT5G09570/AT1G19200/AT2G02990/AT1G17710/AT2G45130	22
151	turquoise	GO:0031667	response to nutrient levels	22/308	335/20876	6.04413e-09	3.01775e-07	2.49036e-07	AT5G01750/AT1G68740/AT1G73010/AT5G20150/AT1G32870/AT4G19680/AT1G32940/AT3G17790/AT1G73220/AT5G48850/AT3G05630/AT3G54820/AT3G52820/AT3G09922/AT1G55180/AT5G43370/AT2G11810/AT5G09570/AT1G19200/AT2G02990/AT1G17710/AT2G45130	22
152	turquoise	GO:0046467	membrane lipid biosynthetic process	15/308	150/20876	6.59652e-09	3.07398e-07	2.53677e-07	AT1G68740/AT1G73010/AT5G20150/AT1G32870/AT1G32940/AT3G17790/AT1G73220/AT3G05630/AT3G52820/AT4G10120/AT2G11810/AT5G09570/AT1G19200/AT1G17710/AT2G45130	15
153	turquoise	GO:0031668	cellular response to extracellular stimulus	22/308	349/20876	1.27165e-08	5.50586e-07	4.54365e-07	AT5G01750/AT1G68740/AT1G73010/AT5G20150/AT1G32870/AT4G19680/AT1G32940/AT3G17790/AT1G73220/AT5G48850/AT3G05630/AT3G54820/AT3G52820/AT3G09922/AT1G55180/AT5G43370/AT2G11810/AT5G09570/AT1G19200/AT2G02990/AT1G17710/AT2G45130	22
154	turquoise	GO:0071496	cellular response to external stimulus	22/308	350/20876	1.33905e-08	5.50586e-07	4.54365e-07	AT5G01750/AT1G68740/AT1G73010/AT5G20150/AT1G32870/AT4G19680/AT1G32940/AT3G17790/AT1G73220/AT5G48850/AT3G05630/AT3G54820/AT3G52820/AT3G09922/AT1G55180/AT5G43370/AT2G11810/AT5G09570/AT1G19200/AT2G02990/AT1G17710/AT2G45130	22
155	turquoise	GO:0006643	membrane lipid metabolic process	15/308	166/20876	2.62347e-08	1.01878e-06	8.40736e-07	AT1G68740/AT1G73010/AT5G20150/AT1G32870/AT1G32940/AT3G17790/AT1G73220/AT3G05630/AT3G52820/AT4G10120/AT2G11810/AT5G09570/AT1G19200/AT1G17710/AT2G45130	15
156	turquoise	GO:0009636	response to toxic substance	24/308	430/20876	2.85605e-08	1.05073e-06	8.671e-07	AT1G17180/AT5G48180/AT3G47780/AT2G29500/AT3G17790/AT5G05410/AT3G28210/AT1G16030/AT1G68620/AT1G78340/AT1G52560/AT3G08970/AT5G59720/AT3G05630/AT2G29450/AT2G31945/AT3G22830/AT1G23550/AT1G53540/AT5G01380/AT2G29460/AT5G24110/AT1G03070/AT4G25380	24
157	turquoise	GO:0009991	response to extracellular stimulus	22/308	373/20876	4.17572e-08	1.45942e-06	1.20437e-06	AT5G01750/AT1G68740/AT1G73010/AT5G20150/AT1G32870/AT4G19680/AT1G32940/AT3G17790/AT1G73220/AT5G48850/AT3G05630/AT3G54820/AT3G52820/AT3G09922/AT1G55180/AT5G43370/AT2G11810/AT5G09570/AT1G19200/AT2G02990/AT1G17710/AT2G45130	22
158	turquoise	GO:0006979	response to oxidative stress	24/308	486/20876	2.76916e-07	9.21735e-06	7.60651e-06	AT1G19020/AT2G16900/AT1G13340/AT3G25250/AT5G59820/AT2G29500/AT5G19875/AT3G17790/AT5G05410/AT2G40880/AT1G16030/AT3G28340/AT1G52560/AT3G08970/AT5G59720/AT2G29450/AT1G15520/AT1G53540/AT1G09350/AT5G24110/AT4G12000/AT1G03070/AT4G25380/AT5G55620	24
159	turquoise	GO:0052542	defense response by callose deposition	9/308	63/20876	3.46863e-07	1.10208e-05	9.09478e-06	AT4G33920/AT2G16900/AT3G55980/AT5G49520/AT3G50930/AT4G12120/AT3G16330/AT4G39670/AT2G32140	9
160	turquoise	GO:0009414	response to water deprivation	21/308	418/20876	1.19425e-06	3.62949e-05	2.9952e-05	AT5G52310/AT1G32870/AT5G59820/AT5G10230/AT1G32940/AT5G05410/AT3G28210/AT2G40880/AT5G59320/AT5G25610/AT1G02750/AT3G26830/AT3G05630/AT1G15520/AT2G24850/AT3G14440/AT3G11020/AT2G38340/AT1G51090/AT4G19120/AT4G25480	21
161	turquoise	GO:0009415	response to water	21/308	426/20876	1.61475e-06	4.70295e-05	3.88106e-05	AT5G52310/AT1G32870/AT5G59820/AT5G10230/AT1G32940/AT5G05410/AT3G28210/AT2G40880/AT5G59320/AT5G25610/AT1G02750/AT3G26830/AT3G05630/AT1G15520/AT2G24850/AT3G14440/AT3G11020/AT2G38340/AT1G51090/AT4G19120/AT4G25480	21
162	turquoise	GO:0050832	defense response to fungus	18/308	351/20876	5.2721e-06	0.000147408	0.000121647	AT5G42050/AT2G35980/AT1G12200/AT1G19020/AT2G18690/AT5G39580/AT3G55980/AT4G39670/AT3G26830/AT2G31865/AT1G15520/AT5G52020/AT4G14365/AT1G51090/AT5G64750/AT1G66090/AT5G01540/AT3G47480	18
163	turquoise	GO:0009404	toxin metabolic process	14/308	223/20876	6.19798e-06	0.00016663	0.00013751	AT1G17180/AT5G48180/AT3G47780/AT3G28210/AT1G68620/AT1G78340/AT3G26830/AT3G05630/AT2G29450/AT2G31945/AT3G22830/AT1G23550/AT5G01380/AT2G29460	14
164	turquoise	GO:0002679	respiratory burst involved in defense response	10/308	121/20876	1.2608e-05	0.000314749	0.000259743	AT2G35980/AT2G16900/AT3G55980/AT5G49520/AT4G39670/AT5G61560/AT4G14365/AT2G43620/AT5G47220/AT3G47480	10
165	turquoise	GO:0045730	respiratory burst	10/308	121/20876	1.2608e-05	0.000314749	0.000259743	AT2G35980/AT2G16900/AT3G55980/AT5G49520/AT4G39670/AT5G61560/AT4G14365/AT2G43620/AT5G47220/AT3G47480	10
166	turquoise	GO:0052545	callose localization	9/308	97/20876	1.35134e-05	0.00032572	0.000268797	AT4G33920/AT2G16900/AT3G55980/AT5G49520/AT3G50930/AT4G12120/AT3G16330/AT4G39670/AT2G32140	9
167	turquoise	GO:0009407	toxin catabolic process	13/308	211/20876	1.62385e-05	0.000378358	0.000312235	AT1G17180/AT5G48180/AT3G47780/AT3G28210/AT1G68620/AT1G78340/AT3G05630/AT2G29450/AT2G31945/AT3G22830/AT1G23550/AT5G01380/AT2G29460	13
168	turquoise	GO:0033037	polysaccharide localization	9/308	100/20876	1.7306e-05	0.000390222	0.000322026	AT4G33920/AT2G16900/AT3G55980/AT5G49520/AT3G50930/AT4G12120/AT3G16330/AT4G39670/AT2G32140	9
169	turquoise	GO:0030968	endoplasmic reticulum unfolded protein response	12/308	185/20876	2.06421e-05	0.000450901	0.000372101	AT5G42050/AT5G15870/AT1G19020/AT4G33920/AT5G59820/AT5G10695/AT3G28340/AT4G39670/AT5G61560/AT1G24140/AT4G14365/AT5G01540	12
170	turquoise	GO:0006986	response to unfolded protein	12/308	187/20876	2.29704e-05	0.000458752	0.00037858	AT5G42050/AT5G15870/AT1G19020/AT4G33920/AT5G59820/AT5G10695/AT3G28340/AT4G39670/AT5G61560/AT1G24140/AT4G14365/AT5G01540	12
171	turquoise	GO:0034620	cellular response to unfolded protein	12/308	187/20876	2.29704e-05	0.000458752	0.00037858	AT5G42050/AT5G15870/AT1G19020/AT4G33920/AT5G59820/AT5G10695/AT3G28340/AT4G39670/AT5G61560/AT1G24140/AT4G14365/AT5G01540	12
172	turquoise	GO:0035967	cellular response to topologically incorrect protein	12/308	187/20876	2.29704e-05	0.000458752	0.00037858	AT5G42050/AT5G15870/AT1G19020/AT4G33920/AT5G59820/AT5G10695/AT3G28340/AT4G39670/AT5G61560/AT1G24140/AT4G14365/AT5G01540	12
173	turquoise	GO:0098754	detoxification	13/308	226/20876	3.34143e-05	0.000648795	0.000535411	AT1G17180/AT5G48180/AT3G47780/AT3G28210/AT1G68620/AT1G78340/AT3G05630/AT2G29450/AT2G31945/AT3G22830/AT1G23550/AT5G01380/AT2G29460	13
174	turquoise	GO:0080135	regulation of cellular response to stress	17/308	385/20876	6.41303e-05	0.00121154	0.000999812	AT5G42050/AT1G09070/AT2G35980/AT4G33920/AT2G18690/AT5G20150/AT5G10695/AT3G28210/AT4G39670/AT3G26830/AT1G15520/AT1G25400/AT4G14365/AT2G45130/AT1G66090/AT5G01540/AT3G47480	17
175	turquoise	GO:0010583	response to cyclopentenone	10/308	148/20876	7.15591e-05	0.00131631	0.00108627	AT1G17180/AT3G47780/AT3G28210/AT5G57560/AT1G68620/AT1G78340/AT2G31945/AT1G23550/AT5G01380/AT2G29460	10
176	turquoise	GO:0015849	organic acid transport	14/308	280/20876	7.72852e-05	0.00135056	0.00111453	AT5G15870/AT1G09070/AT5G39580/AT3G05500/AT5G49520/AT1G74010/AT1G15520/AT5G61560/AT1G80450/AT3G53150/AT2G43620/AT1G74000/AT2G02990/AT3G55970	14
177	turquoise	GO:0046942	carboxylic acid transport	14/308	280/20876	7.72852e-05	0.00135056	0.00111453	AT5G15870/AT1G09070/AT5G39580/AT3G05500/AT5G49520/AT1G74010/AT1G15520/AT5G61560/AT1G80450/AT3G53150/AT2G43620/AT1G74000/AT2G02990/AT3G55970	14
178	turquoise	GO:0009753	response to jasmonic acid	19/308	474/20876	8.74442e-05	0.00147043	0.00121345	AT5G42050/AT2G35980/AT5G59820/AT3G28210/AT1G32920/AT4G39670/AT3G26830/AT2G29450/AT2G30040/AT2G34810/AT1G15520/AT2G24850/AT1G25400/AT4G14365/AT5G47220/AT1G66090/AT1G70480/AT5G01540/AT3G47480	19
179	turquoise	GO:0034976	response to endoplasmic reticulum stress	16/308	357/20876	8.83519e-05	0.00147043	0.00121345	AT5G42050/AT5G15870/AT1G19020/AT4G33920/AT5G59820/AT2G29500/AT5G10695/AT1G16030/AT3G28340/AT4G39670/AT5G61560/AT1G53540/AT1G24140/AT4G14365/AT5G01540/AT3G47480	16
180	turquoise	GO:0009867	jasmonic acid mediated signaling pathway	14/308	286/20876	9.67946e-05	0.00153771	0.00126898	AT5G42050/AT2G35980/AT3G28210/AT4G39670/AT3G26830/AT2G34810/AT1G15520/AT2G24850/AT1G25400/AT4G14365/AT5G47220/AT1G66090/AT5G01540/AT3G47480	14
181	turquoise	GO:0071395	cellular response to jasmonic acid stimulus	14/308	286/20876	9.67946e-05	0.00153771	0.00126898	AT5G42050/AT2G35980/AT3G28210/AT4G39670/AT3G26830/AT2G34810/AT1G15520/AT2G24850/AT1G25400/AT4G14365/AT5G47220/AT1G66090/AT5G01540/AT3G47480	14
182	turquoise	GO:0006865	amino acid transport	13/308	255/20876	0.000114353	0.00177628	0.00146586	AT5G15870/AT1G09070/AT5G39580/AT3G05500/AT5G49520/AT1G74010/AT5G61560/AT1G80450/AT3G53150/AT2G43620/AT1G74000/AT2G02990/AT3G55970	13
183	turquoise	GO:0009611	response to wounding	15/308	335/20876	0.000147719	0.00224469	0.0018524	AT1G09070/AT1G19020/AT2G16900/AT3G55980/AT3G25250/AT5G59820/AT3G50930/AT3G28210/AT1G32920/AT5G57560/AT4G29780/AT2G34810/AT2G24850/AT2G02990/AT1G74930	15
184	turquoise	GO:0042542	response to hydrogen peroxide	11/308	194/20876	0.000151986	0.00226039	0.00186536	AT2G29500/AT3G17790/AT5G05410/AT1G16030/AT1G52560/AT3G08970/AT5G59720/AT1G53540/AT5G24110/AT1G03070/AT4G25380	11
185	turquoise	GO:0015711	organic anion transport	14/308	302/20876	0.000171075	0.00249127	0.0020559	AT5G15870/AT1G09070/AT5G39580/AT3G05500/AT5G49520/AT1G74010/AT1G15520/AT5G61560/AT1G80450/AT3G53150/AT2G43620/AT1G74000/AT2G02990/AT3G55970	14
186	turquoise	GO:0043069	negative regulation of programmed cell death	10/308	168/20876	0.000203907	0.00290879	0.00240045	AT5G42050/AT1G09070/AT2G35980/AT4G33920/AT2G18690/AT5G10695/AT1G15520/AT4G14365/AT5G01540/AT3G47480	10
187	turquoise	GO:0060548	negative regulation of cell death	10/308	172/20876	0.000246629	0.00344787	0.00284532	AT5G42050/AT1G09070/AT2G35980/AT4G33920/AT2G18690/AT5G10695/AT1G15520/AT4G14365/AT5G01540/AT3G47480	10
188	turquoise	GO:0009723	response to ethylene	15/308	353/20876	0.000259861	0.00356163	0.00293919	AT3G55980/AT3G28210/AT1G32920/AT4G29780/AT4G37370/AT4G39670/AT3G26830/AT2G30040/AT1G15520/AT3G28580/AT2G24850/AT5G47220/AT2G43580/AT5G19880/AT5G55620	15
189	turquoise	GO:0009642	response to light intensity	13/308	283/20876	0.000316973	0.00426085	0.00351622	AT1G09070/AT3G55980/AT5G59820/AT2G29500/AT5G05410/AT1G16030/AT1G52560/AT3G08970/AT5G59720/AT1G53540/AT4G14365/AT1G03070/AT4G25380	13
190	turquoise	GO:0009581	detection of external stimulus	5/308	41/20876	0.000328123	0.00426344	0.00351836	AT5G61560/AT4G14365/AT5G01540/AT1G32960/AT3G47480	5
191	turquoise	GO:0009612	response to mechanical stimulus	6/308	63/20876	0.000329365	0.00426344	0.00351836	AT1G09070/AT3G55980/AT3G50930/AT5G57560/AT4G29780/AT1G35140	6
192	turquoise	GO:0010363	regulation of plant-type hypersensitive response	15/308	371/20876	0.000439007	0.00557939	0.00460433	AT5G42050/AT1G09070/AT2G35980/AT4G33920/AT2G18690/AT5G10695/AT3G28210/AT4G39670/AT3G26830/AT1G15520/AT1G25400/AT4G14365/AT1G66090/AT5G01540/AT3G47480	15
193	turquoise	GO:0006612	protein targeting to membrane	15/308	374/20876	0.000477356	0.00595842	0.00491712	AT5G42050/AT1G09070/AT2G35980/AT4G33920/AT2G18690/AT5G10695/AT3G28210/AT4G39670/AT3G26830/AT1G15520/AT1G25400/AT4G14365/AT1G66090/AT5G01540/AT3G47480	15
194	turquoise	GO:0072657	protein localization to membrane	15/308	377/20876	0.000518537	0.00624927	0.00515714	AT5G42050/AT1G09070/AT2G35980/AT4G33920/AT2G18690/AT5G10695/AT3G28210/AT4G39670/AT3G26830/AT1G15520/AT1G25400/AT4G14365/AT1G66090/AT5G01540/AT3G47480	15
195	turquoise	GO:0090150	establishment of protein localization to membrane	15/308	377/20876	0.000518537	0.00624927	0.00515714	AT5G42050/AT1G09070/AT2G35980/AT4G33920/AT2G18690/AT5G10695/AT3G28210/AT4G39670/AT3G26830/AT1G15520/AT1G25400/AT4G14365/AT1G66090/AT5G01540/AT3G47480	15
196	turquoise	GO:0045088	regulation of innate immune response	16/308	419/20876	0.000532635	0.0062629	0.00516839	AT5G42050/AT1G09070/AT2G35980/AT4G33920/AT2G18690/AT5G10695/AT3G28210/AT4G39670/AT3G26830/AT1G15520/AT1G25400/AT4G14365/AT5G47220/AT1G66090/AT5G01540/AT3G47480	16
197	turquoise	GO:0006817	phosphate ion transport	4/308	26/20876	0.000537588	0.0062629	0.00516839	AT1G68740/AT5G20150/AT5G43370/AT2G45130	4
198	turquoise	GO:0050776	regulation of immune response	16/308	421/20876	0.000560657	0.00642458	0.00530181	AT5G42050/AT1G09070/AT2G35980/AT4G33920/AT2G18690/AT5G10695/AT3G28210/AT4G39670/AT3G26830/AT1G15520/AT1G25400/AT4G14365/AT5G47220/AT1G66090/AT5G01540/AT3G47480	16
199	turquoise	GO:0002682	regulation of immune system process	16/308	424/20876	0.000605057	0.00682153	0.0056294	AT5G42050/AT1G09070/AT2G35980/AT4G33920/AT2G18690/AT5G10695/AT3G28210/AT4G39670/AT3G26830/AT1G15520/AT1G25400/AT4G14365/AT5G47220/AT1G66090/AT5G01540/AT3G47480	16
200	turquoise	GO:0042538	hyperosmotic salinity response	9/308	161/20876	0.000664333	0.00737093	0.00608278	AT5G58070/AT5G52310/AT5G59820/AT3G28210/AT5G59320/AT1G15520/AT2G24850/AT3G14440/AT4G25480	9
201	turquoise	GO:0035690	cellular response to drug	15/308	390/20876	0.000733967	0.00801629	0.00661536	AT5G42050/AT2G35980/AT1G19020/AT2G18690/AT1G13340/AT3G28210/AT4G39670/AT3G26830/AT1G15520/AT1G25400/AT4G14365/AT1G66090/AT5G01540/AT3G47480/AT5G55620	15
202	turquoise	GO:0009863	salicylic acid mediated signaling pathway	14/308	353/20876	0.000815184	0.00876636	0.00723435	AT5G42050/AT2G35980/AT1G19020/AT2G18690/AT1G13340/AT3G28210/AT4G39670/AT3G26830/AT1G15520/AT1G25400/AT4G14365/AT1G66090/AT5G01540/AT3G47480	14
203	turquoise	GO:0043067	regulation of programmed cell death	15/308	396/20876	0.000856593	0.00898043	0.007411	AT5G42050/AT1G09070/AT2G35980/AT4G33920/AT2G18690/AT5G10695/AT3G28210/AT4G39670/AT3G26830/AT1G15520/AT1G25400/AT4G14365/AT1G66090/AT5G01540/AT3G47480	15
204	turquoise	GO:0071446	cellular response to salicylic acid stimulus	14/308	355/20876	0.000860785	0.00898043	0.007411	AT5G42050/AT2G35980/AT1G19020/AT2G18690/AT1G13340/AT3G28210/AT4G39670/AT3G26830/AT1G15520/AT1G25400/AT4G14365/AT1G66090/AT5G01540/AT3G47480	14
205	turquoise	GO:0009595	detection of biotic stimulus	7/308	104/20876	0.00089062	0.00905481	0.00747238	AT3G26830/AT1G15520/AT5G61560/AT4G14365/AT5G01540/AT1G32960/AT3G47480	7
206	turquoise	GO:0031348	negative regulation of defense response	12/308	277/20876	0.000893823	0.00905481	0.00747238	AT5G42050/AT2G35980/AT1G19020/AT1G13340/AT4G39670/AT3G26830/AT1G15520/AT1G25400/AT4G14365/AT1G66090/AT5G01540/AT3G47480	12
207	turquoise	GO:0000302	response to reactive oxygen species	13/308	318/20876	0.000943174	0.00932968	0.00769922	AT2G29500/AT3G17790/AT5G05410/AT1G16030/AT1G52560/AT3G08970/AT5G59720/AT1G15520/AT1G53540/AT5G24110/AT1G03070/AT4G25380/AT5G55620	13
208	turquoise	GO:0009626	plant-type hypersensitive response	15/308	400/20876	0.00094765	0.00932968	0.00769922	AT5G42050/AT1G09070/AT2G35980/AT4G33920/AT2G18690/AT5G10695/AT3G28210/AT4G39670/AT3G26830/AT1G15520/AT1G25400/AT4G14365/AT1G66090/AT5G01540/AT3G47480	15
209	turquoise	GO:0034050	host programmed cell death induced by symbiont	15/308	401/20876	0.000971653	0.00943313	0.00778459	AT5G42050/AT1G09070/AT2G35980/AT4G33920/AT2G18690/AT5G10695/AT3G28210/AT4G39670/AT3G26830/AT1G15520/AT1G25400/AT4G14365/AT1G66090/AT5G01540/AT3G47480	15
210	turquoise	GO:0010941	regulation of cell death	15/308	404/20876	0.00104677	0.0100232	0.00827153	AT5G42050/AT1G09070/AT2G35980/AT4G33920/AT2G18690/AT5G10695/AT3G28210/AT4G39670/AT3G26830/AT1G15520/AT1G25400/AT4G14365/AT1G66090/AT5G01540/AT3G47480	15
211	turquoise	GO:0071236	cellular response to antibiotic	14/308	364/20876	0.00109356	0.0103297	0.00852449	AT5G42050/AT2G35980/AT1G19020/AT2G18690/AT1G13340/AT3G28210/AT4G39670/AT3G26830/AT1G15520/AT1G25400/AT4G14365/AT1G66090/AT5G01540/AT3G47480	14
212	turquoise	GO:0009697	salicylic acid biosynthetic process	10/308	209/20876	0.00112831	0.0105158	0.00867807	AT1G13340/AT3G50930/AT4G39670/AT3G26830/AT5G47070/AT1G15520/AT2G24850/AT4G14365/AT1G66090/AT3G47480	10
213	turquoise	GO:0035966	response to topologically incorrect protein	14/308	369/20876	0.00124431	0.0114443	0.00944431	AT5G42050/AT5G15870/AT5G48180/AT1G19020/AT4G33920/AT5G59820/AT5G10695/AT3G28340/AT4G39670/AT3G05630/AT5G61560/AT1G24140/AT4G14365/AT5G01540	14
214	turquoise	GO:0046189	phenol-containing compound biosynthetic process	10/308	221/20876	0.00171124	0.0155345	0.0128197	AT1G13340/AT3G50930/AT4G39670/AT3G26830/AT5G47070/AT1G15520/AT2G24850/AT4G14365/AT1G66090/AT3G47480	10
215	turquoise	GO:0009696	salicylic acid metabolic process	10/308	222/20876	0.00176915	0.0158543	0.0130836	AT1G13340/AT3G50930/AT4G39670/AT3G26830/AT5G47070/AT1G15520/AT2G24850/AT4G14365/AT1G66090/AT3G47480	10
216	turquoise	GO:0009692	ethylene metabolic process	7/308	119/20876	0.00194841	0.0162136	0.0133801	AT3G55980/AT1G21390/AT2G31945/AT5G63130/AT1G24140/AT5G47220/AT2G32140	7
217	turquoise	GO:0009693	ethylene biosynthetic process	7/308	119/20876	0.00194841	0.0162136	0.0133801	AT3G55980/AT1G21390/AT2G31945/AT5G63130/AT1G24140/AT5G47220/AT2G32140	7
218	turquoise	GO:0043449	cellular alkene metabolic process	7/308	119/20876	0.00194841	0.0162136	0.0133801	AT3G55980/AT1G21390/AT2G31945/AT5G63130/AT1G24140/AT5G47220/AT2G32140	7
219	turquoise	GO:0043450	alkene biosynthetic process	7/308	119/20876	0.00194841	0.0162136	0.0133801	AT3G55980/AT1G21390/AT2G31945/AT5G63130/AT1G24140/AT5G47220/AT2G32140	7
220	turquoise	GO:1900673	olefin metabolic process	7/308	119/20876	0.00194841	0.0162136	0.0133801	AT3G55980/AT1G21390/AT2G31945/AT5G63130/AT1G24140/AT5G47220/AT2G32140	7
221	turquoise	GO:1900674	olefin biosynthetic process	7/308	119/20876	0.00194841	0.0162136	0.0133801	AT3G55980/AT1G21390/AT2G31945/AT5G63130/AT1G24140/AT5G47220/AT2G32140	7
222	turquoise	GO:0034605	cellular response to heat	3/308	18/20876	0.00220188	0.0181072	0.0149428	AT3G08970/AT2G38340/AT4G25380	3
223	turquoise	GO:0071407	cellular response to organic cyclic compound	14/308	393/20876	0.00223199	0.0181414	0.014971	AT5G42050/AT2G35980/AT1G19020/AT2G18690/AT1G13340/AT3G28210/AT4G39670/AT3G26830/AT1G15520/AT1G25400/AT4G14365/AT1G66090/AT5G01540/AT3G47480	14
224	turquoise	GO:0012501	programmed cell death	15/308	448/20876	0.00284772	0.02288	0.0188815	AT5G42050/AT1G09070/AT2G35980/AT4G33920/AT2G18690/AT5G10695/AT3G28210/AT4G39670/AT3G26830/AT1G15520/AT1G25400/AT4G14365/AT1G66090/AT5G01540/AT3G47480	15
225	turquoise	GO:0018958	phenol-containing compound metabolic process	10/308	238/20876	0.00293214	0.0232204	0.0191624	AT1G13340/AT3G50930/AT4G39670/AT3G26830/AT5G47070/AT1G15520/AT2G24850/AT4G14365/AT1G66090/AT3G47480	10
226	turquoise	GO:0035556	intracellular signal transduction	16/308	495/20876	0.00295653	0.0232204	0.0191624	AT5G42050/AT2G35980/AT3G55980/AT5G49520/AT1G32920/AT3G28340/AT4G29780/AT4G39670/AT3G26830/AT2G30040/AT1G15520/AT4G14365/AT5G47220/AT2G43580/AT5G01540/AT3G47480	16
227	turquoise	GO:0002252	immune effector process	11/308	280/20876	0.00309931	0.0240713	0.0198646	AT2G35980/AT2G16900/AT3G55980/AT5G49520/AT4G39670/AT5G61560/AT4G14365/AT2G43620/AT5G47220/AT3G47480/AT5G03210	11
228	turquoise	GO:0048585	negative regulation of response to stimulus	13/308	367/20876	0.00332308	0.0255256	0.0210647	AT5G42050/AT2G35980/AT1G19020/AT1G13340/AT4G39670/AT3G26830/AT1G15520/AT1G25400/AT4G14365/AT5G64750/AT1G66090/AT5G01540/AT3G47480	13
229	turquoise	GO:0006855	drug transmembrane transport	3/308	21/20876	0.00347346	0.0263907	0.0217787	AT4G18910/AT1G15520/AT3G30842	3
230	turquoise	GO:0009738	abscisic acid-activated signaling pathway	10/308	248/20876	0.00392522	0.0295024	0.0243466	AT5G42050/AT3G28210/AT3G28340/AT5G01550/AT4G39670/AT2G30040/AT1G15520/AT2G24850/AT5G64750/AT5G01540	10
231	turquoise	GO:0051259	protein complex oligomerization	3/308	22/20876	0.00397839	0.029584	0.0244139	AT1G73010/AT1G59860/AT2G19900	3
232	turquoise	GO:0006972	hyperosmotic response	10/308	250/20876	0.0041525	0.0305537	0.0252141	AT5G58070/AT5G52310/AT5G59820/AT3G28210/AT2G40880/AT5G59320/AT1G15520/AT2G24850/AT3G14440/AT4G25480	10
233	turquoise	GO:0006995	cellular response to nitrogen starvation	3/308	23/20876	0.0045257	0.0329527	0.0271939	AT5G01750/AT3G05630/AT1G55180	3
234	turquoise	GO:0009751	response to salicylic acid	15/308	473/20876	0.00469815	0.0338557	0.0279391	AT5G42050/AT2G35980/AT1G19020/AT2G18690/AT1G13340/AT3G28210/AT4G39670/AT3G26830/AT1G15520/AT5G24110/AT1G25400/AT4G14365/AT1G66090/AT5G01540/AT3G47480	15
235	turquoise	GO:0042537	benzene-containing compound metabolic process	10/308	261/20876	0.00559481	0.03815	0.0314828	AT1G13340/AT3G50930/AT4G39670/AT3G26830/AT5G47070/AT1G15520/AT2G24850/AT4G14365/AT1G66090/AT3G47480	10
236	turquoise	GO:0051606	detection of stimulus	7/308	144/20876	0.00560519	0.03815	0.0314828	AT3G26830/AT1G15520/AT5G61560/AT4G14365/AT5G01540/AT1G32960/AT3G47480	7
237	turquoise	GO:0071369	cellular response to ethylene stimulus	7/308	144/20876	0.00560519	0.03815	0.0314828	AT3G55980/AT1G32920/AT4G29780/AT2G30040/AT5G47220/AT2G43580/AT5G55620	7
238	turquoise	GO:0045892	negative regulation of transcription, DNA-templated	13/308	391/20876	0.00562153	0.03815	0.0314828	AT1G68740/AT1G73010/AT5G20150/AT3G17790/AT1G73220/AT3G05630/AT3G52820/AT4G14860/AT2G11810/AT5G09570/AT1G19200/AT1G17710/AT2G45130	13
239	turquoise	GO:1902679	negative regulation of RNA biosynthetic process	13/308	391/20876	0.00562153	0.03815	0.0314828	AT1G68740/AT1G73010/AT5G20150/AT3G17790/AT1G73220/AT3G05630/AT3G52820/AT4G14860/AT2G11810/AT5G09570/AT1G19200/AT1G17710/AT2G45130	13
240	turquoise	GO:1903507	negative regulation of nucleic acid-templated transcription	13/308	391/20876	0.00562153	0.03815	0.0314828	AT1G68740/AT1G73010/AT5G20150/AT3G17790/AT1G73220/AT3G05630/AT3G52820/AT4G14860/AT2G11810/AT5G09570/AT1G19200/AT1G17710/AT2G45130	13
241	turquoise	GO:0071215	cellular response to abscisic acid stimulus	10/308	263/20876	0.00589464	0.0392415	0.0323836	AT5G42050/AT3G28210/AT3G28340/AT5G01550/AT4G39670/AT2G30040/AT1G15520/AT2G24850/AT5G64750/AT5G01540	10
242	turquoise	GO:0097306	cellular response to alcohol	10/308	263/20876	0.00589464	0.0392415	0.0323836	AT5G42050/AT3G28210/AT3G28340/AT5G01550/AT4G39670/AT2G30040/AT1G15520/AT2G24850/AT5G64750/AT5G01540	10
243	turquoise	GO:0009644	response to high light intensity	9/308	224/20876	0.00622283	0.0410354	0.033864	AT2G29500/AT5G05410/AT1G16030/AT1G52560/AT3G08970/AT5G59720/AT1G53540/AT1G03070/AT4G25380	9
244	turquoise	GO:0051253	negative regulation of RNA metabolic process	13/308	397/20876	0.00635972	0.0415462	0.0342856	AT1G68740/AT1G73010/AT5G20150/AT3G17790/AT1G73220/AT3G05630/AT3G52820/AT4G14860/AT2G11810/AT5G09570/AT1G19200/AT1G17710/AT2G45130	13
245	turquoise	GO:0015980	energy derivation by oxidation of organic compounds	6/308	114/20876	0.00693071	0.0444455	0.0366782	AT2G36220/AT3G22370/AT2G41730/ATMG01360/AT5G25450/ATMG00650	6
246	turquoise	GO:0045333	cellular respiration	6/308	114/20876	0.00693071	0.0444455	0.0366782	AT2G36220/AT3G22370/AT2G41730/ATMG01360/AT5G25450/ATMG00650	6
247	turquoise	GO:0008219	cell death	15/308	496/20876	0.00717053	0.0455654	0.0376024	AT5G42050/AT1G09070/AT2G35980/AT4G33920/AT2G18690/AT5G10695/AT3G28210/AT4G39670/AT3G26830/AT1G15520/AT1G25400/AT4G14365/AT1G66090/AT5G01540/AT3G47480	15
248	turquoise	GO:0010558	negative regulation of macromolecule biosynthetic process	13/308	406/20876	0.00760975	0.047493	0.0391931	AT1G68740/AT1G73010/AT5G20150/AT3G17790/AT1G73220/AT3G05630/AT3G52820/AT4G14860/AT2G11810/AT5G09570/AT1G19200/AT1G17710/AT2G45130	13
249	turquoise	GO:2000113	negative regulation of cellular macromolecule biosynthetic process	13/308	406/20876	0.00760975	0.047493	0.0391931	AT1G68740/AT1G73010/AT5G20150/AT3G17790/AT1G73220/AT3G05630/AT3G52820/AT4G14860/AT2G11810/AT5G09570/AT1G19200/AT1G17710/AT2G45130	13
250	turquoise	GO:0007568	aging	7/308	154/20876	0.00800455	0.0494639	0.0408195	AT2G35980/AT5G52310/AT1G26820/AT5G23030/AT1G73220/AT3G05630/AT2G02990	7
251	turquoise	GO:0045934	negative regulation of nucleobase-containing compound metabolic process	13/308	409/20876	0.00806707	0.0494639	0.0408195	AT1G68740/AT1G73010/AT5G20150/AT3G17790/AT1G73220/AT3G05630/AT3G52820/AT4G14860/AT2G11810/AT5G09570/AT1G19200/AT1G17710/AT2G45130	13
252	yellow	GO:0009612	response to mechanical stimulus	3/33	63/20876	0.000133962	0.0389829	0.0352531	AT4G11280/AT3G61190/AT1G80840	3
