# Supplementary material for: Lysophosphatidylcholine homeostasis via the Lands cycle regulates root growth in Arabidopsis
Source: Plant Cell Physiol. 2026 Jan 12;67(5):467–78. doi: 10.1093/pcp/pcaf174 (PMC13227155; doi:10.1093/pcp/pcaf174)
Supplement: Supplementary_Data_S4_pcaf174 [file supplementary_data_s4_pcaf174.xlsx]

## Sheet: Sheet1
Supplementary Data S4. Differentially expressed genes pertinent to lipid metabolism in in the lpcat roots
	AGI	annotation.x	pathway	Protein.Family.Name	Protein.Family.Abbreviation	EC.number	Isoform.Gene.Specific.Name	Isoform.Gene.Specific..Abbreviation	Subcellular.location	Evidence.for.Function	Comments	Name.of.Mutants	gene_id	genename	dark_log2FC	dark_padj	root_log2FC	root_padj	rootPAF_log2FC	rootPAF_padj	rootONO_log2FC	rootONO_padj	X	WT_dark	WT_root	WT_PAF	WT_ONO	lpcat_dark	lpcat_root	lpcat_PAF	lpcat_ONO	AGI.1	probeset	gene_alias	annotation.y
44	AT1G12640	AtLPLAT1_LPCAT1_LPLAT1__MBOAT (membrane bound O-acyl transferase) family protein	Triacylglycerol Biosynthesis	1-Acylglycerol-3-Phosphocholine Acyltransferase	LPCAT	2.3.1.23	1-Acylglycerol-3-Phosphocholine Acyltransferase	LPLAT1/LPCAT1	Endomembrane	Mutant Char.; Heterol Exp'n.; Seq. Similarity	Seq. Similarity to mammalian LPCATs, preference for PC but acts on other lysophospholipids in vitro	lpcat1	XLOC_005180	AT1G12640	-2.04659	6.02e-28	-2.11327	1.69e-29	-2.24478	6.69e-35	-2.30186	2.41e-39	XLOC_005180	278.305	264.341	282.377	311.876	65.6514	59.5005	58.5765	62.5836	AT1G12640	255928_at	AtLPLAT1LPCAT1	AtLPLAT1_LPCAT1_LPLAT1__MBOAT (membrane bound O-acyl transferase) family protein
375	AT3G10570	CYP77A6__cytochrome P450, family 77, subfamily A, polypeptide 6	Cutin Synthesis & Transport 1	Fatty Acyl in-chain Hydroxylase	FAIH	1.14.13.*	Fatty Acyl in-chain Hydroxylase (CYP77A)	CYP77A6	Endomembrane	Mutant Char.; Heterol Exp'n.			XLOC_015164	CYP77A6	0.361852	NA	0.129275	NA	-1.45211	0.261606	-0.517474	0.83986	XLOC_015164	12.3081	0.263795	1.54124	0.6943	16.1098	0.34545	0	0.311845	AT3G10570	258962_at	CYP77A6	CYP77A6__cytochrome P450, family 77, subfamily A, polypeptide 6
173	AT1G65520	ATECI1_ECHIC_ECI1_PEC11__delta(3), delta(2)-enoyl CoA isomerase 1	Triacylglycerol & Fatty Acid Degradation	Enoyl CoA isomerase	Isom	5.3.3.8	Enoyl CoA isomerase	ECI1	Peroxisome	Heterol Exp'n.	Encodes a peroxisomal delta3, delta2-enoyl CoA isomerase, involved in unsaturated fatty acid degradation		XLOC_003570	ATECI1	0.140879	NA	-0.61724	0.642227	-1.37089	0.0759711	-0.280702	0.87039	XLOC_003570	6.23896	11.0326	13.1006	9.09618	7.0446	7.00201	4.38352	7.47121	AT1G65520	264627_at 264627_at	ATECI1ECHICPEC11	ATECI1_ECHIC_ECI1_PEC11__delta(3), delta(2)-enoyl CoA isomerase 1ATECI1_ECHIC_ECI1_PEC11__delta(3), delta(2)-enoyl CoA isomerase 1
340	AT3G01420	ALPHA-DOX1_DIOX1_DOX1_PADOX-1__Peroxidase superfamily proteinALPHA-DOX1_DIOX1_DOX1_PADOX-1__Peroxidase superfamily protein	Oxylipin Metabolism 2	alpha-Dioxygenase-Peroxidase (involved in fatty acid alpha-oxidation)	DOP		alpha-Dioxygenase-Peroxidase (involved in fatty acid alpha-oxidation)						XLOC_014641	ALPHA-DOX1	-0.330053	NA	-1.18893	NA	-1.27434	NA	0.0235548	NA	XLOC_014641	0.74586	1.44361	2.24174	0.624828	0.397545	0	0.292994	0.608651	AT3G01420	258957_at 258957_at	ALPHA-DOX1DIOX1PADOX-1	ALPHA-DOX1_DIOX1_DOX1_PADOX-1__Peroxidase superfamily proteinALPHA-DOX1_DIOX1_DOX1_PADOX-1__Peroxidase superfamily protein
644	AT5G03770	AtKdtA_KDTA__KDO transferase A	Mitochondrial Lipopolysaccharide Synthesis	3-deoxy-D-manno-octulosonic acid (Kdo) transferase	KdtA	2.4.99.13	3-deoxy-D-manno-octulosonic acid (Kdo) transferase	AtKdtA	Mitochondria	Seq. Similarity; Mutant Char		atkdta	XLOC_031128	KDTA	0	NA	-0.740857	NA	-1.27203	NA	0.0475136	NA	XLOC_031128	0	0.860171	3.29337	0.6943	0	0	0.585988	0.717612	AT5G03770	250913_at 250913_at	AtKdtAKDTA	AtKdtA_KDTA__KDO transferase AAtKdtA_KDTA__KDO transferase A
467	AT3G51600	LTP5__lipid transfer protein 5	Fatty Acid Elongation & Wax Biosynthesis	Lipid Transfer Protein	LTP		Lipid Transfer Protein type 1	(LTP type 1)	Extracellular	Seq. Similarity	Seq. Similarity		XLOC_020886	LTP5	0.281484	0.608926	-0.405274	0.530364	-1.25081	0.000477322	-0.67759	0.168566	XLOC_020886	1599.47	217.964	225.007	260.599	1954.5	163.645	91.5247	159.814	AT3G51600	252115_at	LTP5	LTP5__lipid transfer protein 5
196	AT1G73550	Bifunctional inhibitor/lipid-transfer protein/seed storage 2S albumin superfamily protein	Fatty Acid Elongation & Wax Biosynthesis	Lipid Transfer Protein	LTP		Lipid Transfer Protein type 5	(LTP type 5)	Extracellular	Seq. Similarity	Seq. Similarity		XLOC_008315	AT1G73550	0.50345	NA	-0.289235	NA	-1.20706	NA	-0.673315	NA	XLOC_008315	0.74586	1.44361	1.89149	1.28834	1.51664	1.03635	0.314809	0.514728	AT1G73550			Bifunctional inhibitor/lipid-transfer protein/seed storage 2S albumin superfamily protein
796	AT5G59770	Protein-tyrosine phosphatase-like, PTPLA	Fatty Acid Elongation & Wax Biosynthesis	Hydroxyacyl-CoA Dehydratase	HACD	4.2.1.17	Hydroxyacyl-CoA Dehydratase			Seq. Similarity	Does not complement yeast phs1 mutant, possibly not an active HCD		XLOC_034375	AT5G59770	-0.43101	0.0417423	-0.594719	0.00412953	-1.15304	6.99e-12	-0.456065	0.0446214	XLOC_034375	2012.78	1605.31	1479.18	1370.65	1488.95	1060.87	660.966	996.761	AT5G59770	247689_at		Protein-tyrosine phosphatase-like, PTPLA
615	AT4G34250	KCS16__3-ketoacyl-CoA synthase 16	Fatty Acid Elongation & Wax Biosynthesis	Ketoacyl-CoA Synthase	KCS	2.3.1.119	Ketoacyl-CoA Synthase	KCS16	Endomembrane				XLOC_023982	KCS16	0.127848	0.785616	-0.519924	0.244459	-1.09747	0.000683093	-0.962583	0.00243959	XLOC_023982	589.2	78.1529	63.3633	110.86	644.547	54.8439	28.76	55.9562	AT4G34250	253285_at	KCS16	KCS16__3-ketoacyl-CoA synthase 16
596	AT4G29470	PLA2-DELTA__Phospholipase A2 family protein	Oxylipin Metabolism 1; Oxylipin Metabolism 2;Phospholipid Signaling	Phospholipase A2	PLA2	3.1.1.4	Phospholipase A2						XLOC_026365	PLA2-DELTA	-0.882285	NA	0.00636438	NA	-0.991749	NA	0.353567	NA	XLOC_026365	1.58407	1.43067	1.64669	0.732985	0.327024	1.56073	0.314809	1.26313	AT4G29470		PLA2-DELTA	PLA2-DELTA__Phospholipase A2 family protein
621	AT4G34930	PLC-like phosphodiesterases superfamily protein	Phospholipid Signaling	Glycosylphosphatidylinositol-specific Phospholipase C	GPI-PLC	3.1.4.11	Glycosylphosphatidylinositol-specific Phospholipase C						XLOC_026696	AT4G34930	0.725412	NA	0.510948	NA	-0.983207	0.474967	-0.135127	0.96225	XLOC_026696	0.351087	7.18014	3.53796	3.86128	1.58716	10.8814	1.17198	3.32275	AT4G34930	253220_s_at 253220_s_at		PLC-like phosphodiesterases superfamily proteinPLC-like phosphodiesterases superfamily protein
125	AT1G51680	4CL.1_4CL1_AT4CL1__4-coumarate:CoA ligase 1	Suberin Synthesis & Transport 2	4-Coumarate-CoA Ligase	4CL	6.2.1.12	4-Coumarate-CoA Ligase	At-4CL1		Heterol Exp'n.	Activate 4-coumarate and ferulate		XLOC_002771	4CL1	0.417108	NA	0.109941	NA	-0.965784	0.377087	-0.749625	0.626411	XLOC_002771	0.83821	5.41439	6.23489	6.20292	1.51966	5.88874	2.74503	3.50973	AT1G51680	256186_at 256186_at	4CL.14CL1AT4CL1	4CL.1_4CL1_AT4CL1__4-coumarate:CoA ligase 14CL.1_4CL1_AT4CL1__4-coumarate:CoA ligase 1
411	AT3G21090	ABCG15__ABC-2 type transporter family protein	Fatty Acid Elongation & Wax Biosynthesis	ABC Transporter	ABC		ABC Transporter	WBC15/22 / ABCG15		Seq. Similarity	Seq. Similarity to ABCG11; ABCG12/CER5		XLOC_019308	ABCG15	-0.408509	0.157434	-0.640288	0.236427	-0.899678	0.0439292	-0.342	0.516301	XLOC_019308	554.867	29.0277	22.2777	56.7324	416.18	17.8581	11.4907	44.7542	AT3G21090	256970_at	ABCG15	ABCG15__ABC-2 type transporter family protein
437	AT3G27660	OLE3_OLEO4__oleosin 4OLE3_OLEO4__oleosin 4OLE3_OLEO4__oleosin 4	Triacylglycerol Biosynthesis	Oil-Body Oleosin	OBO		Oil-Body Oleosin		Oilbody	Mutant Char.; Seq. Similarity		ole3	XLOC_016255	OLEO4	-0.0771067	NA	-0.240559	NA	-0.884592	0.548963	-0.00506503	1	XLOC_016255	15.5619	2.33375	2.62634	1.07619	14.5692	1.83686	0.921615	1.15416	AT3G27660	258240_at	OLE3OLEO4	OLE3_OLEO4__oleosin 4
662	AT5G07560	ATGRP20_GRP20__glycine-rich protein 20	Triacylglycerol Biosynthesis	Pollen-surface Oleosin	PO		Pollen-surface Oleosin			Seq. Similarity	Tapetum specific expression		XLOC_031358	GRP20	-0.446749	0.506937	0.071855	0.958266	-0.849185	0.11016	-0.763641	0.231529	XLOC_031358	116.225	153.053	83.713	159.973	83.62	161.636	44.9376	91.8001	AT5G07560	250639_at	ATGRP20	ATGRP20_GRP20__glycine-rich protein 20
663	AT5G07571	Oleosin family protein	Triacylglycerol Biosynthesis	Pollen-surface Oleosin	PO		Pollen-surface Oleosin			Seq. Similarity	Seq. Similarity to At5g07560		XLOC_031358	AT5G07571	-0.446749	0.506937	0.071855	0.958266	-0.849185	0.11016	-0.763641	0.231529	XLOC_031358	116.225	153.053	83.713	159.973	83.62	161.636	44.9376	91.8001	AT5G07571			Oleosin family protein
712	AT5G24220	Lipase class 3-related protein	Oxylipin Metabolism 1; Oxylipin Metabolism 2	Lipid Acylhydrolase-like	LAH	3.1.1.*	Lipid Acylhydrolase-like						XLOC_028350	AT5G24220	-0.350291	NA	-0.830195	NA	-0.76668	NA	-0.385793	NA	XLOC_028350	0.789548	1.43067	1.26092	0.663514	0.394523	0.414768	0.335627	0.327591	AT5G24220			Lipase class 3-related protein
512	AT3G61150	HD-GL2-1_HDG1__homeodomain GLABROUS 1HD-GL2-1_HDG1__homeodomain GLABROUS 1	Fatty Acid Elongation and Wax Biosynthesis	Homeodomain-Leucine Zipper IV	Regulatory protein		Homeodomain glabrous1	HDG1	Nucleus	In-planta overexp'n; sequence similarity	HDG1 chimeric repressor fusion has cuticle defects. HDG1 binds to the L1 element present in epidermal expressed genes including wax biosynthetic genes. Overexpression of HDG1 orthologous protein OCL1from maize induces wax biosynthetic genes in maize		XLOC_017946	HDG1	-0.0930622	0.772418	0.0772087	0.911535	-0.744818	0.00420126	-0.0632929	0.935056	XLOC_017946	410.4	55.75	65.784	56.7553	384.133	59.2043	38.6132	53.4615	AT3G61150	251310_at	HD-GL2-1HDG1	HD-GL2-1_HDG1__homeodomain GLABROUS 1
116	AT1G48990	Oleosin family protein	Triacylglycerol Biosynthesis	Oil-Body Oleosin	OBO		Oil-Body Oleosin		Oilbody	Seq. Similarity			XLOC_002607	AT1G48990	-1.89533	NA	1.54984	NA	-0.701176	0.689866	1.2948	NA	XLOC_002607	7.16613	0	0.630569	0.351099	1.12211	1.9755	0	2.33982	AT1G48990			Oleosin family protein
645	AT5G03770	AtKdtA_KDTA__KDO transferase A	Mitochondrial Lipopolysaccharide Synthesis	3-deoxy-D-manno-octulosonic acid (Kdo) transferase	KdtA	2.4.99.13	3-deoxy-D-manno-octulosonic acid (Kdo) transferase	AtKdtA	Mitochondria	Seq. Similarity; Mutant Char		atkdta	XLOC_027238	KDTA	0.0311728	0.965447	-0.212847	0.713742	-0.687562	0.0220642	-0.132284	0.847144	XLOC_027238	44.6813	63.8891	65.045	56.3592	45.5392	55.1561	40.2591	51.6339	AT5G03770	250913_at 250913_at	AtKdtAKDTA	AtKdtA_KDTA__KDO transferase AAtKdtA_KDTA__KDO transferase A
77	AT1G24880	AtLpxC2_LpxC2__UDP-3-O-acyl N-acetylglycosamine deacetylase family protein	Mitochondrial Lipopolysaccharide Synthesis	UDP-3-O-acyl N-acetylglucosamine deacetylase	LpxC	3.5.1.108	UDP-3-O-acyl N-acetylglucosamine deacetylase	AtLpxC2	Mitochondria	Seq. Similarity; AtLPxC-RNAi			XLOC_001402	AT1G24880	-0.341267	NA	-0.154447	NA	-0.687315	NA	-0.24481	NA	XLOC_001402	1.49172	0.319643	1.2607	0.312414	0.724569	0	0	0	AT1G24880		AtLpxC2	AtLpxC2_LpxC2__UDP-3-O-acyl N-acetylglycosamine deacetylase family protein
221	AT2G02770	4'-phosphopantetheinyl transferase superfamily	Pathway, function or subcellular location uncertain	Holo-ACP Synthase	HACPS	2.7.8.7	Holo-ACP Synthase		Cytosol				XLOC_011823	AT2G02770	-0.312306	0.397642	-0.606768	0.0636463	-0.660186	0.0196199	-0.223428	0.686629	XLOC_011823	112.692	113.275	93.7686	76.6648	90.2199	73.6366	58.5681	65.052	AT2G02770	267482_s_at		4'-phosphopantetheinyl transferase superfamily
339	AT3G01420	ALPHA-DOX1_DIOX1_DOX1_PADOX-1__Peroxidase superfamily proteinALPHA-DOX1_DIOX1_DOX1_PADOX-1__Peroxidase superfamily protein	Oxylipin Metabolism 2	alpha-Dioxygenase-Peroxidase (involved in fatty acid alpha-oxidation)	DOP		alpha-Dioxygenase-Peroxidase (involved in fatty acid alpha-oxidation)						XLOC_018112	ALPHA-DOX1	0.0201886	0.975391	0.230107	0.705785	-0.655305	0.0378786	-0.753391	0.0279531	XLOC_018112	6126.58	7391.98	7250.82	15685.2	6215.16	8698.46	4562.05	9209.17	AT3G01420	258957_at 258957_at	ALPHA-DOX1DIOX1PADOX-1	ALPHA-DOX1_DIOX1_DOX1_PADOX-1__Peroxidase superfamily proteinALPHA-DOX1_DIOX1_DOX1_PADOX-1__Peroxidase superfamily protein
629	AT4G38690	PLC-like phosphodiesterases superfamily protein	Phospholipid Signaling	Glycosylphosphatidylinositol-specific Phospholipase C	GPI-PLC	3.1.4.11	Glycosylphosphatidylinositol-specific Phospholipase C						XLOC_024255	AT4G38690	-0.103546	NA	0	NA	-0.642286	NA	0	NA	XLOC_024255	2.6423	0	1.01612	0	2.31173	0	0	0	AT4G38690	252950_at 252950_at		PLC-like phosphodiesterases superfamily proteinPLC-like phosphodiesterases superfamily protein
565	AT4G21220	AtLpxD2_LpxD2__Trimeric LpxA-like enzymes superfamily protein	Mitochondrial Lipopolysaccharide Synthesis	UDP-3-O-(3-hydroxymyristoyl)glucosamine N-acyltransferase	LpxD	2.3.1.191	UDP-3-O-(3-hydroxymyristoyl)glucosamine N-acyltransferase	AtLpxD2	Mitochondria	Seq. Similarity; Mutant Char	lipid X greatly reduced in mutant	atlpxd2	XLOC_025864	LPXD2	-0.2586	0.309581	0.120879	0.723909	-0.61187	6.81e-05	-0.283207	0.172818	XLOC_025864	123.373	166.339	207.884	233.166	102.509	181.786	135.788	191.778	AT4G21220		AtLpxD2	AtLpxD2_LpxD2__Trimeric LpxA-like enzymes superfamily protein
491	AT3G55360	ATTSC13_CER10_ECR_GLH6_TSC13__3-oxo-5-alpha-steroid 4-dehydrogenase family protein	Fatty Acid Elongation & Wax Biosynthesis	Enoyl-CoA Reductase	ECR	1.3.1.38	Enoyl-CoA Reductase	ECR/CER10	Endomembrane	Mutant Char.; Comple. of yeast mutant	General reduction of VLCFA pools in seed storage triacylglycerols, cuticular waxes, and complex sphingolipids	cer10/ecr	XLOC_017612	CER10	-0.0462038	NA	0.948566	NA	-0.601002	NA	-1.37541	NA	XLOC_017612	0.794523	0.847233	0.945745	1.43518	0.724569	2.63738	0.314809	0	AT3G55360	251796_at 251796_at	ATTSC13CER10ECRGLH6	ATTSC13_CER10_ECR_GLH6_TSC13__3-oxo-5-alpha-steroid 4-dehydrogenase family proteinATTSC13_CER10_ECR_GLH6_TSC13__3-oxo-5-alpha-steroid 4-dehydrogenase family protein
143	AT1G55260	LTPG6__Bifunctional inhibitor/lipid-transfer protein/seed storage 2S albumin superfamily protein	Fatty Acid Elongation & Wax Biosynthesis	Lipid Transfer Protein	LTP		Lipid Transfer Protein type 5	(LTP type 5)	Extracellular	Seq. Similarity	Seq. Similarity		XLOC_002997	AT1G55260	-0.0477608	0.931963	-0.846719	0.0751145	-0.594446	0.196361	0.145935	0.86074	XLOC_002997	996.454	36.7159	30.0218	42.2478	963.058	20.0379	19.0575	46.1131	AT1G55260	259660_at	LTPG6	LTPG6__Bifunctional inhibitor/lipid-transfer protein/seed storage 2S albumin superfamily protein
640	AT5G01870	Bifunctional inhibitor/lipid-transfer protein/seed storage 2S albumin superfamily protein	Fatty Acid Elongation & Wax Biosynthesis	Lipid Transfer Protein	LTP		Lipid Transfer Protein type 1	(LTP type 1)	Extracellular	Seq. Similarity	Seq. Similarity		XLOC_027109	LTP10	1.03725	0.000309385	-0.385023	0.324191	-0.594366	0.0296016	0.0719449	0.923337	XLOC_027109	78.1969	631.167	605.183	762.79	164.811	481.835	398.294	800.067	AT5G01870	251065_at		Bifunctional inhibitor/lipid-transfer protein/seed storage 2S albumin superfamily protein
308	AT2G40850	ATPI4K GAMMA 1_PI4K GAMMA 1__phosphoinositide 4-kinase gamma 1	Phospholipid Signaling	Phosphatidylinositol-4-Kinase gamma	PI4K gamma	2.7.1.67	Phosphatidylinositol-4-Kinase gamma						XLOC_014136	ATPI4K GAMMA 1	-0.226237	0.799567	-0.0896876	0.952677	-0.589243	0.385661	-0.281359	0.812938	XLOC_014136	26.1661	20.0884	19.859	18.5397	22.2408	18.7166	12.8942	14.5706	AT2G40850		ATPI4K GAMMA 1	ATPI4K GAMMA 1_PI4K GAMMA 1__phosphoinositide 4-kinase gamma 1ATPI4K GAMMA 1_PI4K GAMMA 1__phosphoinositide 4-kinase gamma 1
26	AT1G06350	ADS4_AtADS4__Fatty acid desaturase family protein	Pathway, function or subcellular location uncertain	Acyl-CoA Desaturase-like	ADS	1.14.99.*	Acyl-CoA Desaturase-like						XLOC_004784	AT1G06350	0.592211	0.00592114	-0.314609	0.538875	-0.588794	0.0710478	0.382377	0.324298	XLOC_004784	601.111	54.2483	52.2576	68.4098	908.613	42.6085	34.2927	88.4809	AT1G06350	259391_s_at	ADS4AtADS4	ADS4_AtADS4__Fatty acid desaturase family protein
456	AT3G48780	ATSPT1_SPT1__serine palmitoyltransferase 1ATSPT1_SPT1__serine palmitoyltransferase 1	Sphingolipid Biosynthesis 1	Long-Chain Base 2; subunit of Serine Palmitoyltransferase	SPT (LCB2)	2.3.1.50	Subunit of Serine Palmitoyltransferase (LCB2b)	LCB2b	Endomembrane (GFP-fusion)	Heterol Exp'n.			XLOC_020703	ATSPT1	-0.145276	NA	-0.205865	NA	-0.573315	0.684103	-0.0299861	0.994394	XLOC_020703	6.83335	3.16236	4.76402	3.37124	6.06352	2.59708	2.91655	3.21378	AT3G48780	252331_s_at 252331_s_at	ATSPT1	ATSPT1_SPT1__serine palmitoyltransferase 1ATSPT1_SPT1__serine palmitoyltransferase 1
193	AT1G72970	EDA17_HTH__Glucose-methanol-choline (GMC) oxidoreductase family protein	Cutin Synthesis & Transport 1	Omega-Hydroxy Fatty Acyl Dehydrogenase	HFADH	1.1.1.*	Omega-Hydroxy Fatty Acyl Dehydrogenase	HTD		Mutant Char.; Heterol Exp'n.	Strong reduction in diacids in the KO, proposed to be involved in the synthesis of oxoacid precursor. Function shown in cutin.	hth/ace	XLOC_004013	HTH	0.145547	0.446052	-0.435072	0.0224546	-0.565926	0.000452014	-0.252326	0.32409	XLOC_004013	1576.36	250.069	224.803	186.63	1744.63	185.3	151.062	154.438	AT1G72970	262376_at 262376_at	EDA17HTH	EDA17_HTH__Glucose-methanol-choline (GMC) oxidoreductase family proteinEDA17_HTH__Glucose-methanol-choline (GMC) oxidoreductase family protein
204	AT1G74320	Protein kinase superfamily protein	Triacylglycerol Biosynthesis	Choline Kinase	CK	2.7.1.32	Choline Kinase			Seq. Similarity	Seq. Similarity to Arabidopsis & soybean CK1 & CK2		XLOC_004094	F1O17.1	-0.160665	0.698051	0.00815447	0.994877	-0.550846	0.0535209	0.357334	0.387395	XLOC_004094	176.404	92.0993	111.314	83.8778	158.008	92.4412	75.2945	107.2	AT1G74320	260244_at		Protein kinase superfamily protein
303	AT2G39410	alpha/beta-Hydrolases superfamily protein	Triacylglycerol & Fatty Acid Degradation	Monoacylglycerol Lipase (MAGL)	MAGL	3.1.1.23	Monoacylglycerol Lipase (MAGL)			Seq. Similarity	Sequence homology ONLY (To human monoacylglycerol lipase GB NP_009214 BLAST score>100)		XLOC_011157	AT2G39410	-0.436377	0.24455	-0.0980841	0.874561	-0.550562	0.0347797	-0.863113	0.000276082	XLOC_011157	62.2348	116.596	120.735	179.621	45.6712	108.895	82.2133	98.3068	AT2G39410	266976_at		alpha/beta-Hydrolases superfamily protein
104	AT1G34520	MBOAT (membrane bound O-acyl transferase) family protein	Fatty Acid Elongation & Wax Biosynthesis	Wax Synthase	WS	2.3.1.75	Wax Synthase			Seq. Similarity	No evidence for role in cuticular wax synthesis		XLOC_002001	AT1G34520	-0.664474	0.175498	0.597916	0.327808	-0.543702	0.305771	-0.592267	0.328806	XLOC_002001	54.7618	27.6667	34.2905	40.6583	33.9356	42.9855	23.1222	26.146	AT1G34520	261156_s_at		MBOAT (membrane bound O-acyl transferase) family protein
279	AT2G31830	5PTase14__endonuclease/exonuclease/phosphatase family protein	Phospholipid Signaling	Phosphoinositide 5-Phosphatase Type II	PI5P-II		Phosphoinositide 5-Phosphatase Type II						XLOC_013576	5PTASE14	0.0988866	0.916822	-0.480475	0.480399	-0.522348	0.322157	0.282716	0.754917	XLOC_013576	21.1706	35.3654	32.5397	22.9643	23.0943	25.1007	22.396	27.3796	AT2G31830	263489_at	5PTase14	5PTase14__endonuclease/exonuclease/phosphatase family protein
738	AT5G43590	Acyl transferase/acyl hydrolase/lysophospholipase superfamily protein	Oxylipin Metabolism 1	Acyl-Hydrolase (Patatin-like)	PAH	3.1.1.*	Acyl-Hydrolase (Patatin-like)						XLOC_033408	AT5G43590	-0.245354	0.840604	0.958019	0.272774	-0.518302	0.54801	-0.478772	0.708726	XLOC_033408	13.274	10.7745	21.3329	13.3086	11.2	22.78	14.38	9.032	AT5G43590	249102_at		Acyl transferase/acyl hydrolase/lysophospholipase superfamily protein
519	AT4G00360	ATT1_CYP86A2__cytochrome P450, family 86, subfamily A, polypeptide 2ATT1_CYP86A2__cytochrome P450, family 86, subfamily A, polypeptide 2	Cutin Synthesis & Transport 1	Fatty Acyl omega-Hydroxylase	FAH	1.14.13.*	Fatty Acyl omega-Hydroxylase (CYP86A)	CYP86A2	Endomembrane	Mutant Char.; Heterol Exp'n.		att1	XLOC_024373	CYP86A2	-0.719304	NA	0.0301	NA	-0.508978	0.754629	0.789955	0.673986	XLOC_024373	8.5451	3.02479	2.97681	1.35781	4.73589	2.99297	1.82341	3.2911	AT4G00360	255690_at 255690_at	ATT1CYP86A2	ATT1_CYP86A2__cytochrome P450, family 86, subfamily A, polypeptide 2ATT1_CYP86A2__cytochrome P450, family 86, subfamily A, polypeptide 2
767	AT5G52320	CYP96A4__cytochrome P450, family 96, subfamily A, polypeptide 4	Fatty Acid Elongation & Wax Biosynthesis	Midchain Alkane Hydroxylase	CYP450, 96A	1.14.13.*	Midchain Alkane Hydroxylase / Cytochrome P450, 96A	CYP96A4		Seq. Similarity	Seq. Similarity to MAH1		XLOC_033955	CYP96A4	0.231497	0.823438	0.0249876	0.990387	-0.505898	0.596666	-0.909953	0.251192	XLOC_033955	44.3313	34.4995	13.6258	52.0428	52.4696	35.5034	9.03323	26.3473	AT5G52320	248353_at	CYP96A4	CYP96A4__cytochrome P450, family 96, subfamily A, polypeptide 4
379	AT3G11470	4'-phosphopantetheinyl transferase superfamily	Fatty Acid Synthesis	Holo-ACP Synthase	HACPS	2.7.8.7	Holo-ACP Synthase		Plastid	Seq. Similarity	Seq. Similarity to Aneurinibacillus migulanus 4'-phosphopantetheinyl transferase; Bacillus subtilis 4'-phosphopantetheinyl transferase		XLOC_018708	AT3G11470	0.249223	0.640788	-0.268847	0.688869	-0.504832	0.21551	0.239671	0.733071	XLOC_018708	36.0166	41.1836	40.562	33.3567	43.244	34.4829	28.2573	38.8589	AT3G11470	267482_s_at		4'-phosphopantetheinyl transferase superfamily
220	AT2G01320	ABCG7__ABC-2 type transporter family protein	Fatty Acid Elongation & Wax Biosynthesis	ABC Transporter	ABC		ABC Transporter	WBC7 / ABCG7		Seq. Similarity	Seq. Similarity to ABCG11; ABCG12/CER5		XLOC_011732	ABCG7	-0.0060706	0.991437	-0.283225	0.643391	-0.501097	0.202155	-0.296868	0.658918	XLOC_011732	349.133	44.0434	39.5095	30.7014	346.926	36.5519	27.5008	25.271	AT2G01320	265741_at	ABCG7	ABCG7__ABC-2 type transporter family protein
201	AT1G73780	Bifunctional inhibitor/lipid-transfer protein/seed storage 2S albumin superfamily protein	Fatty Acid Elongation & Wax Biosynthesis	Lipid Transfer Protein	LTP		Lipid Transfer Protein type 2	(LTP type 2)	Extracellular	Seq. Similarity	Seq. Similarity		XLOC_004061	AT1G73780	-1.42404	0.106339	-0.37871	0.560124	-0.481701	0.300183	-0.00876539	0.996992	XLOC_004061	5.75183	65.9978	60.8763	45.431	1.18357	50.6261	43.1628	44.4621	AT1G73780	260067_at		Bifunctional inhibitor/lipid-transfer protein/seed storage 2S albumin superfamily protein
627	AT4G38530	ATPLC1_PLC1__phospholipase C1	Phospholipid Signaling	Phosphoinositide-specific Phospholipase C	PIPLC	3.1.4.11,3.1.4.11,3.1.4.11	Phosphoinositide-specific Phospholipase C						XLOC_024248	ATPLC1	-0.190926	0.433947	0.0565886	0.901995	-0.469799	0.00634842	-0.189887	0.523413	XLOC_024248	759.29	734.777	807.361	907.993	664.573	765.154	581.739	796.578	AT4G38530	253002_at	ATPLC1	ATPLC1_PLC1__phospholipase C1
382	AT3G12120	AtFAD2_FAD2__fatty acid desaturase 2	Triacylglycerol Biosynthesis	Oleate Desaturase	FAD2	1.14.99.*	Oleate Desaturase	FAD2	Endomembrane	Mutant Char.; Heterol Exp'n.		fad2	XLOC_018750	FAD2	-0.235178	0.349955	-0.241468	0.421586	-0.465706	0.0151296	-0.446905	0.042418	XLOC_018750	11004.7	12520.4	10196.2	11333.1	9337.11	10578.8	7364.96	8293.87	AT3G12120	256277_at	AtFAD2	AtFAD2_FAD2__fatty acid desaturase 2
343	AT3G02610	Plant stearoyl-acyl-carrier-protein desaturase family protein	Fatty Acid Elongation, Desaturation & Export From Plastid	Stearoyl-ACP Desaturase	SAD	1.14.19.2	Stearoyl-ACP Desaturase	DES2	Plastid	Seq. Similarity			XLOC_014713	S-ACP-DES2	-0.347953	0.524625	-0.19621	0.811446	-0.457798	0.296928	-0.0769389	0.942861	XLOC_014713	35.2355	34.9381	39.9299	33.0522	27.3007	30.6355	28.8681	30.7159	AT3G02610	258473_s_at		Plant stearoyl-acyl-carrier-protein desaturase family protein
37	AT1G09400	FMN-linked oxidoreductases superfamily protein	Oxylipin Metabolism 1	Oxo-Phytodienoic Acid Reductase	OPR	1.3.1.42	Oxo-Phytodienoic Acid Reductase						XLOC_004976	AT1G09400	1.19296	NA	0.247051	NA	-0.4545	0.802374	-0.176007	0.95215	XLOC_004976	1.98382	1.91376	2.52228	2.4419	5.98696	2.31335	1.55024	1.9657	AT1G09400	264502_at		FMN-linked oxidoreductases superfamily protein
111	AT1G47620	CYP96A8__cytochrome P450, family 96, subfamily A, polypeptide 8	Fatty Acid Elongation & Wax Biosynthesis	Midchain Alkane Hydroxylase	CYP450, 96A	1.14.13.*	Midchain Alkane Hydroxylase / Cytochrome P450, 96A	CYP96A8		Seq. Similarity	Seq. Similarity to MAH1		XLOC_006849	CYP96A8	-0.551292	0.58013	0.116926	0.914352	-0.44631	0.411209	-0.659703	0.236614	XLOC_006849	6.23557	33.6021	36.3562	42.0818	4.07278	36.5054	26.6064	26.6581	AT1G47620	262435_at	CYP96A8	CYP96A8__cytochrome P450, family 96, subfamily A, polypeptide 8
525	AT4G01190	ATPIPK10_PIPK10__phosphatidylinositol phosphate kinase 10	Phospholipid Signaling	Phosphatidylinositol-Phosphate Kinase type IA	PIPK-IA	2.7.1.* (2.7.1.68)	Phosphatidylinositol-Phosphate Kinase type IA						XLOC_024431	ATPIPK10	0.400734	NA	-0.345909	0.850875	-0.444609	0.728244	-0.25585	0.903421	XLOC_024431	11.4446	7.42281	6.86524	5.05727	15.6103	5.41593	4.84405	4.28907	AT4G01190	255610_at	ATPIPK10	ATPIPK10_PIPK10__phosphatidylinositol phosphate kinase 10
504	AT3G58490	AtSPP1_LPPdelta_SPP1__Phosphatidic acid phosphatase (PAP2) family protein	Prokaryotic Galactolipid, Sulfolipid, & Phospholipid Synthesis 1;Eukaryotic Galactolipid & Sulfolipid Synthesis;Phospholipid Signaling	Phosphatidate Phosphatase	PP	3.1.3.4	Long Chain Base 1-Phosphate Phosphatase	LPP delta		Seq. Similarity	suggested function:LCB-P phosphatases (Ref2), non-plastidial localization (Ref 3)		XLOC_017786	AT3G58490	-0.197816	0.535868	-0.304156	0.381912	-0.439149	0.0833388	-0.455226	0.119577	XLOC_017786	336.84	238.782	181.404	187.217	292.712	193.384	133.461	135.935	AT3G58490		AtSPP1LPPdelta	AtSPP1_LPPdelta_SPP1__Phosphatidic acid phosphatase (PAP2) family proteinAtSPP1_LPPdelta_SPP1__Phosphatidic acid phosphatase (PAP2) family protein
490	AT3G55310	NAD(P)-binding Rossmann-fold superfamily protein	Fatty Acid Synthesis	Ketoacyl-ACP Reductase	KAR	1.1.1.100	Ketoacyl-ACP Reductase		Plastid	Seq. Similarity	Seq. Similarity to BnKAR		XLOC_017609	AT3G55310	-0.124735	0.878053	-0.602392	0.399902	-0.431754	0.53891	-0.510751	0.5738	XLOC_017609	50.5487	28.454	18.7022	15.7929	46.1151	18.2616	13.6443	10.7336	AT3G55310	251780_s_at		NAD(P)-binding Rossmann-fold superfamily protein
628	AT4G38570	PIS2__probable CDP-diacylglycerol--inositol 3-phosphatidyltransferase 2	Eukaryotic Phospholipid Synthesis & Editing	Phosphatidylinositol Synthase	PIS	2.7.8.11	Phosphatidylinositol Synthase	PIS2		Heterol Exp'n.			XLOC_026911	PIS2	-0.38703	0.330629	0.207064	0.750663	-0.427613	0.245012	0.321904	0.546732	XLOC_026911	101.479	59.1162	82.4841	63.6608	77.204	68.7403	60.8079	78.6406	AT4G38570	252953_at	PIS2	PIS2__probable CDP-diacylglycerol--inositol 3-phosphatidyltransferase 2
285	AT2G34690	ACD11__Glycolipid transfer protein (GLTP) family protein	Sphingolipid Biosynthesis 1;Sphingolipid Biosynthesis 2	Sphingosine Transfer Protein	STP		Sphingosine Transfer Protein	ACD11		In vitro assay		acd11	XLOC_010867	ACD11	-0.149436	0.484098	-0.224936	0.294869	-0.425045	0.0028468	-0.189674	0.420922	XLOC_010867	473.037	510.898	515.196	448.709	426.101	437.13	383.511	391.161	AT2G34690	267340_at	ACD11	ACD11__Glycolipid transfer protein (GLTP) family protein
442	AT3G43720	LTPG2__Bifunctional inhibitor/lipid-transfer protein/seed storage 2S albumin superfamily protein	Fatty Acid Elongation & Wax Biosynthesis	Lipid Transfer Protein	LTP		Lipid Transfer Protein type 5	(LTP type 5)	Extracellular	Seq. Similarity	Seq. Similarity		XLOC_020354	AT3G43720	-0.0951315	0.869593	-0.203308	0.781969	-0.42472	0.323344	-0.687432	0.089588	XLOC_020354	955.322	77.1258	77.8302	107.149	892.982	67.68	57.3475	65.3794	AT3G43720	252711_at	LTPG2	LTPG2__Bifunctional inhibitor/lipid-transfer protein/seed storage 2S albumin superfamily protein
782	AT5G55450	Bifunctional inhibitor/lipid-transfer protein/seed storage 2S albumin superfamily protein	Fatty Acid Elongation & Wax Biosynthesis	Lipid Transfer Protein	LTP		Lipid Transfer Protein type 3	(LTP type 3)	Extracellular	Seq. Similarity	Seq. Similarity		XLOC_034122	AT5G55450	-0.054421	NA	-0.0172046	NA	-0.418603	0.806889	-0.490341	0.823417	XLOC_034122	8.36379	1.78913	2.90761	3.00515	8.04521	1.66921	1.92949	1.99648	AT5G55450	248062_at 248062_at		Bifunctional inhibitor/lipid-transfer protein/seed storage 2S albumin superfamily proteinBifunctional inhibitor/lipid-transfer protein/seed storage 2S albumin superfamily protein
581	AT4G25050	ACP4__acyl carrier protein 4	Fatty Acid Synthesis	Acyl Carrier Protein	ACP		Acyl Carrier Protein	ACP4	Plastid	Seq. Similarity; Mutant Char.	Seq. Similarity to Spinacia oleracea ACP1; Mutant Char.: ablation of expression of the ACP4 isoform alone is sifficient to cause a chlorotic phenotype, reduce photosynthetic competence, and alter fatty acid composition	acp4-1/acp4-2	XLOC_023422	ACP4	0.0773899	0.940807	0.347907	0.733213	-0.394178	0.600882	-0.299724	0.792565	XLOC_023422	2007.4	77.0734	75.3393	55.1512	2123.34	99.8457	56.179	44.3012	AT4G25050	254102_at	ACP4	ACP4__acyl carrier protein 4
66	AT1G21920	Histone H3 K4-specific methyltransferase SET7/9 family protein	Phospholipid Signaling	Phosphatidylinositol-Phosphate Kinase type IB	PIPK-IB	2.7.1.* (2.7.1.68)	Phosphatidylinositol-Phosphate Kinase type IB						XLOC_005704	AT1G21920	-0.307043	0.202978	-0.188951	0.596846	-0.384585	0.0703063	-0.415936	0.0820896	XLOC_005704	898.482	774.663	729.629	819.897	724.127	679.492	557.937	613.175	AT1G21920	260855_at		Histone H3 K4-specific methyltransferase SET7/9 family protein
584	AT4G25970	PSD3__phosphatidylserine decarboxylase 3	Eukaryotic Phospholipid Synthesis & Editing	Phosphatidylserine Decarboxylase	PSD	4.1.1.65	Phosphatidylserine Decarboxylase	PSD3		Mutant Char.; Heterol Exp'n.	Localizes to endomembrane	psd3	XLOC_023473	PSD3	-0.0994079	0.598836	-0.0921773	0.713742	-0.368379	0.00202376	-0.21464	0.188395	XLOC_023473	874.755	857.134	870.08	971.85	817.549	804.639	673.19	836.933	AT4G25970	254035_at	PSD3	PSD3__phosphatidylserine decarboxylase 3
38	AT1G09430	ACLA-3__ATP-citrate lyase A-3	Fatty Acid Elongation & Wax Biosynthesis	ATP Citrate Lyase A subunit	ATP-CL-alpha	4.1.3.8	ATP Citrate Lyase A subunit	ACLA-3	Cytosolic	Biochem. assay; Seq. Similarity	Seq. Similarity to HsACL		XLOC_000478	ACLA-3	-0.0186082	0.940807	-0.0490852	0.864387	-0.36061	0.000911101	-0.0259648	0.941131	XLOC_000478	909.842	748.323	821.482	711.659	899.418	724.163	639.771	698.415	AT1G09430	264504_at	ACLA-3	ACLA-3__ATP-citrate lyase A-3
159	AT1G63380	NAD(P)-binding Rossmann-fold superfamily protein	Mitochondrial Fatty Acid & Lipoic Acid Synthesis	Ketoacyl-ACP Reductase	KAR	1.1.1.100	Ketoacyl-ACP Reductase	KAR	Mitochondria				XLOC_003434	AT1G63380	-0.31552	0.599581	-0.301162	0.749035	-0.357883	0.584506	-0.188925	0.859369	XLOC_003434	45.5477	22.2126	23.4339	22.339	36.0358	17.5126	18.0541	19.5456	AT1G63380	265107_s_at		NAD(P)-binding Rossmann-fold superfamily protein
582	AT4G25140	OLE1_OLEO1__oleosin 1	Triacylglycerol Biosynthesis	Oil-Body Oleosin	OBO		Oil-Body Oleosin		Oilbody	Mutant Char.; RNAi; Seq. Similarity		ole1	XLOC_023425	OLEO1	-0.209927	0.70875	-0.124348	0.886643	-0.353865	0.441993	-0.0362615	0.977066	XLOC_023425	237.84	259.956	242.765	229.64	205.176	238.219	188.701	223.54	AT4G25140	254095_at	OLE1OLEO1	OLE1_OLEO1__oleosin 1
49	AT1G13640	Phosphatidylinositol 3- and 4-kinase family protein	Phospholipid Signaling	Phosphatidylinositol-4-Kinase gamma	PI4K gamma	2.7.1.67	Phosphatidylinositol-4-Kinase gamma						XLOC_005238	F21F23.8	-0.23462	0.480396	-0.213213	0.641841	-0.351829	0.230672	-0.310829	0.424878	XLOC_005238	787.769	380.047	296.469	300.542	668.194	328.519	231.516	241.48	AT1G13640	256071_at		Phosphatidylinositol 3- and 4-kinase family protein
421	AT3G23510	Cyclopropane-fatty-acyl-phospholipid synthase	Pathway, function or subcellular location uncertain	Cyclopropane Fatty Acid Synthase	CPFS	2.1.1.79	Cyclopropane Fatty Acid Synthase						XLOC_016004	AT3G23510	-0.642011	1.5e-05	-0.139005	0.654393	-0.348306	0.0442866	-0.28906	0.196183	XLOC_016004	1188.07	745.163	578.215	476.24	758.733	677.255	454.107	387.998	AT3G23510	257176_s_at 258125_s_at 257176_s_at 258125_s_at		Cyclopropane-fatty-acyl-phospholipid synthaseCyclopropane-fatty-acyl-phospholipid synthase
330	AT2G46090	LCBK2__Diacylglycerol kinase family protein	Phospholipid Signaling	Diacylglycerol Kinase	DAGK	2.7.1.107	Diacylglycerol Kinase						XLOC_011586	AT2G46090	0.103903	0.731487	-0.190533	0.543586	-0.347311	0.0774963	-0.0391418	0.942861	XLOC_011586	264.767	252.197	249.596	230.7	285.38	220.586	195.785	225.662	AT2G46090	266582_at	LCBK2	LCBK2__Diacylglycerol kinase family protein
254	AT2G26250	FDH_KCS10__3-ketoacyl-CoA synthase 10FDH_KCS10__3-ketoacyl-CoA synthase 10	Fatty Acid Elongation & Wax Biosynthesis	Ketoacyl-CoA Synthase	KCS	2.3.1.119	Ketoacyl-CoA Synthase	KCS10/FDH	Endomembrane (proteomics)	Mutant Char.	Possible that FDH not directly involved in cuticular wax biosynthesis	fdh	XLOC_013222	FDH	0.0995063	0.75909	-0.239641	0.46285	-0.347232	0.1266	-0.276162	0.355109	XLOC_013222	6175.61	498.534	453.031	657.379	6619.33	422.352	355.116	540.685	AT2G26250	267377_at	FDHKCS10	FDH_KCS10__3-ketoacyl-CoA synthase 10
470	AT3G51840	ACX4_ATG6_ATSCX__acyl-CoA oxidase 4	Triacylglycerol & Fatty Acid Degradation	Acyl-CoA Oxidase	ACX	1.3.3.6	Acyl-CoA Oxidase	ACX4	Peroxisome	Mutant Char.; Heterol Exp'n.	http://www.ncbi.nlm.nih.gov/pubmed/12481085?itool=EntrezSystem2.PEntrez.Pubmed.Pubmed_ResultsPanel.Pubmed_RVDocSum&ordinalpos=1	acx4	XLOC_020906	ACX4	-0.12799	0.472955	0.031539	0.92717	-0.342761	0.00581207	-0.0227308	0.951326	XLOC_020906	3044.07	2421.04	2785.87	2376.61	2785.37	2474.44	2195.27	2339.96	AT3G51840	246304_at 246304_at	ACX4ATG6ATSCX	ACX4_ATG6_ATSCX__acyl-CoA oxidase 4ACX4_ATG6_ATSCX__acyl-CoA oxidase 4
812	AT5G66450	LPPepsilon2__Phosphatidic acid phosphatase (PAP2) family protein	Prokaryotic Galactolipid, Sulfolipid, & Phospholipid Synthesis 1;Eukaryotic Galactolipid & Sulfolipid Synthesis;Phospholipid Signaling	Phosphatidate Phosphatase	PP	3.1.3.4	Phosphatidate Phosphatase	LPP epsilon2	Plastid	Mutant Char.; Heterol Exp'n.	Plastidial localization, double mutant lpp?1lpp?2 no change in bulk glycerolipid metabolism	lpp?2	XLOC_030907	AT5G66450	-0.306472	0.368916	-0.0393582	0.964314	-0.338717	0.316438	-0.259522	0.608662	XLOC_030907	137.904	65.5802	85.6732	71.5955	110.891	64.2886	67.3301	59.2325	AT5G66450		LPPepsilon2	LPPepsilon2__Phosphatidic acid phosphatase (PAP2) family protein
656	AT5G07360	Amidase family protein	Phospholipid Signaling	Fatty Acid Amide Hydrolase	FAAH		Fatty Acid Amide Hydrolase						XLOC_031342	AT5G07360	-0.231217	0.309244	0.0739412	0.863994	-0.336745	0.0718068	-0.143344	0.672683	XLOC_031342	452.818	386.084	424.728	405.721	384.499	408.193	336.052	367.581	AT5G07360	250627_at		Amidase family protein
599	AT4G30340	ATDGK7_DGK7__diacylglycerol kinase 7	Phospholipid Signaling	Diacylglycerol Kinase	DAGK	2.7.1.107	Diacylglycerol Kinase						XLOC_026423	ATDGK7	0.100299	0.645916	-0.188687	0.568063	-0.331574	0.0940761	-0.00608066	0.994394	XLOC_026423	615.151	128.973	146.934	134.701	660.167	112.763	116.696	132.783	AT4G30340	253578_at	ATDGK7	ATDGK7_DGK7__diacylglycerol kinase 7
463	AT3G50920	LPPepsilon1__Phosphatidic acid phosphatase (PAP2) family protein	Prokaryotic Galactolipid, Sulfolipid, & Phospholipid Synthesis 1;Eukaryotic Galactolipid & Sulfolipid Synthesis;Phospholipid Signaling	Phosphatidate Phosphatase	PP	3.1.3.4	Phosphatidate Phosphatase	LPP epsilon1	Plastid	Mutant Char.; Heterol Exp'n.	Plastidial localization, double mutant lpp?1lpp?2 no change in bulk glycerolipid metabolism	lpp?1	XLOC_020849	AT3G50920	0.113965	0.86647	-0.0427059	0.970401	-0.322426	0.516078	-0.138958	0.876962	XLOC_020849	73.8093	46.3213	67.7404	55.719	80.1936	45.0766	53.8524	49.6552	AT3G50920	252155_at	LPPepsilon1	LPPepsilon1__Phosphatidic acid phosphatase (PAP2) family protein
321	AT2G43900	5PTase12__Endonuclease/exonuclease/phosphatase family protein	Phospholipid Signaling	Phosphoinositide 5-Phosphatase Type II	PI5P-II		Phosphoinositide 5-Phosphatase Type II						XLOC_014330	5PTASE12	-0.0302269	0.915918	-0.184421	0.420696	-0.321233	0.0353015	0.0522331	0.891296	XLOC_014330	372.239	261.544	246.415	211.069	365.002	230.415	196.73	218.845	AT2G43900	267231_at	5PTase12	5PTase12__Endonuclease/exonuclease/phosphatase family protein
752	AT5G48880	KAT5_PKT1_PKT2__peroxisomal 3-keto-acyl-CoA thiolase 2	Triacylglycerol & Fatty Acid Degradation	Ketoacyl-CoA Thiolase	KAT	2.3.1.16	Ketoacyl-CoA Thiolase	PKT1	Peroxisome	in-planta Overexp'n.	The KAT5 cDNA complements the kat2 mutant (Germian et al., 2001). KAT5 produces two polypeptides, KAT5.1 and KAT5.2, apparently as a consequence of alternate RNA splicing - KAT5.1 appears to be cytosolic while KAT5.2 is peroxisomal (Carrie et al., 2007)._x000D_ _x000D_		XLOC_033752	PKT1	1.20073	4.71e-12	-0.138526	0.786119	-0.319905	0.255449	0.0640179	0.935898	XLOC_033752	180.702	101.111	109.39	52.9106	418.588	91.0884	86.9954	56.3744	AT5G48880	248625_at	KAT5PKT1PKT2	KAT5_PKT1_PKT2__peroxisomal 3-keto-acyl-CoA thiolase 2
50	AT1G14185	Glucose-methanol-choline (GMC) oxidoreductase family protein	Suberin Synthesis & Transport 1	omega-Hydroxy Fatty Acyl Dehydrogenase	HFADH	1.1.1.*	omega-Hydroxy Fatty Acyl Dehydrogenase			Seq. Similarity	Seq. Similarity to HOTHEAD		XLOC_000774	AT1G14185	-0.462292	0.208557	-0.0398836	0.955014	-0.319726	0.284779	0.0172449	0.984174	XLOC_000774	65.8922	190.916	163.122	200.621	46.9912	185.735	130.517	202.747	AT1G14185	262655_s_at		Glucose-methanol-choline (GMC) oxidoreductase family protein
721	AT5G29560	caleosin-related family protein	Triacylglycerol Biosynthesis	Caleosin	CALO		Caleosin		Oilbody	Seq. Similarity	Seq. Similarity to AtCLO1		XLOC_032617	AT5G29560	0.144494	NA	-0.120702	NA	-0.317677	NA	0.0995658	NA	XLOC_032617	0	0.596376	0.595275	0	0.397545	0.31643	0	0.202884	AT5G29560			caleosin-related family protein
689	AT5G17780	alpha/beta-Hydrolases superfamily protein	Phospholipid Signaling	Lysophospholipase	LPLA	3.1.1.5	Lysophospholipase						XLOC_031906	AT5G17780	0.334353	0.435573	0.361754	0.601819	-0.309618	0.554099	0.172556	0.83926	XLOC_031906	55.5171	20.8621	30.8222	26.2698	70.0992	27.2439	24.7557	30.34	AT5G17780	250049_at		alpha/beta-Hydrolases superfamily protein
574	AT4G22550	LPPbeta__Phosphatidic acid phosphatase (PAP2) family protein	Prokaryotic Galactolipid, Sulfolipid, & Phospholipid Synthesis 1;Eukaryotic Galactolipid & Sulfolipid Synthesis;Phospholipid Signaling	Phosphatidate Phosphatase	PP	3.1.3.4	Phosphatidate Phosphatase	LPP beta		Seq. Similarity			XLOC_025955	AT4G22550	-0.280938	0.285663	0.244618	0.459386	-0.308226	0.197456	0.0775781	0.880884	XLOC_025955	227.968	167.289	200.969	169.282	187.02	198.76	162.437	178.58	AT4G22550		LPPbeta	LPPbeta__Phosphatidic acid phosphatase (PAP2) family protein
224	AT2G04540	Beta-ketoacyl synthase	Mitochondrial Fatty Acid & Lipoic Acid Synthesis	Ketoacyl-ACP Synthase	KAS	2.3.1.41	Ketoacyl-ACP Synthase	KAS	Mitochondria	Seq. Similarity; Heterol Exp'n.		mtkas1/gld1	XLOC_011935	KAS	0.0228291	0.957622	-0.343533	0.20673	-0.307177	0.183075	-0.356177	0.168228	XLOC_011935	218.483	203.447	186.688	194.463	221.673	159.384	150.686	151.6	AT2G04540	263863_at		Beta-ketoacyl synthase
84	AT1G27950	LTPG1__glycosylphosphatidylinositol-anchored lipid protein transfer 1	Fatty Acid Elongation & Wax Biosynthesis	Lipid Transfer Protein	LTP		Lipid Transfer Protein type 5	LTPG1 (LTP type 5)	Plasma membrane (GFP)	Mutant Char.	GPI-anchored LTP required for wax transport to the cuticle. Localized to detergent resistant membranes	ltpg1	XLOC_001560	LTPG1	0.174563	0.364301	-0.206695	0.392278	-0.303964	0.0721456	-0.358088	0.0472258	XLOC_001560	6414.87	631.234	595.563	688.824	7242.16	547.272	481.389	535.7	AT1G27950	259592_at	LTPG1	LTPG1__glycosylphosphatidylinositol-anchored lipid protein transfer 1
126	AT1G52570	PLDALPHA2__phospholipase D alpha 2	Phospholipid Signaling	Phospholipase D alpha	PLD alpha	3.1.4.4	Phospholipase D alpha						XLOC_007134	PLDALPHA2	-0.282323	0.434937	0.320376	0.569013	-0.301703	0.488883	0.110843	0.894335	XLOC_007134	139.773	36.6285	47.3919	38.2247	114.054	46.2516	38.345	40.902	AT1G52570	262147_at 262147_at	PLDALPHA2	PLDALPHA2__phospholipase D alpha 2PLDALPHA2__phospholipase D alpha 2
543	AT4G12360	Bifunctional inhibitor/lipid-transfer protein/seed storage 2S albumin superfamily protein	Fatty Acid Elongation & Wax Biosynthesis	Lipid Transfer Protein	LTP		Lipid Transfer Protein type 5	(LTP type 5)	Extracellular	Seq. Similarity	Seq. Similarity		XLOC_025266	AT4G12360	-0.246257	NA	0.0588302	NA	-0.29986	NA	0.148151	NA	XLOC_025266	1.67642	0.332581	0.315176	0.381886	1.18961	0.34545	0	0.514728	AT4G12360	254837_at		Bifunctional inhibitor/lipid-transfer protein/seed storage 2S albumin superfamily protein
482	AT3G55030	PGPS2__phosphatidylglycerolphosphate synthase 2	Eukaryotic Phospholipid Synthesis & Editing	Phosphatidylglycerol-Phosphate Synthase	PGPS	2.7.8.5	Phosphatidylglycerol-Phosphate Synthase	PGPS/PGP2=>PGPS/PGPS2	Mitochondria	Heterol Exp'n.		pgp1	XLOC_017595	PGPS2	-0.322244	0.320146	-0.196485	0.691995	-0.292942	0.358027	0.215716	0.652977	XLOC_017595	120.255	97.3902	100.803	79.977	95.5473	85.3389	82.0398	92.2425	AT3G55030	251819_at	PGPS2	PGPS2__phosphatidylglycerolphosphate synthase 2
489	AT3G55290	SDRd__NAD(P)-binding Rossmann-fold superfamily protein	Fatty Acid Synthesis	Ketoacyl-ACP Reductase	KAR	1.1.1.100	Ketoacyl-ACP Reductase		Plastid	Seq. Similarity	Seq. Similarity to BnKAR		XLOC_017608	AT3G55290	0.694124	0.00333747	-0.010218	0.990387	-0.290793	0.35895	-0.382696	0.277526	XLOC_017608	150.999	177.56	127.491	123.751	245.414	176.543	104.41	94.8928	AT3G55290	251780_s_at	SDRd	SDRd__NAD(P)-binding Rossmann-fold superfamily protein
172	AT1G65520	ATECI1_ECHIC_ECI1_PEC11__delta(3), delta(2)-enoyl CoA isomerase 1	Triacylglycerol & Fatty Acid Degradation	Enoyl CoA isomerase	Isom	5.3.3.8	Enoyl CoA isomerase	ECI1	Peroxisome	Heterol Exp'n.	Encodes a peroxisomal delta3, delta2-enoyl CoA isomerase, involved in unsaturated fatty acid degradation		XLOC_007855	ATECI1	-0.265961	0.314361	0.211928	0.542827	-0.289683	0.213739	0.0483597	0.934878	XLOC_007855	189.334	144.007	192.257	179.671	157.806	166.876	157.295	187.139	AT1G65520	264627_at 264627_at	ATECI1ECHICPEC11	ATECI1_ECHIC_ECI1_PEC11__delta(3), delta(2)-enoyl CoA isomerase 1ATECI1_ECHIC_ECI1_PEC11__delta(3), delta(2)-enoyl CoA isomerase 1
773	AT5G55240	ATPXG2__ARABIDOPSIS THALIANA PEROXYGENASE 2ATPXG2__ARABIDOPSIS THALIANA PEROXYGENASE 2	Triacylglycerol Biosynthesis	Caleosin	CALO		Caleosin		Oilbody	Seq. Similarity	AtCLO2; Seq. Similarity to rice calcium binding protein		XLOC_030257	ATPXG2	-0.600911	NA	-0.255015	NA	-0.288783	NA	0.705912	NA	XLOC_030257	6.10451	0.319643	0.280099	0	3.2253	0	0	0.951281	AT5G55240	248096_at	ATPXG2	ATPXG2__ARABIDOPSIS THALIANA PEROXYGENASE 2
661	AT5G07550	ATGRP19_GRP19__glycine-rich protein 19	Triacylglycerol Biosynthesis	Pollen-surface Oleosin	PO		Pollen-surface Oleosin			Seq. Similarity	Tapetum specific expression		XLOC_031357	GRP19	-1.25442	NA	-0.672116	0.599927	-0.283261	0.852806	0.279366	0.885892	XLOC_031357	6.59999	11.8824	4.37826	4.70243	2.10318	7.19108	3.41728	5.83325	AT5G07550	250610_at	ATGRP19	ATGRP19_GRP19__glycine-rich protein 19
619	AT4G34920	PLC-like phosphodiesterases superfamily protein	Phospholipid Signaling	Glycosylphosphatidylinositol-specific Phospholipase C	GPI-PLC	3.1.4.11	Glycosylphosphatidylinositol-specific Phospholipase C						XLOC_024031	AT4G34920	-0.290545	0.147815	0.248744	0.309184	-0.282244	0.127214	0.0749056	0.850668	XLOC_024031	395.093	325.464	410.44	338.133	322.581	387.321	337.542	355.869	AT4G34920	253220_s_at 253220_s_at		PLC-like phosphodiesterases superfamily proteinPLC-like phosphodiesterases superfamily protein
260	AT2G26910	ABCG32_ATPDR4_AtABCG32_PDR4_PEC1__pleiotropic drug resistance 4	Cutin Synthesis & Transport 1	ABC Transporter	ABC		ABC Transporter	ABCG32/PEC1	Plasma membrane (YFP fusion)	Mutant Char.	Reduction in most cutin monomers and observation of lipidic inclusions;yeast ino1 complementation	abcg32/pec1	XLOC_010398	PDR4	-0.151384	0.531113	-0.0209259	0.975167	-0.281397	0.29301	-0.10235	0.821996	XLOC_010398	1834.45	124.362	121.582	195.754	1650.93	123.943	99.1682	182.032	AT2G26910	266856_at	ABCG32AtABCG32ATPDR4PEC1	ABCG32_ATPDR4_AtABCG32_PDR4_PEC1__pleiotropic drug resistance 4
725	AT5G37710	alpha/beta-Hydrolases superfamily protein	Oxylipin Metabolism 1; Oxylipin Metabolism 2	Lipid Acylhydrolase-like	LAH	3.1.1.*	Lipid Acylhydrolase-like						XLOC_029132	AT5G37710	-0.321411	0.146772	0.0957993	0.828948	-0.278882	0.186402	0.15029	0.679585	XLOC_029132	171.449	120.852	159.23	125.957	135.962	129.527	131.018	139.989	AT5G37710	249577_at		alpha/beta-Hydrolases superfamily protein
468	AT3G51830	ATG5_SAC8__SAC domain-containing protein 8	Phospholipid Signaling	Sac domain-containing Phosphoinositide Phosphatase	Sac-PIP		Sac domain-containing Phosphoinositide Phosphatase						XLOC_017408	ATG5	-0.0613238	0.780905	0.0242457	0.947758	-0.266411	0.0463064	-0.136695	0.524971	XLOC_017408	728.234	596.106	585.985	624.125	699.152	606.165	487.18	570.363	AT3G51830	246300_at 246300_at	ATG5SAC8	ATG5_SAC8__SAC domain-containing protein 8ATG5_SAC8__SAC domain-containing protein 8
684	AT5G16120	alpha/beta-Hydrolases superfamily protein	Triacylglycerol & Fatty Acid Degradation	Monoacylglycerol Lipase (MAGL)	MAGL	3.1.1.23	Monoacylglycerol Lipase (MAGL)			Seq. Similarity	Sequence homology ONLY (To human monoacylglycerol lipase GB NP_009214 BLAST score>100)		XLOC_027914	AT5G16120	0.0961759	0.748993	-0.308477	0.208844	-0.26534	0.219643	-0.140515	0.689697	XLOC_027914	298.968	286.603	237.128	274.049	319.596	231.095	197.502	249.613	AT5G16120	246507_at		alpha/beta-Hydrolases superfamily protein
165	AT1G64670	BDG1_CED1__alpha/beta-Hydrolases superfamily protein	Cutin Synthesis & Transport 1	Hydrolase-like Protein	Unknown function		Hydrolase-like Protein	BDG/bodyguard	Cell wall (GFP)	Mutant Char.	Function shown in cutin; proposed to be involved in cutin assembly. Mutant affected in structure of cutin layer; belongs to the alpha , beta-hydrolase superfamily; function in the pathway unknown; proposed to be involved in cutin cross-linking;	bodyguard (bdg)	XLOC_007807	BDG1	0.0453598	0.925482	-0.353391	0.492942	-0.263057	0.579205	-0.110771	0.880884	XLOC_007807	1116.06	55.6538	44.0629	63.1167	1151.85	43.7204	36.2812	57.8567	AT1G64670	261949_at 261949_at	BDG1CED1	BDG1_CED1__alpha/beta-Hydrolases superfamily proteinBDG1_CED1__alpha/beta-Hydrolases superfamily protein
487	AT3G55180	alpha/beta-Hydrolases superfamily protein	Triacylglycerol & Fatty Acid Degradation	Monoacylglycerol Lipase (MAGL)	MAGL	3.1.1.23	Monoacylglycerol Lipase (MAGL)			Seq. Similarity	Sequence homology ONLY (To human monoacylglycerol lipase GB NP_009214 BLAST score>100)		XLOC_017599	AT3G55180	-0.283479	0.882548	-0.494515	0.700171	-0.258994	0.828941	-0.246979	0.880884	XLOC_017599	1.18432	19.9372	16.9873	14.5936	0.721546	13.7885	14.0488	12.1819	AT3G55180	251835_at		alpha/beta-Hydrolases superfamily protein
564	AT4G20870	ATFAH2_FAH2__fatty acid hydroxylase 2	Sphingolipid Biosynthesis 1	Fatty Acid 2-hydroxylase	FA2H		Fatty Acid 2-hydroxylase	FAH2		Seq. Similarity	Seq. Similarity to yeast SCS7		XLOC_025843	FAH2	-0.207838	0.399601	0.0308545	0.95675	-0.2541	0.268634	-0.169478	0.636045	XLOC_025843	555.179	265.491	323.477	289.574	479.769	271.564	270.568	257.048	AT4G20870	254448_at	ATFAH2	ATFAH2_FAH2__fatty acid hydroxylase 2
262	AT2G28070	ABCG3__ABC-2 type transporter family protein	Fatty Acid Elongation & Wax Biosynthesis	ABC Transporter	ABC		ABC Transporter	WBC3 / ABCG3		Seq. Similarity	Seq. Similarity to ABCG11; ABCG12/CER5		XLOC_010460	ABCG3	0.103101	0.61638	-0.261131	0.138107	-0.252966	0.0844049	-0.029341	0.942861	XLOC_010460	366.978	374.698	352.749	323.852	393.817	312.198	295.943	317.041	AT2G28070	266158_at	ABCG3	ABCG3__ABC-2 type transporter family protein
328	AT2G45670	calcineurin B subunit-related	Eukaryotic Phospholipid Synthesis & Editing	lysophospholipid acyltransferase	LPLAT	2.3.1.23	Lysophospholipid acyltransferase	LPEAT2		Heterol Exp'n; enzyme assay	Preference for 1-acyl-lyso-PE, but will acylate other lysophospholipids in vitro		XLOC_014437	AT2G45670	-0.173539	0.391486	-0.0978693	0.756374	-0.252945	0.136722	-0.252724	0.215136	XLOC_014437	1692.72	1384.39	1250.81	1355.13	1498.75	1294.16	1048.69	1135.5	AT2G45670	267511_at		calcineurin B subunit-related
299	AT2G39220	PLA IIB_PLP6__PATATIN-like protein 6	Oxylipin Metabolism 1	Acyl-Hydrolase (Patatin-like)	PAH	3.1.1.*	Acyl-Hydrolase (Patatin-like)						XLOC_014029	PLP6	0.317612	0.45576	-0.271159	0.614004	-0.246656	0.582163	0.341974	0.507225	XLOC_014029	99.6344	167.787	110.855	87.5523	125.521	139.269	93.2905	111.474	AT2G39220	267012_at	PLA IIBPLP6	PLA IIB_PLP6__PATATIN-like protein 6
207	AT1G76150	ATECH2_ECH2__enoyl-CoA hydratase 2	Triacylglycerol & Fatty Acid Degradation	Peroxisomal Enoyl-CoA Hydratase 2	ECH2	4.2.1.17	Peroxisomal Enoyl-CoA Hydratase 2	ECH2	Peroxisome	Heterol Exp'n.; RNAi lines	Encodes a monofunctional enoyl-CoA hydratase 2, involved in the degradation of even cis-unsaturated fatty acids, gene expression is enhanced during the first 2 days of germination, as well as in senescent leaves.		XLOC_008457	ECH2	-0.00621986	0.986819	0.280931	0.196633	-0.244919	0.184527	0.0130246	0.982998	XLOC_008457	296.981	226.046	271.28	262.117	296.102	276.153	228.453	262.435	AT1G76150	261771_at	ATECH2	ATECH2_ECH2__enoyl-CoA hydratase 2
674	AT5G11650	alpha/beta-Hydrolases superfamily protein	Triacylglycerol & Fatty Acid Degradation	Monoacylglycerol Lipase (MAGL)	MAGL	3.1.1.23	Monoacylglycerol Lipase (MAGL)			Seq. Similarity	Sequence homology ONLY (To human monoacylglycerol lipase GB NP_009214 BLAST score>100)		XLOC_027671	AT5G11650	-0.22552	0.517429	0.272882	0.482565	-0.241798	0.448793	-0.0674635	0.916898	XLOC_027671	253.847	246.779	303.046	371.785	216.023	299.545	255.79	355.563	AT5G11650	250335_at		alpha/beta-Hydrolases superfamily protein
516	AT3G62860	alpha/beta-Hydrolases superfamily protein	Triacylglycerol & Fatty Acid Degradation	Monoacylglycerol Lipase (MAGL)	MAGL	3.1.1.23	Monoacylglycerol Lipase (MAGL)			Seq. Similarity	Sequence homology ONLY (To human monoacylglycerol lipase GB NP_009214 BLAST score>100)		XLOC_021579	AT3G62860	0.132588	0.457112	-0.0479948	0.899547	-0.240938	0.147488	-0.207598	0.314195	XLOC_021579	548.24	257.026	250.438	286.298	599.611	248.317	211.557	246.131	AT3G62860	251235_at		alpha/beta-Hydrolases superfamily protein
394	AT3G15820	ROD1__phosphatidic acid phosphatase-related / PAP2-related	Triacylglycerol Biosynthesis	Phosphatidylcholine:diacylglycerol cholinephosphotransferase	PDCT	2.7.8.*	Phosphatidylcholine:diacylglycerol cholinephosphotransferase	PDCT/ROD1		Mutant Char.; Heterol Exp'n.			XLOC_019002	ROD1	0.253122	NA	-0.357396	NA	-0.240726	0.891362	0.0823112	0.979992	XLOC_019002	3.56291	6.38375	4.27303	4.10423	4.4673	4.71375	3.54418	4.52344	AT3G15820	258249_s_at 258249_s_at	ROD1	ROD1__phosphatidic acid phosphatase-related / PAP2-relatedROD1__phosphatidic acid phosphatase-related / PAP2-related
600	AT4G30580	ATS2_EMB1995_LPAT1__Phospholipid/glycerol acyltransferase family protein	Prokaryotic Galactolipid, Sulfolipid, & Phospholipid Synthesis 1	1-Acylglycerol-3-Phosphate Acyltransferase	LPAAT	2.3.1.51	1-acylglycerol-3-phosphate acyltransferase	LPAAT1	Plastid	Mutant Char.; Comple. of E. coli mutant; Heterol Exp'n.			XLOC_026437	ATS2	0.0655554	0.795412	0.0563276	0.879864	-0.234829	0.16293	-0.151013	0.5618	XLOC_026437	876.787	515.942	563.816	524.385	919.737	538.719	478.889	471.543	AT4G30580	253624_at	ATS2EMB1995LPAT1	ATS2_EMB1995_LPAT1__Phospholipid/glycerol acyltransferase family protein
450	AT3G47220	ATPLC9_PLC9__phosphatidylinositol-speciwc phospholipase C9	Phospholipid Signaling	Phosphoinositide-specific Phospholipase C	PIPLC	3.1.4.11,3.1.4.11,3.1.4.11	Phosphoinositide-specific Phospholipase C						XLOC_017122	ATPLC9	-0.29045	0.300836	-0.0905321	0.855099	-0.234061	0.373194	-0.157628	0.688638	XLOC_017122	185.987	247.445	251.849	301.78	151.077	231.699	213.658	270.479	AT3G47220	252459_s_at	ATPLC9	ATPLC9_PLC9__phosphatidylinositol-speciwc phospholipase C9
368	AT3G08510	ATPLC2_PLC2__phospholipase C 2	Phospholipid Signaling	Phosphoinositide-specific Phospholipase C	PIPLC	3.1.4.11,3.1.4.11,3.1.4.11	Phosphoinositide-specific Phospholipase C						XLOC_015042	ATPLC2	0.491059	NA	-0.498223	NA	-0.231006	NA	-0.124363	NA	XLOC_015042	0.443436	0.639285	0.910451	0.351099	1.11909	0	0.585988	0.202884	AT3G08510	256156_at 256156_at	ATPLC2	ATPLC2_PLC2__phospholipase C 2ATPLC2_PLC2__phospholipase C 2
603	AT4G31050	LIP2__Biotin/lipoate A/B protein ligase family	Fatty Acid Synthesis	Lipoyltransferase	LT	2.3.1.181	Lipoyltransferase		Plastid	Comple. of E. coli mutant			XLOC_023777	LIP2P	-0.0972899	0.819068	-0.305213	0.415364	-0.229805	0.482744	0.0940623	0.871031	XLOC_023777	98.6384	85.2778	81.332	74.3394	92.8846	69.203	69.4628	78.3428	AT4G31050	253553_at	LIP2	LIP2__Biotin/lipoate A/B protein ligase family
533	AT4G05210	AtLpxD1_LpxD1__Trimeric LpxA-like enzymes superfamily protein	Mitochondrial Lipopolysaccharide Synthesis	UDP-3-O-(3-hydroxymyristoyl)glucosamine N-acyltransferase	LpxD	2.3.1.191	UDP-3-O-(3-hydroxymyristoyl)glucosamine N-acyltransferase	AtLpxD1	Mitochondria	Seq. Similarity; Mutant Char	lipid X not reduced in mutant	atlpxd1	XLOC_022063	LPXD1	0.298473	0.724819	-0.279701	0.713144	-0.228254	0.714312	-0.275336	0.712254	XLOC_022063	11.9283	53.0353	46.8951	55.9236	15.3312	43.2248	39.929	46.1099	AT4G05210	255267_at	AtLpxD1	AtLpxD1_LpxD1__Trimeric LpxA-like enzymes superfamily protein
544	AT4G13050	Acyl-ACP thioesterase	Fatty Acid Elongation, Desaturation & Export From Plastid	Acyl-ACP Thioesterase A	FATA	3.1.2.14	Acyl-ACP Thioesterase A		Plastid				XLOC_022671	FATA2	-0.0736364	0.819068	-0.0182098	0.972306	-0.22604	0.255573	0.0631541	0.880884	XLOC_022671	263.668	338.709	394.053	306.592	252.096	334.298	335.936	319.996	AT4G13050	254798_at		Acyl-ACP thioesterase
274	AT2G30720	Thioesterase/thiol ester dehydrase-isomerase superfamily protein	Pathway, function or subcellular location uncertain	Acyl-CoA Thioesterase	ACT	3.1.2.18	Acyl-CoA Thioesterase						XLOC_010609	AT2G30720	-0.231136	NA	0.681264	NA	-0.220936	NA	0.171159	NA	XLOC_010609	0.351087	0	0.665646	0.351099	0	1.14596	0.314809	0.62369	AT2G30720			Thioesterase/thiol ester dehydrase-isomerase superfamily proteinThioesterase/thiol ester dehydrase-isomerase superfamily protein
96	AT1G32200	ACT1_ATS1__phospholipid/glycerol acyltransferase family protein	Prokaryotic Galactolipid, Sulfolipid, & Phospholipid Synthesis 1	Glycerol-3-Phosphate Acyltransferase	GPAT	2.3.1.15	Glycerol-3-Phosphate Acyltransferase	ATS1/ACT1	Plastid	Mutant Char.; Heterol Exp'n.	Originally isolated point mutants are leaky, allowing synthesis of PG through the prokaryotic pathway, whereas TDNA insertion loss of function mutations are embryo lethal	act1	XLOC_006274	ATS1	0.149249	0.518787	-0.49719	0.0294526	-0.218813	0.419509	-0.122291	0.77314	XLOC_006274	453.891	141.943	113.067	126.963	504.868	99.9366	96.6627	116.636	AT1G32200	245790_at	ACT1ATS1	ACT1_ATS1__phospholipid/glycerol acyltransferase family protein
542	AT4G11850	MEE54_PLDGAMMA1__phospholipase D gamma 1	Phospholipid Signaling	Phospholipase D gamma	PLD gamma	3.1.4.4	Phospholipase D gamma						XLOC_025231	PLDGAMMA1	0.020397	0.951151	0.111507	0.707359	-0.215008	0.221187	-0.142769	0.589251	XLOC_025231	784.199	1100.04	1125.14	1337.45	794.875	1190.36	968.868	1211.68	AT4G11850	254847_at	MEE54PLDGAMMA1	MEE54_PLDGAMMA1__phospholipase D gamma 1
307	AT2G40690	GLY1_SFD1__NAD-dependent glycerol-3-phosphate dehydrogenase family protein	Eukaryotic Phospholipid Synthesis & Editing	NAD-dependent Glycerol-3-Phosphate Dehydrogenase	GPDH	1.1.1.8	NAD-dependent Glycerol-3-Phosphate Dehydrogenase	SFD1	Plastid	Comple. of E. coli mutant	May be plastid localized	sfd1/gly1	XLOC_011241	GLY1	0.321552	0.156008	-0.286628	0.274711	-0.211671	0.369151	0.053555	0.916264	XLOC_011241	293.955	491.869	496.063	425.59	369.839	401.248	428.357	442.812	AT2G40690	266058_at	GLY1SFD1	GLY1_SFD1__NAD-dependent glycerol-3-phosphate dehydrogenase family protein
222	AT2G03890	ATPI4K GAMMA 7_PI4K GAMMA 7_UBDK GAMMA 7__phosphoinositide 4-kinase gamma 7	Phospholipid Signaling	Phosphatidylinositol-4-Kinase gamma	PI4K gamma	2.7.1.67	Phosphatidylinositol-4-Kinase gamma						XLOC_008978	ATPI4K GAMMA 7	-0.0824422	0.768764	0.00646157	0.991357	-0.208558	0.321273	0.0241243	0.960826	XLOC_008978	1927.95	957.204	821.61	895.868	1820.33	962.966	710.415	911.635	AT2G03890	263333_at	ATPI4K GAMMA 7UBDK GAMMA 7	ATPI4K GAMMA 7_PI4K GAMMA 7_UBDK GAMMA 7__phosphoinositide 4-kinase gamma 7
113	AT1G48300	DGAT3__	Triacylglycerol Biosynthesis	Acyl-CoA : Diacylglycerol Acyltransferase	DGAT	2.3.1.20	Acyl-CoA : Diacylglycerol Acyltransferase	DGAT3	Endomembrane	Seq. Similarity	Seq. Similarity to peanut AhDGAT		XLOC_002564	AT1G48300	-0.0600429	0.833416	-0.106794	0.734207	-0.206156	0.271411	-0.0345776	0.940934	XLOC_002564	1661.91	1483.84	1579.24	1418.58	1592.66	1378.03	1368.69	1385.25	AT1G48300	262238_at	DGAT3	DGAT3__
217	AT1G80860	ATPLMT_PLMT__phospholipid N-methyltransferase	Eukaryotic Phospholipid Synthesis & Editing	N-methylphospholipid methyltransferase	PLMT	2.1.1.71	N-methylphospholipid methyltransferase	PLMT		Yeast complementation			XLOC_008738	ATPLMT	0.0485344	0.928224	-0.0616012	0.93212	-0.203587	0.587818	0.0228497	0.982108	XLOC_008738	142.091	121.468	144.764	116.419	147.048	117.335	125.449	117.375	AT1G80860	261902_at	ATPLMT	ATPLMT_PLMT__phospholipid N-methyltransferase
47	AT1G13560	AAPT1_ATAAPT1__aminoalcoholphosphotransferase 1	Eukaryotic Phospholipid Synthesis & Editing	Diacylglycerol Cholinephosphotransferase	DAG-CPT (AAPT)	2.7.8.2	Diacylglycerol Cholinephosphotransferase	AAPT1		Heterol Exp'n.	Functions with CDP-choline and CDP-ethanolamine		XLOC_005231	AAPT1	-0.0705054	0.742864	-0.126009	0.562175	-0.20324	0.146806	-0.108111	0.643645	XLOC_005231	639.199	752.91	759.632	768.778	608.921	691.209	658.658	711.003	AT1G13560	256134_at	AAPT1ATAAPT1	AAPT1_ATAAPT1__aminoalcoholphosphotransferase 1
803	AT5G62470	ATMYB96_MYB96_MYBCOV1__myb domain protein 96	Fatty Acid Elongation and Wax Biosynthesis	MYB transcription factors	Regulatory protein		Myb Transcription Factors	MYB96	Nucleus	Mutant char.; microarray profiling; in-planta Overexp'n; EMSA, CHiP assays	MYB96 controls wax biosynthetic genes by binding to promotoer elements.yeast ino1 complementation		XLOC_034522	MYB96	0.0727529	0.870628	-0.15106	0.83279	-0.201647	0.693202	0.142863	0.825171	XLOC_034522	555.606	52.4857	43.611	69.4548	583.953	47.4316	37.4338	76.8767	AT5G62470	247455_at	ATMYB96MYBCOV1	ATMYB96_MYB96_MYBCOV1__myb domain protein 96
561	AT4G17483	alpha/beta-Hydrolases superfamily protein	Pathway, function or subcellular location uncertain	Thioesterase (PPT1-like)	TE	3.1.1.22 (or 3.1.2.*)	Thioesterase (PPT1-like)						XLOC_025633	AT4G17483	-0.827608	0.241342	-0.0627927	0.968392	-0.199556	0.827561	0.647818	0.431879	XLOC_025633	16.6805	16.1403	19.6493	11.8197	9.22273	15.3932	17.0868	18.6424	AT4G17483	245423_at		alpha/beta-Hydrolases superfamily protein
784	AT5G55460	Bifunctional inhibitor/lipid-transfer protein/seed storage 2S albumin superfamily protein	Fatty Acid Elongation & Wax Biosynthesis	Lipid Transfer Protein	LTP		Lipid Transfer Protein type 3	(LTP type 3)	Extracellular	Seq. Similarity	Seq. Similarity		XLOC_030266	AT5G55460	-0.00705027	NA	0	NA	-0.197341	NA	-0.259025	NA	XLOC_030266	1.54038	0	0.280099	0.381886	1.51059	0	0	0	AT5G55460			Bifunctional inhibitor/lipid-transfer protein/seed storage 2S albumin superfamily protein
182	AT1G69640	SBH1__sphingoid base hydroxylase 1	Sphingolipid Biosynthesis 1	Sphingobase C4-Hydroxylase	SBH		Sphingobase C4-Hydroxylase	SBH1	Endomembrane (GFP-fusion)	Heterol Exp'n.			XLOC_008108	SBH1	-0.183705	0.280721	0.107225	0.682503	-0.194709	0.21548	0.0657603	0.829447	XLOC_008108	513.491	413.339	448.502	446.467	451.668	445.898	392.042	465.82	AT1G69640	260421_at	SBH1	SBH1__sphingoid base hydroxylase 1
136	AT1G54350	ABCD2__ABC transporter family protein	Fatty Acid Elongation, Desaturation & Export From Plastid	ABC Acyl Transporter	ABCAT		ABC Acyl Transporter		Plastid		At1g54350 ? (http://www.arabidopsis.org/servlets/TairObject?type=locus&name=At1g54350)		XLOC_002939	ABCC2	0.0961565	0.582882	-0.0960438	0.682349	-0.194593	0.151528	-0.0690493	0.796131	XLOC_002939	1946.73	1579.41	1486.53	1471.54	2082.34	1477.35	1297.85	1399.73	AT1G54350	263000_at	ABCD2	ABCD2__ABC transporter family protein
322	AT2G44170	ATNMT2_NMT2__	Pathway, function or subcellular location uncertain	Protein N-Myristoyltransferase	PMT		Protein N-Myristoyltransferase						XLOC_014351	NMT2	1.2244	NA	-0.355047	NA	-0.19051	NA	-0.471465	NA	XLOC_014351	0	1.11103	1.50594	3.11331	1.51664	0.661879	1.21461	2.01223	AT2G44170	267190_at	ATNMT2	ATNMT2_NMT2__
465	AT3G51520	AtDGAT2_DGAT2__diacylglycerol acyltransferase family	Triacylglycerol Biosynthesis	Acyl-CoA : Diacylglycerol Acyltransferase	DGAT	2.3.1.20	Acyl-CoA : Diacylglycerol Acyltransferase	DGAT2	Endomembrane	Heterol Exp'n.; Seq. Similarity	Not identified, DGAT2 has closest homology to mammalian MGATs. Very weak in vitro activity when expressed in insect cells; however, fails to complement yeast TAG defective mutants.Very weak in vitro activity when expressed in insect cells; however, fails to complement yeast TAG defective mutants. Seq. Similarity to human MGAT3		XLOC_017393	DGAT2	-0.0475023	0.904693	-0.122074	0.775252	-0.18925	0.489262	-0.133872	0.74931	XLOC_017393	227.255	174.887	190.124	180.137	219.392	161.549	166.55	163.797	AT3G51520	252064_at	AtDGAT2	AtDGAT2_DGAT2__diacylglycerol acyltransferase family
779	AT5G55370	MBOAT (membrane bound O-acyl transferase) family protein	Fatty Acid Elongation & Wax Biosynthesis	Wax Synthase	WS	2.3.1.75	Wax Synthase			Seq. Similarity	Expressed in bolting stem, flowers and siliques		XLOC_034119	AT2	-0.39095	NA	0.753678	0.588723	-0.187753	0.911589	-0.303644	0.889348	XLOC_034119	17.9339	3.85908	4.41355	3.1441	13.4065	7.33618	3.70927	2.3865	AT5G55370	248114_at		MBOAT (membrane bound O-acyl transferase) family protein
602	AT4G30950	FAD6_FADC_SFD4__fatty acid desaturase 6	Prokaryotic Galactolipid, Sulfolipid, & Phospholipid Synthesis 2	Oleate Desaturase	FAD6	1.14.99.*	Oleate Desaturase	FAD6	Plastid	Mutant Char.; Comple. of mutant	delta10-desaturase, active on PG, MGDG, DGDG, SQDG	fad6	XLOC_026460	FAD6	-0.0278871	0.901177	-0.13796	0.530364	-0.186865	0.2273	-0.246872	0.133523	XLOC_026460	2477.61	457.561	418.742	434.53	2431.28	416.823	367.572	365.993	AT4G30950	253547_at	FAD6FADCSFD4	FAD6_FADC_SFD4__fatty acid desaturase 6
540	AT4G11830	PLDGAMMA2__phospholipase D gamma 2	Phospholipid Signaling	Phospholipase D gamma	PLD gamma	3.1.4.4	Phospholipase D gamma						XLOC_025230	PLDGAMMA2	-0.356047	2.65e-05	-0.099515	0.524384	-0.184668	0.0561328	-0.0746515	0.677215	XLOC_025230	1929.21	1452.72	1513.53	1451.75	1505.26	1356.24	1331.2	1378.65	AT4G11830	254846_at 254893_at	PLDGAMMA2	PLDGAMMA2__phospholipase D gamma 2
541	AT4G11840	PLDGAMMA3__phospholipase D gamma 3	Phospholipid Signaling	Phospholipase D gamma	PLD gamma	3.1.4.4	Phospholipase D gamma						XLOC_025230	PLDGAMMA3	-0.356047	2.65e-05	-0.099515	0.524384	-0.184668	0.0561328	-0.0746515	0.677215	XLOC_025230	1929.21	1452.72	1513.53	1451.75	1505.26	1356.24	1331.2	1378.65	AT4G11840	254894_at	PLDGAMMA3	PLDGAMMA3__phospholipase D gamma 3
25	AT1G06310	ACX6__acyl-CoA oxidase 6	Triacylglycerol & Fatty Acid Degradation	Acyl-CoA Oxidase	ACX	1.3.3.6	Acyl-CoA Oxidase	ACX6	Peroxisome	Seq. Similarity	High sequence similarity with ACX3 but lack of mutant phenotype suggests it does not make a significant contribution to straight chain fatty acid beta-oxidation or convershion of IBA to IAA. Adham AR, Zolman BK, Millius A, Bartel B. 2005. Mutations in Arabidopsis acyl-CoA_x000D_ oxidase genes reveal distinct and overlapping roles in beta-oxidation. Plant J. 41:859–74	acx6	XLOC_000306	ACX6	0.452056	0.440844	-0.170961	0.727596	-0.181184	0.628907	-0.170686	0.73346	XLOC_000306	14.3053	117.974	101.018	109.313	20.0117	104.079	88.9368	96.3458	AT1G06310	259419_at	ACX6	ACX6__acyl-CoA oxidase 6
389	AT3G14360	alpha/beta-Hydrolases superfamily protein	Triacylglycerol & Fatty Acid Degradation	Triacylglycerol Lipase (TAGL)	TAGL	3.1.1.3	Triacylglycerol Lipase (TAGL)			Seq. Similarity	Seq. similarity ONLY (to castor bean acid lipase BLAST score>100)		XLOC_018920	AT3G14360	-0.48682	0.399936	0.0683069	0.952149	-0.177895	0.797005	-0.205434	0.802445	XLOC_018920	42.39	64.1592	62.0371	133.139	29.9694	67.3859	54.2188	114.317	AT3G14360	258374_at 258374_at		alpha/beta-Hydrolases superfamily proteinalpha/beta-Hydrolases superfamily protein
427	AT3G25585	AAPT2_ATAAPT2__aminoalcoholphosphotransferase	Triacylglycerol Biosynthesis	Diacylglycerol Cholinephosphotransferase	DAG-CPT	2.7.8.2	Diacylglycerol Cholinephosphotransferase	AAPT2 (DAG-CPT;DAG-EPT)		Heterol Exp'n.	Some preference for CDP-choline over CDP-ethanolamine		XLOC_016129	AAPT2	-0.279417	0.253503	0.0426392	0.936048	-0.175646	0.501276	-0.0654287	0.892363	XLOC_016129	432.142	665.609	675.076	648.969	355.004	685.904	596.642	618.028	AT3G25585	257933_at	AAPT2ATAAPT2	AAPT2_ATAAPT2__aminoalcoholphosphotransferase
776	AT5G55340	MBOAT (membrane bound O-acyl transferase) family protein	Fatty Acid Elongation & Wax Biosynthesis	Wax Synthase	WS	2.3.1.75	Wax Synthase			Seq. Similarity	Expressed in bolting stem, flowers and siliques		XLOC_034116	AT5	0.0239195	0.984975	0.309676	0.876173	-0.17444	0.90166	0.13236	0.944715	XLOC_034116	39.2473	2.9156	6.65412	7.91184	39.8883	3.8704	5.80486	8.76668	AT5G55340	248061_at		MBOAT (membrane bound O-acyl transferase) family protein
129	AT1G52760	CSE_LysoPL2__lysophospholipase 2	Triacylglycerol & Fatty Acid Degradation	Monoacylglycerol Lipase (MAGL)	MAGL	3.1.1.23	Monoacylglycerol Lipase (MAGL)			Seq. Similarity	Sequence homology ONLY (To human monoacylglycerol lipase GB NP_009214 BLAST score=90)		XLOC_002832	LysoPL2	-0.120539	0.61521	-0.154119	0.558541	-0.174069	0.366674	-0.313698	0.0841335	XLOC_002832	520.452	831.901	909.755	930.315	478.163	746.886	806.28	749.606	AT1G52760	260153_at	CSELysoPL2	CSE_LysoPL2__lysophospholipase 2
448	AT3G45770	Polyketide synthase, enoylreductase family protein	Mitochondrial Fatty Acid & Lipoic Acid Synthesis	Enoyl-ACP Reductase	ER	1.3.1.9	Enoyl-ACP Reductase	ER	Mitochondria	Seq. Similarity	Seq. Similarity to yeast ETR1		XLOC_020516	AT3G45770	0.231565	0.153635	-0.202715	0.38653	-0.173435	0.370386	-0.220822	0.310364	XLOC_020516	444.757	251.515	257.131	255.882	522.807	218.488	228.104	219.715	AT3G45770	252542_at		Polyketide synthase, enoylreductase family protein
478	AT3G54010	DEI1_PAS1__FKBP-type peptidyl-prolyl cis-trans isomerase family protein	Fatty Acid Elongation and Wax Biosynthesis	Immunophilin-like FK506 binding protein	Regulatory protein	5.2.1.8	Pasticcino 1	PAS1/DEI1	Endoplasmic reticulum	Mutant char.	GDSL-like Hydrolase/Lipase superfamily; Seq. Similarity to tomato CD1/GDSL1; flower nanoridges absent in 35S:miR-At5g33370/At3g04290 lines; in planta overexpression results in increased salt tolerance;pas1 mutants have a 50-60% reduction of VLCFAs foind in free fatty acids, tryacyl glycerols, and sphingolipids.	pas1	XLOC_017540	PAS1	0.0451601	0.836339	-0.177808	0.282595	-0.170906	0.205956	0.116932	0.563513	XLOC_017540	1166.66	1358.97	1294.65	1225.3	1205.27	1199.1	1149.15	1330.9	AT3G54010	251932_at	DEI1PAS1	DEI1_PAS1__FKBP-type peptidyl-prolyl cis-trans isomerase family protein
753	AT5G49070	KCS21__3-ketoacyl-CoA synthase 21	Fatty Acid Elongation & Wax Biosynthesis	Ketoacyl-CoA Synthase	KCS	2.3.1.119	Ketoacyl-CoA Synthase	KCS21	Endomembrane				XLOC_029872	KCS21	0.0178079	NA	1.40411	0.178011	-0.170427	0.917778	-0.983129	0.427614	XLOC_029872	5.85911	3.20686	5.50004	7.69178	6.00207	10.2356	4.69434	3.35424	AT5G49070	248638_at 248638_at	KCS21	KCS21__3-ketoacyl-CoA synthase 21KCS21__3-ketoacyl-CoA synthase 21
131	AT1G53390	ABCG24__P-loop containing nucleoside triphosphate hydrolases superfamily protein	Fatty Acid Elongation & Wax Biosynthesis	ABC Transporter	ABC		ABC Transporter	WBC25 / ABCG24		Seq. Similarity	Seq. Similarity to ABCG11; ABCG12/CER5		XLOC_002876	ABCG24	-0.195462	0.44338	0.0855855	0.841418	-0.170261	0.504465	-0.244792	0.368522	XLOC_002876	365.163	360.031	350.681	414.555	318.373	383.25	311.348	349.949	AT1G53390	260614_at	ABCG24	ABCG24__P-loop containing nucleoside triphosphate hydrolases superfamily protein
9	AT1G02390	ATGPAT2_GPAT2__glycerol-3-phosphate acyltransferase 2	Cutin Synthesis & Transport 1	Glycerol-3-Phosphate Acyltransferase	GPAT	2.3.1.15	Glycerol-3-Phosphate Acyltransferase	GPAT2	Mitochondria ?	Seq. Similarity	No activity detected	gpat2	XLOC_000082	ATGPAT2	-0.0621724	0.918483	-0.0999255	0.881368	-0.170004	0.660236	-0.130649	0.77824	XLOC_000082	45.0572	53.8662	67.0418	117.847	42.9831	50.5444	59.3062	107.916	AT1G02390	259418_at	ATGPAT2	ATGPAT2_GPAT2__glycerol-3-phosphate acyltransferase 2
511	AT3G60620	CDS5__cytidinediphosphate diacylglycerol synthase 5	Prokaryotic Galactolipid, Sulfolipid, & Phospholipid Synthesis 1	CDP-DAG Synthase	CDP-DAGS	2.7.7.41	CDP-DAG Synthase	CDS5	Plastid	Mutant Char.; Comple. of yeast mutant	cardiolipin normal in cds4/cds5 mutants ; double mutant of cds4 and cds5 is unable to synthesise plastidial PG	cds5	XLOC_017912	CDS5	0.458462	0.0433742	0.182804	0.692003	-0.168665	0.628717	-0.127753	0.808614	XLOC_017912	141.135	79.6006	93.7616	88.6693	194.777	90.1721	83.6887	81.5696	AT3G60620	251343_at	CDS5	CDS5__cytidinediphosphate diacylglycerol synthase 5
731	AT5G40610	GPDHp__NAD-dependent glycerol-3-phosphate dehydrogenase family protein	Prokaryotic Galactolipid, Sulfolipid, & Phospholipid Synthesis 1	NAD-dependent Glycerol-3-Phosphate Dehydrogenase	GPDH	1.1.1.8	NAD-dependent Glycerol-3-Phosphate Dehydrogenase	GPDHP	Plastid	Heterol Exp; Comple. Of E. coli mutant	Seq. Similarity to AtGPDHc1		XLOC_033226	DHAPRD	0.0243995	0.952644	-0.131623	0.725779	-0.16707	0.522313	0.17181	0.619584	XLOC_033226	269.418	304.771	286.861	231.64	275.088	277.205	254.83	261.984	AT5G40610	249366_at	GPDHp	GPDHp__NAD-dependent glycerol-3-phosphate dehydrogenase family protein
433	AT3G25780	AOC3__allene oxide cyclase 3	Oxylipin Metabolism 1; Oxylipin Metabolism 2	Allene Oxide Cyclase	AOX	5.3.99.6	Allene Oxide Cyclase						XLOC_019595	AOC3	-0.181113	NA	0.205988	NA	-0.166044	NA	0	NA	XLOC_019595	0.794523	0	0.595275	0	0.327024	0.31643	0.314809	0	AT3G25780	257644_at 257644_at 257644_at	AOC3	AOC3__allene oxide cyclase 3AOC3__allene oxide cyclase 3AOC3__allene oxide cyclase 3
475	AT3G52310	ABCG27__ABC-2 type transporter family protein	Fatty Acid Elongation & Wax Biosynthesis	ABC Transporter	ABC		ABC Transporter	WBC28 / ABCG27		Seq. Similarity	Seq. Similarity to ABCG11; ABCG12/CER5		XLOC_017439	ABCG27	-0.0647149	NA	0.281437	NA	-0.16397	NA	-0.692803	NA	XLOC_017439	1.77374	0.860171	1.68198	2.81588	1.58716	1.36406	1.32169	1.01442	AT3G52310	256672_at	ABCG27	ABCG27__ABC-2 type transporter family protein
747	AT5G47630	mtACP3__mitochondrial acyl carrier protein 3	Mitochondrial Fatty Acid & Lipoic Acid Synthesis	Acyl Carrier Protein	ACP		Acyl Carrier Protein	ACP	Mitochondria				XLOC_029781	mtACP3	0.493538	0.0217104	0.171016	0.655381	-0.163372	0.582888	-0.388907	0.134213	XLOC_029781	122.607	125.621	131.249	131.234	173.52	141.305	116.34	100.148	AT5G47630	248753_at 248753_at	mtACP3	mtACP3__mitochondrial acyl carrier protein 3mtACP3__mitochondrial acyl carrier protein 3
764	AT5G51930	Glucose-methanol-choline (GMC) oxidoreductase family protein	Suberin Synthesis & Transport 1	omega-Hydroxy Fatty Acyl Dehydrogenase	HFADH	1.1.1.*	omega-Hydroxy Fatty Acyl Dehydrogenase			Seq. Similarity	Seq. Similarity to HOTHEAD		XLOC_030028	AT5G51930	-0.171289	0.905946	-0.147825	0.900257	-0.163172	0.844765	-0.49824	0.524855	XLOC_030028	4.80585	27.1805	28.9642	26.2082	4.1433	24.1261	25.8444	18.3447	AT5G51930	248384_at		Glucose-methanol-choline (GMC) oxidoreductase family protein
683	AT5G15530	BCCP2_CAC1-B__biotin carboxyl carrier protein 2BCCP2_CAC1-B__biotin carboxyl carrier protein 2	Fatty Acid Synthesis	Biotin Carboxyl Carrier Protein; subunit of Heteromeric ACCase	BCCP	6.4.1.2	Biotin Carboxyl Carrier Protein of Heteromeric ACCase	BCCP2	Plastid	RNAi lines; in -planta Overexp'n.; Seq. Similarity	Seq. Similarity to soybean BC		XLOC_027869	BCCP2	-0.716982	0.00159127	-0.229357	0.538875	-0.161499	0.626642	0.17044	0.696233	XLOC_027869	477.869	2074.93	1697.72	1521.4	288.747	1766.81	1515.88	1713.09	AT5G15530	246565_at 246565_at	BCCP2CAC1-B	BCCP2_CAC1-B__biotin carboxyl carrier protein 2BCCP2_CAC1-B__biotin carboxyl carrier protein 2
708	AT5G23670	LCB2__long chain base2	Sphingolipid Biosynthesis 1	Long-Chain Base 2; subunit of Serine Palmitoyltransferase	SPT (LCB2)	2.3.1.50	Subunit of Serine Palmitoyltransferase (LCB2a)	LCB2a	Endomembrane (GFP),Vacuole (proteomics)	Heterol Exp'n.			XLOC_028318	LCB2	-0.037627	0.840293	-0.0683335	0.736007	-0.160248	0.154051	-0.046498	0.842809	XLOC_028318	1183.99	1008.97	1050.53	993.264	1154.63	962.726	939.384	962.052	AT5G23670	249799_at	LCB2	LCB2__long chain base2
374	AT3G10550	AtMTM1_MTM1__Myotubularin-like phosphatases II superfamily	Phospholipid Signaling	Phosphoinositide 3-Phosphatase	PI3P		Phosphoinositide 3-Phosphatase						XLOC_018653	MTM1	-0.218577	0.296777	0.129818	0.684247	-0.159208	0.46681	0.0301749	0.946767	XLOC_018653	268.34	209.339	238.388	238.829	229.675	228.846	213.689	244.531	AT3G10550	258963_at	AtMTM1	AtMTM1_MTM1__Myotubularin-like phosphatases II superfamily
52	AT1G14290	SBH2__sphingoid base hydroxylase 2	Sphingolipid Biosynthesis 1	Sphingobase C4-Hydroxylase	SBH	1.14.*	Sphingobase C4-Hydroxylase	SBH2	Endomembrane (GFP-fusion)	Heterol Exp'n.			XLOC_005272	SBH2	-0.260347	0.0940938	0.163509	0.466121	-0.157351	0.37154	-0.027089	0.945802	XLOC_005272	824.762	544.303	695.415	590.754	687.957	608.353	622.92	580.427	AT1G14290	261492_at	SBH2	SBH2__sphingoid base hydroxylase 2
250	AT2G22890	Kua-ubiquitin conjugating enzyme hybrid localisation domain	Pathway, function or subcellular location uncertain	FAD4-like Desaturase	FAD4 like	1.14.99.*	FAD4-like Desaturase		Plastid	Seq. Similarity			XLOC_013010	AT2G22890	-0.219134	0.660808	0.0583402	0.961921	-0.149975	0.850066	-0.562427	0.397123	XLOC_013010	123.726	26.2749	22.1718	23.0562	105.875	27.5921	20.0718	15.4895	AT2G22890	266825_at		Kua-ubiquitin conjugating enzyme hybrid localisation domain
393	AT3G15820	ROD1__phosphatidic acid phosphatase-related / PAP2-related	Triacylglycerol Biosynthesis	Phosphatidylcholine:diacylglycerol cholinephosphotransferase	PDCT	2.7.8.*	Phosphatidylcholine:diacylglycerol cholinephosphotransferase	PDCT/ROD1		Mutant Char.; Heterol Exp'n.			XLOC_015487	ROD1	-0.193637	0.570806	0.153772	0.727374	-0.149191	0.654943	-0.284196	0.384249	XLOC_015487	173.386	227.539	275.2	299.248	150.756	254.198	248.213	246.554	AT3G15820	258249_s_at 258249_s_at	ROD1	ROD1__phosphatidic acid phosphatase-related / PAP2-relatedROD1__phosphatidic acid phosphatase-related / PAP2-related
15	AT1G04710	KAT1_PKT4__peroxisomal 3-ketoacyl-CoA thiolase 4	Triacylglycerol & Fatty Acid Degradation	Ketoacyl-CoA Thiolase	KAT	2.3.1.16	Ketoacyl-CoA Thiolase	KAT1	Peroxisome	Seq. Similarity			XLOC_000224	KAT1	0.570838	0.000167557	-0.0384511	0.93696	-0.146461	0.547795	0.277201	0.237534	XLOC_000224	232.066	178.249	183.366	154.001	347.097	173.768	164.994	186.293	AT1G04710	264608_at	KAT1PKT4	KAT1_PKT4__peroxisomal 3-ketoacyl-CoA thiolase 4
650	AT5G04930	ALA1__aminophospholipid ATPase 1	Lipid Trafficking	Aminophospholipid ATPase	ALA	3.6.1.3	Aminophospholipid ATPase	ALA1		Seq. Similarity; Heterol Exp'n.			XLOC_031202	ALA1	-0.0536555	0.965633	-0.280659	0.804927	-0.141386	0.888479	0.140504	0.922539	XLOC_031202	12.8285	16.8241	15.6919	13.3165	12.1015	13.9271	14.1316	15.0836	AT5G04930	250818_at 250818_at	ALA1	ALA1__aminophospholipid ATPase 1ALA1__aminophospholipid ATPase 1
643	AT5G03080	LPPgamma__Phosphatidic acid phosphatase (PAP2) family protein	Prokaryotic Galactolipid, Sulfolipid, & Phospholipid Synthesis 1;Eukaryotic Galactolipid & Sulfolipid Synthesis;Phospholipid Signaling	Phosphatidate Phosphatase	PP	3.1.3.4	Long Chain Base 1-Phosphate Phosphatase	LPP gamma	Plastid	Heterol Exp'n.; Mutant Char.	Plastidial localization, single mutant lpp? lethal (Ref1), suggested function:LCB-P phosphatases (Ref2)	lpp?	XLOC_031089	AT5G03080	0.571577	NA	0.183339	NA	-0.140932	NA	0.194907	NA	XLOC_031089	0	0	0.560198	0	1.51966	0.31643	0.292994	0.405767	AT5G03080	250978_at 250978_at	LPPgamma	LPPgamma__Phosphatidic acid phosphatase (PAP2) family proteinLPPgamma__Phosphatidic acid phosphatase (PAP2) family protein
292	AT2G37940	AtIPCS2_ERH1__Arabidopsis Inositol phosphorylceramide synthase 2	Sphingolipid Biosynthesis 2	Inositolphosphorylceramide Synthase	IPCS	2.4.1.*	Inositolphosphorylceramide Synthase	ERH1		Heterol Exp'n.			XLOC_011071	AtIPCS2	-0.160164	0.20527	0.013942	0.965866	-0.140189	0.273899	0.199253	0.136766	XLOC_011071	969.563	674.683	732.95	643.291	867.432	679.818	665.027	738.01	AT2G37940	266101_at	AtIPCS2ERH1	AtIPCS2_ERH1__Arabidopsis Inositol phosphorylceramide synthase 2
325	AT2G44620	MTACP-1_MTACP1__mitochondrial acyl carrier protein 1	Mitochondrial Fatty Acid & Lipoic Acid Synthesis	Acyl Carrier Protein	ACP		Acyl Carrier Protein	ACP	Mitochondria	Heterol Exp'n.			XLOC_011496	MTACP-1	-0.218496	0.468322	0.17445	0.681698	-0.138481	0.670551	0.290018	0.371867	XLOC_011496	204.224	153.221	229.912	152.532	175.881	172.916	208.479	184.693	AT2G44620	266890_at	MTACP-1MTACP1	MTACP-1_MTACP1__mitochondrial acyl carrier protein 1
413	AT3G22570	Bifunctional inhibitor/lipid-transfer protein/seed storage 2S albumin superfamily proteinBifunctional inhibitor/lipid-transfer protein/seed storage 2S albumin superfamily protein	Fatty Acid Elongation & Wax Biosynthesis	Lipid Transfer Protein	LTP		Lipid Transfer Protein type 5	(LTP type 5)	Extracellular	Seq. Similarity	Seq. Similarity		XLOC_015937	AT3G22570	0.061932	NA	0.0844456	NA	-0.136161	NA	0	NA	XLOC_015937	0	0	0.700941	0	0.397545	0.31643	0	0	AT3G22570	256935_at 256935_at		Bifunctional inhibitor/lipid-transfer protein/seed storage 2S albumin superfamily proteinBifunctional inhibitor/lipid-transfer protein/seed storage 2S albumin superfamily protein
440	AT3G28910	ATMYB30_MYB30__myb domain protein 30	Fatty Acid Elongation & Wax Biosynthesis	MYB Transcription Factors	Regulatory protein		Myb Transcription Factors	MYB30	Nuclear	Mutant Char.; in-planta Overexpr'n.	MYB30 upregulated during HR and acts as positive regulator of HR likely through enhancing VLCFA synthesis	myb30	XLOC_016341	ATMYB30	-0.165872	0.533449	0.0155984	0.984288	-0.135952	0.705246	0.427704	0.148854	XLOC_016341	797.763	92.4182	128.264	85.3479	710.892	94.0497	116.543	114.672	AT3G28910	257140_at	ATMYB30	ATMYB30_MYB30__myb domain protein 30
14	AT1G04640	LIP2__lipoyltransferase 2	Mitochondrial Fatty Acid & Lipoic Acid Synthesis	Lipoyltransferase	LT	2.3.1.181	Lipoyltransferase	LT/LIP2	Mitochondria	Seq. Similarity; Heterol Exp'n.			XLOC_000219	LIP2	0.092127	0.868874	0.0390658	0.971544	-0.135942	0.82533	-0.0455739	0.965119	XLOC_000219	99.9589	33.3213	41.05	35.7753	106.387	34.3129	37.4076	34.9582	AT1G04640	264613_at	LIP2	LIP2__lipoyltransferase 2
225	AT2G04560	AtLpxB_LpxB__transferases, transferring glycosyl groups	Mitochondrial Lipopolysaccharide Synthesis	Lipid-A-disaccharide synthase	LpxB	2.4.1.182	Lipid-A-disaccharide synthase	AtLpxB	Mitochondria	Seq. Similarity; Mutant Char		atlpxb	XLOC_011936	LPXB	-0.112724	0.871582	-0.126157	0.894131	-0.135208	0.839971	-0.172961	0.827693	XLOC_011936	41.8221	33.5633	36.4999	43.6443	38.9026	30.7311	32.8902	37.6734	AT2G04560	263861_at	AtLpxB	AtLpxB_LpxB__transferases, transferring glycosyl groups
302	AT2G39400	alpha/beta-Hydrolases superfamily protein	Triacylglycerol & Fatty Acid Degradation	Monoacylglycerol Lipase (MAGL)	MAGL	3.1.1.23	Monoacylglycerol Lipase (MAGL)			Seq. Similarity	Sequence homology ONLY (To human monoacylglycerol lipase GB NP_009214 BLAST score>100)		XLOC_011156	AT2G39400	-0.176382	0.721122	-0.118532	0.906484	-0.12968	0.851225	-0.62682	0.0909205	XLOC_011156	336.766	35.4512	41.0118	237.907	297.164	32.4583	37.4878	153.675	AT2G39400	266983_at		alpha/beta-Hydrolases superfamily protein
185	AT1G71010	FAB1C__FORMS APLOID AND BINUCLEATE CELLS 1C	Phospholipid Signaling	Phosphatidylinositol-Phosphate Kinase type III	PIPK-III	2.7.1.* (2.7.1.68)	Phosphatidylinositol-Phosphate Kinase type III						XLOC_003898	FAB1C	-0.180443	0.374025	0.129738	0.64994	-0.129194	0.552849	-0.149517	0.578035	XLOC_003898	1411.01	1603.78	1524.93	1623.87	1243.69	1756.88	1393.13	1463.33	AT1G71010	262308_at	FAB1C	FAB1C__FORMS APLOID AND BINUCLEATE CELLS 1C
790	AT5G58670	ATPLC_ATPLC1_PLC1__phospholipase C1	Phospholipid Signaling	Phosphoinositide-specific Phospholipase C	PIPLC	3.1.4.11,3.1.4.11,3.1.4.11	Phosphoinositide-specific Phospholipase C						XLOC_034308	ATPLC1	0.140234	0.850903	0.181738	0.728371	-0.127366	0.767507	0.533849	0.0728412	XLOC_034308	20.156	93.7299	124.342	99.9303	22.7975	105.974	113.728	144.682	AT5G58670	247794_at	ATPLCATPLC1	ATPLC_ATPLC1_PLC1__phospholipase C1
682	AT5G15530	BCCP2_CAC1-B__biotin carboxyl carrier protein 2BCCP2_CAC1-B__biotin carboxyl carrier protein 2	Fatty Acid Synthesis	Biotin Carboxyl Carrier Protein; subunit of Heteromeric ACCase	BCCP	6.4.1.2	Biotin Carboxyl Carrier Protein of Heteromeric ACCase	BCCP2	Plastid	RNAi lines; in -planta Overexp'n.; Seq. Similarity	Seq. Similarity to soybean BC		XLOC_031777	BCCP2	1.01389	0.0795199	-0.0686586	0.969564	-0.124839	0.924073	-0.780199	0.414709	XLOC_031777	21.6611	13.0218	9.80727	12.3634	45.0248	12.4143	8.9544	6.42757	AT5G15530	246565_at 246565_at	BCCP2CAC1-B	BCCP2_CAC1-B__biotin carboxyl carrier protein 2BCCP2_CAC1-B__biotin carboxyl carrier protein 2
568	AT4G22240	Plastid-lipid associated protein PAP / fibrillin family protein	Pathway, function or subcellular location uncertain	Plastid Lipid-associated Protein	LP		Plastid Lipid-associated Protein						XLOC_025929	PAP2	0.493862	1.82e-08	0.0615247	0.798138	-0.122661	0.379032	-0.229509	0.0747282	XLOC_025929	1089.73	594.213	626.269	650.849	1534.3	619.897	575.216	558.252	AT4G22240	255364_s_at		Plastid-lipid associated protein PAP / fibrillin family protein
804	AT5G63770	ATDGK2_DGK2__diacylglycerol kinase 2	Phospholipid Signaling	Diacylglycerol Kinase	DAGK	2.7.1.107	Diacylglycerol Kinase						XLOC_030749	ATDGK2	0.020886	0.944743	-0.0651144	0.840961	-0.120696	0.537663	0.0272836	0.945896	XLOC_030749	374.33	341.185	336.822	294.518	378.775	327.131	309.137	300.347	AT5G63770	247346_at	ATDGK2	ATDGK2_DGK2__diacylglycerol kinase 2
32	AT1G07230	NPC1__non-specific phospholipase C1	Eukaryotic Galactolipid & Sulfolipid Synthesis	Phospholipase C (Non specific)	nsPLC	3.1.4.3	Phospholipase C (Non specific)	NPC1 (Non specific)		Seq. Similarity	Seq. Similarity to bacterial PC-PLC		XLOC_004840	NPC1	-0.00238248	0.995453	0.22572	0.379993	-0.119377	0.643661	-0.0337195	0.94442	XLOC_004840	506.569	285.789	323.651	366.72	505.285	336.101	297.417	357.944	AT1G07230	256041_at 256041_at 256041_at	NPC1	NPC1__non-specific phospholipase C1NPC1__non-specific phospholipase C1NPC1__non-specific phospholipase C1
423	AT3G23840	CER26-LIKE__HXXXD-type acyl-transferase family protein	Fatty Acid Elongation & Wax Biosynthesis	CER2-like Protein	CER2-like		CER2-like Protein			Seq. Similarity	Seq. Similarity to CER2		XLOC_016031	AT3G23840	-0.00573663	0.995884	-0.248581	0.824241	-0.116582	0.912542	-0.450013	0.650279	XLOC_016031	45.3751	19.7996	14.9914	14.0948	45.2767	16.9111	13.7077	10.3889	AT3G23840	256860_at	CER26-LIKE	CER26-LIKE__HXXXD-type acyl-transferase family protein
167	AT1G65060	4CL3__4-coumarate:CoA ligase 3	Suberin Synthesis & Transport 2	4-Coumarate-CoA Ligase	4CL	6.2.1.12	4-Coumarate-CoA Ligase	At-4CL3		Heterol Exp'n.	Activate 4-coumarate and ferulate		XLOC_007827	4CL3	0.759226	0.00142694	0.173177	0.719063	-0.115152	0.793214	0.643217	0.0420595	XLOC_007827	127.455	152.187	124.173	53.936	217.614	172.579	113.764	85.0471	AT1G65060	261907_at	4CL3	4CL3__4-coumarate:CoA ligase 3
651	AT5G05580	AtFAD8_FAD8__fatty acid desaturase 8	Prokaryotic Galactolipid, Sulfolipid, & Phospholipid Synthesis 2;Eukaryotic Galactolipid & Sulfolipid Synthesis	Linoleate Desaturase	FAD8	1.14.99.*	Linoleate Desaturase	FAD8	Plastid	Mutant Char.; Comple. of mutant		fad8	XLOC_027343	FAD8	0.170325	0.189642	0.00278617	0.995677	-0.114946	0.457244	-0.0248801	0.941811	XLOC_027343	818.261	538.365	519.689	526.131	921.668	538.041	478.88	516.808	AT5G05580	256417_s_at	AtFAD8	AtFAD8_FAD8__fatty acid desaturase 8
780	AT5G55380	MBOAT (membrane bound O-acyl transferase) family protein	Fatty Acid Elongation & Wax Biosynthesis	Wax Synthase	WS	2.3.1.75	Wax Synthase			Seq. Similarity	Expressed in bolting stem, flowers and siliques		XLOC_034120	AT1	-0.122199	0.410207	-0.131924	0.441423	-0.113416	0.431808	-0.0395255	0.883198	XLOC_034120	674.605	632.119	589.008	620.986	618.559	574.969	543.586	603.437	AT5G55380	248080_at		MBOAT (membrane bound O-acyl transferase) family protein
466	AT3G51590	LTP12__lipid transfer protein 12	Fatty Acid Elongation & Wax Biosynthesis	Lipid Transfer Protein	LTP		Lipid Transfer Protein type 1	(LTP type 1)	Extracellular	Seq. Similarity	Seq. Similarity		XLOC_020885	LTP12	0.439959	NA	0	NA	-0.112502	NA	0	NA	XLOC_020885	0.351087	0	0.280099	0	1.84366	0	0	0	AT3G51590	252063_at	LTP12	LTP12__lipid transfer protein 12
283	AT2G33510		Cutin Synthesis & Transport 1	a WW domain-containing unknown protein	Regulatory protein		A WW domain-containing protein	CFL1	Nuclear	Mutant Char.; in-planta Overexp'n.	Overexpression in Arabidopsis results in an increase in some cutin monomers; binds to a homeodomain transcription factor that may have BODYGUARD (BDG) as direct target.	cfl1	XLOC_010786	AT2G33510	-0.512383	0.198928	0.0497456	0.958082	-0.111483	0.846624	-0.0205279	0.98517	XLOC_010786	78.972	66.5125	87.4936	79.6516	54.1903	69.2562	80.8668	78.7449	AT2G33510
171	AT1G65410	ABCI13_ATNAP11_NAP11_TGD3__non-intrinsic ABC protein 11	Lipid Trafficking	ATPase	TGD3	3.6.1.3	ATPase	TGD3	beyond chloroplast Inner envelope	Mutant Char.		tgd3	XLOC_003559	ATNAP11	0.372088	0.0320711	-0.144865	0.679122	-0.111003	0.701624	-0.155929	0.646062	XLOC_003559	393.625	215.467	201.755	200.898	512.328	194.81	186.565	181.185	AT1G65410	264165_at	ABCI13ATNAP11TGD3	ABCI13_ATNAP11_NAP11_TGD3__non-intrinsic ABC protein 11
23	AT1G06250	alpha/beta-Hydrolases superfamily protein	Oxylipin Metabolism 1; Oxylipin Metabolism 2	Acylhydrolase (DAD1-like)	AH		Acylhydrolase (DAD1-like)						XLOC_004780	AT1G06250	-0.259476	0.307458	-0.331443	0.268237	-0.107664	0.763788	0.124228	0.787403	XLOC_004780	192.72	126.661	118.385	105.874	160.162	100.553	109.883	115.746	AT1G06250	260791_at		alpha/beta-Hydrolases superfamily protein
371	AT3G09920	PIP5K9__phosphatidyl inositol monophosphate 5 kinase	Phospholipid Signaling	Phosphatidylinositol-Phosphate Kinase type IB	PIPK-IB	2.7.1.* (2.7.1.68)	Phosphatidylinositol-Phosphate Kinase type IB						XLOC_018612	PIP5K9	-0.260636	0.186548	0.0766773	0.837634	-0.105077	0.678312	-0.210213	0.3863	XLOC_018612	260.654	230.572	231.419	247.894	217.129	243.705	215.445	213.964	AT3G09920	258651_at	PIP5K9	PIP5K9__phosphatidyl inositol monophosphate 5 kinase
740	AT5G43760	KCS20__3-ketoacyl-CoA synthase 20	Fatty Acid Elongation & Wax Biosynthesis	Ketoacyl-CoA Synthase	KCS	2.3.1.119	Ketoacyl-CoA Synthase	KCS20	Endomembrane	Heterol Exp'n.; Comple. of yeast mutant	Double mutant of kcs2 kcs20 results in 15-20% reduction in cuticular wax; also a suberin-associated KCS; Highly expressed ; upregulated in epidermis of stems;	kcs2	XLOC_029534	KCS20	-0.175124	0.321656	0.100904	0.719707	-0.104624	0.616781	0.0829214	0.784267	XLOC_029534	5884.58	1890.31	2029.44	2584.98	5208.15	2027.21	1887.01	2739.2	AT5G43760	249123_at 249123_at	KCS20	KCS20__3-ketoacyl-CoA synthase 20KCS20__3-ketoacyl-CoA synthase 20
563	AT4G19860	alpha/beta-Hydrolases superfamily protein	Pathway, function or subcellular location uncertain	Phospholipid : Acyl acceptor Acyltransferase	PLAT		Phospholipid : Acyl acceptor Acyltransferase						XLOC_025795	LCAT4	-0.301682	0.118583	0.167326	0.578709	-0.102334	0.712658	-0.0456671	0.92482	XLOC_025795	1545.26	834.942	866.208	968.077	1251.61	939.227	806.313	936.748	AT4G19860	254547_at		alpha/beta-Hydrolases superfamily protein
361	AT3G06960	PDE320_TGD4__pigment defective 320	Lipid Trafficking	Protein Involved in Lipid Transport	TGD4		Protein Involved in Lipid Transport	TGD4	Endomembrane	Mutant Char.		tgd4	XLOC_018465	PDE320	0.00160746	0.997819	-0.0700277	0.885878	-0.10014	0.770144	-0.32196	0.222167	XLOC_018465	193.048	178.661	146.509	166.73	193.497	171.057	137.229	132.473	AT3G06960	258553_at	PDE320TGD4	PDE320_TGD4__pigment defective 320
735	AT5G42870	ATPAH2_PAH2__phosphatidic acid phosphohydrolase 2	Triacylglycerol Biosynthesis	Phosphatidate Phosphatase	PP	3.1.3.4	Phosphatidate Phosphatase			Mutant Char., Heterol Exp'n.; Seq. Similarity	Seq. Similarity to yeast PAH1; Complements yeast PAP mutant; mutant characterization;pah1 pah2 double mutant has decreased soluble PAP activity and during phosphate starvation phospholipid remodelling to DGDG i decreased	pah2-1, pah2-2, pah2-3	XLOC_033354	PAH2	-0.286553	0.00953401	0.159006	0.315081	-0.0993	0.502166	0.0617804	0.78999	XLOC_033354	646.392	473.202	552.296	545.62	529.156	527.993	515.044	571.505	AT5G42870	249168_at	ATPAH2	ATPAH2_PAH2__phosphatidic acid phosphohydrolase 2
530	AT4G04320	malonyl-CoA decarboxylase family protein	Pathway, function or subcellular location uncertain	Malonyl-CoA Decarboxylase	MCD	4.1.1.9	Malonyl-CoA Decarboxylase		Peroxisome	Seq. Similarity			XLOC_021991	AT4G04320	-0.0934567	0.768764	0.110023	0.782141	-0.09847	0.746664	0.172116	0.585861	XLOC_021991	226.455	180.421	222.84	232.587	213.162	195	207.723	261.339	AT4G04320	255327_at		malonyl-CoA decarboxylase family protein
108	AT1G43800	FTM1_SAD6__Plant stearoyl-acyl-carrier-protein desaturase family protein	Fatty Acid Elongation, Desaturation & Export From Plastid	Stearoyl-ACP Desaturase	SAD	1.14.19.2	Stearoyl-ACP Desaturase	DES6	Plastid	Seq. Similarity			XLOC_002387	S-ACP-DES6	1.5721	0.0224753	0.117902	0.951935	-0.0982075	0.948511	-0.000273091	1	XLOC_002387	1550.75	247.276	350.17	210.453	5100.47	271.013	324.506	210.582	AT1G43800	260869_at	FTM1SAD6	FTM1_SAD6__Plant stearoyl-acyl-carrier-protein desaturase family protein
597	AT4G29540	AtLpxA_LpxA__bacterial transferase hexapeptide repeat-containing protein	Mitochondrial Lipopolysaccharide Synthesis	UDP-N-acetylglucosamine acyltransferase	LpxA	2.3.1.129	UDP-N-acetylglucosamine acyltransferase	AtLpxA	Mitochondria	Mutant char; Activity in vitro; E. coli compl.	Two splice sites yielding proteins AtLpxA1 and AtLPXA2	atlpxa	XLOC_023700	LPXA	-0.265615	0.723501	-0.165949	0.868982	-0.0981671	0.905859	0.0554469	0.965487	XLOC_023700	22.711	30.7821	30.4039	23.0562	19.0185	27.2185	28.3704	23.821	AT4G29540	253674_at	AtLpxA	AtLpxA_LpxA__bacterial transferase hexapeptide repeat-containing protein
762	AT5G51290	ACD5__Diacylglycerol kinase family protein	Sphingolipid Biosynthesis 2	Ceramide Kinase	CERK	2.7.1.138	Ceramide Kinase			Heterol Exp'n.			XLOC_033894	AT5G51290	-0.255024	0.318857	-0.00560042	0.994981	-0.0967293	0.778393	-0.104537	0.818047	XLOC_033894	240.846	200.646	199.588	201.575	201.169	200.949	186.303	186.047	AT5G51290	248450_at	ACD5	ACD5__Diacylglycerol kinase family protein
377	AT3G11170	AtFAD7_FAD7_FADD__fatty acid desaturase 7	Prokaryotic Galactolipid, Sulfolipid, & Phospholipid Synthesis 2;Eukaryotic Galactolipid & Sulfolipid Synthesis	Linoleate Desaturase	FAD7	1.14.99.*	Linoleate Desaturase	FAD7	Plastid	Mutant Char.; Comple. of mutant	delta13-desaturase active on PG, MGDG, DGDG, SQDG	fad7	XLOC_015201	FAD7	0.00314481	0.993273	-0.247929	0.305778	-0.096412	0.727952	-0.105524	0.768968	XLOC_015201	2081.44	375.556	331.904	325.053	2086.1	316.215	310.225	300.636	AT3G11170	256417_s_at	AtFAD7FADD	AtFAD7_FAD7_FADD__fatty acid desaturase 7
458	AT3G49050	alpha/beta-Hydrolases superfamily protein	Oxylipin Metabolism 1; Oxylipin Metabolism 2	Lipid Acylhydrolase-like	LAH	3.1.1.*	Lipid Acylhydrolase-like						XLOC_017252	AT3G49050	0.0376845	0.91655	-0.0385803	0.938898	-0.0960253	0.749072	0.195178	0.521339	XLOC_017252	211.225	162.578	165.428	139.801	216.78	157.631	155.04	161.651	AT3G49050	252285_at		alpha/beta-Hydrolases superfamily protein
691	AT5G18640	alpha/beta-Hydrolases superfamily protein	Triacylglycerol & Fatty Acid Degradation	Triacylglycerol Lipase (TAGL)	TAGL	3.1.1.3	Triacylglycerol Lipase (TAGL)			Seq. Similarity	Seq. similarity ONLY (to Rhizopus lipase BLAST score=100)		XLOC_028056	AT5G18640	-0.272547	0.0929406	0.0715402	0.837205	-0.0958776	0.677406	0.0942647	0.763533	XLOC_028056	400.794	255.55	283.64	262.457	331.114	268.673	265.849	281.382	AT5G18640	249999_at		alpha/beta-Hydrolases superfamily protein
334	AT2G47240	CER8_LACS1__AMP-dependent synthetase and ligase family protein	Fatty Acid Elongation & Wax Biosynthesis	Long-Chain Acyl-CoA Synthetase	LACS	6.2.1.3	Long-Chain Acyl-CoA Synthetase	LACS1		Mutant Char.; Heterol Exp'n.; in vitro assays	Has overlapping function with lacs2; mutant shows defects both in wax and cutin monomer synthesis	cer8/lacs1	XLOC_011659	CER8	0.279411	0.403004	0.0268419	0.976354	-0.095764	0.864244	-0.417952	0.290333	XLOC_011659	631.095	81.5273	79.7158	126.695	768.273	83.0108	74.5325	94.6106	AT2G47240	260531_at	CER8LACS1	CER8_LACS1__AMP-dependent synthetase and ligase family protein
59	AT1G17840	ABCG11_ATWBC11_AtABCG11_COF1_DSO_WBC11__white-brown complex homolog protein 11	Fatty Acid Elongation & Wax Biosynthesis	ABC Transporter	ABC	3.A.1.204.8	ABC Transporter	WBC11 / ABCG11 / DSO/COF1	Plasma membrane (GFP) ( is it not plasma membrane(gfp)	Mutant Char.	Proposed to be involved in transport of waxes, as well as cutin monomers, oligomers or polymer. Lipidic inclusions in epidermal cells, reduced cutin and wax load; can form homodimers and heterodimers with ABCG12/CER6	wbc11/desperado (dso)/cof-1/pel1	XLOC_001001	WBC11	-0.000951935	0.998906	-0.0874092	0.892596	-0.0950702	0.845202	-0.138632	0.794317	XLOC_001001	2479.06	126.127	100.846	185.046	2477.09	119.847	93.7199	166.559	AT1G17840	255889_at	ABCG11AtABCG11ATWBC11COF1DSO	ABCG11_ATWBC11_AtABCG11_COF1_DSO_WBC11__white-brown complex homolog protein 11
405	AT3G18850	LPAT5__lysophosphatidyl acyltransferase 5	Triacylglycerol Biosynthesis	1-Acylglycerol-3-Phosphate Acyltransferase	LPAAT	2.3.1.51	1-Acylglycerol-3-Phosphate Acyltransferase	LPAAT5	Endomembrane	Seq. Similarity	Seq. Similarity to human LPAAT2 but will not complement bacterial knockout		XLOC_019179	LPAT5	0.0553506	0.903722	-0.0492222	0.948449	-0.0940167	0.845316	-0.0697327	0.925768	XLOC_019179	185.974	74.9292	78.8088	73.0994	194.099	72.2399	73.5589	69.5903	AT3G18850	256652_at	LPAT5	LPAT5__lysophosphatidyl acyltransferase 5
16	AT1G05630	5PTASE13_AT5PTASE13__Endonuclease/exonuclease/phosphatase family protein	Phospholipid Signaling	Phosphoinositide 5-Phosphatase Type II	PI5P-II		Phosphoinositide 5-Phosphatase Type II						XLOC_004746	AT5PTASE13	0.233317	NA	0.0660994	0.974061	-0.0931686	0.953873	-0.296817	0.853167	XLOC_004746	3.66521	10.2542	7.70554	8.63692	4.33532	10.9922	7.23463	6.7702	AT1G05630	263202_at 263202_at	5PTASE13AT5PTASE13	5PTASE13_AT5PTASE13__Endonuclease/exonuclease/phosphatase family protein5PTASE13_AT5PTASE13__Endonuclease/exonuclease/phosphatase family protein
112	AT1G47630	CYP96A7__	Fatty Acid Elongation & Wax Biosynthesis	Midchain Alkane Hydroxylase	CYP450, 96A	1.14.13.*	Midchain Alkane Hydroxylase / Cytochrome P450, 96A	CYP96A7			Pseudogene		XLOC_006851	CYP96A7	-0.0597587	0.955099	0.08963	0.938942	-0.0907217	0.917182	-0.461803	0.511191	XLOC_006851	16.3864	23.8723	24.2393	26.8451	15.4587	25.0641	22.685	18.7671	AT1G47630		CYP96A7	CYP96A7__
690	AT5G18630	alpha/beta-Hydrolases superfamily protein	Triacylglycerol & Fatty Acid Degradation	Triacylglycerol Lipase (TAGL)	TAGL	3.1.1.3	Triacylglycerol Lipase (TAGL)			Seq. Similarity	Seq. similarity ONLY (to Rhizopus lipase BLAST score=100)		XLOC_028054	AT5G18630	-0.482328	0.00166907	0.155444	0.568667	-0.0888446	0.734936	-0.00917891	0.98764	XLOC_028054	416.683	296.365	291.2	330.919	296.85	329.081	274.252	329.439	AT5G18630	250008_at		alpha/beta-Hydrolases superfamily protein
569	AT4G22300	SOBER1__carboxylesterases	Phospholipid Signaling	Lysophospholipase	LPLA	3.1.1.5	Lysophospholipase						XLOC_025936	SOBER1	0.123431	0.666245	0.0163124	0.976158	-0.0880286	0.768952	-0.194538	0.511813	XLOC_025936	172.28	199.715	205.083	189.971	188.375	201.432	192.682	165.823	AT4G22300	254351_at	SOBER1	SOBER1__carboxylesterases
151	AT1G60890	Phosphatidylinositol-4-phosphate 5-kinase family protein	Phospholipid Signaling	Phosphatidylinositol-Phosphate Kinase type IB	PIPK-IB	2.7.1.* (2.7.1.68)	Phosphatidylinositol-Phosphate Kinase type IB						XLOC_003287	PIP5K8	0.0792969	NA	-0.0662403	NA	-0.0871568	NA	0	NA	XLOC_003287	0	0.263795	0.630569	0	0.397545	0	0.292994	0	AT1G60890	259721_at 259721_at		Phosphatidylinositol-4-phosphate 5-kinase family proteinPhosphatidylinositol-4-phosphate 5-kinase family protein
426	AT3G25540	LOH1__TRAM, LAG1 and CLN8 (TLC) lipid-sensing domain containing protein	Sphingolipid Biosynthesis 1	Ceramide Synthase	CS	2.3.1.24	Ceramide Synthase	LOH1	Endomembrane (GFP-fusion), Plasma membrane (proteomics)	Mutant Char.			XLOC_016123	LAG1	0.170609	0.484969	0.101084	0.776313	-0.0848051	0.767502	0.0360611	0.942532	XLOC_016123	277.675	328.683	368.187	358.537	313.287	351.774	347.276	366.231	AT3G25540	257913_at	LOH1	LOH1__TRAM, LAG1 and CLN8 (TLC) lipid-sensing domain containing protein
241	AT2G19690	PLA2-BETA__phospholipase A2-beta	Oxylipin Metabolism 1; Oxylipin Metabolism 2;Phospholipid Signaling	Phospholipase A2	PLA2	3.1.1.4	Phospholipase A2						XLOC_009943	PLA2-BETA	0.189744	0.875436	-0.229316	0.86204	-0.0840108	0.939372	0.431817	0.668256	XLOC_009943	8.57884	17.2084	26.6218	15.6344	10.0779	14.3782	24.8564	21.1379	AT2G19690		PLA2-BETA	PLA2-BETA__phospholipase A2-beta
748	AT5G47730	Sec14p-like phosphatidylinositol transfer family protein	Pathway, function or subcellular location uncertain	Sec14-like Protein	Sec14		Sec14-like Protein						XLOC_033676	AT5G47730	0.00285244	0.993867	0.0779488	0.816141	-0.0823231	0.733173	0.0283177	0.945802	XLOC_033676	415.731	395.719	448.398	435.173	416.915	417.813	423.879	446.425	AT5G47730	248769_at		Sec14p-like phosphatidylinositol transfer family protein
500	AT3G57140	SDP1-LIKE__sugar-dependent 1-like	Triacylglycerol & Fatty Acid Degradation;Oxylipin Metabolism 1	Triacylglycerol Lipase (TAGL)	TAGL	3.1.1.3	Triacylglycerol Lipase (TAGL)	SDP1-LIKE		Mutant Char.	Previous enzyme ID : 164 (Patatin-like Acyl-Hydrolase) because of its Patatin domain; Experimental: lipid phenotype in double SDP1/SDP1-like mutant		XLOC_017720	SDP1-LIKE	0.361401	0.243447	0.0331254	0.96553	-0.081382	0.864327	-0.0568843	0.939796	XLOC_017720	81.5432	77.4464	79.1242	75.8424	105.467	79.0844	74.819	72.0279	AT3G57140	251654_at 251654_at	SDP1-LIKE	SDP1-LIKE__sugar-dependent 1-likeSDP1-LIKE__sugar-dependent 1-like
269	AT2G30470	HSI2_VAL1__high-level expression of sugar-inducible gene 2	Triacylglycerol Biosynthesis	a member of a novel family of B3 domain proteins	Regulatory protein		a member of a novel family of B3 domain proteins	HSI2/VAL1		Mutant Char.		hsi2-1/hsi2-2/val1-1/val1-2	XLOC_013493	HSI2	-0.196074	0.431966	0.128317	0.727511	-0.0801749	0.80424	0.233894	0.407342	XLOC_013493	608.378	508.572	542.819	485.721	530.511	556.496	512.275	573.041	AT2G30470	267519_at	HSI2VAL1	HSI2_VAL1__high-level expression of sugar-inducible gene 2
288	AT2G35690	ACX5__acyl-CoA oxidase 5	Triacylglycerol & Fatty Acid Degradation	Acyl-CoA Oxidase	ACX	1.3.3.6	Acyl-CoA Oxidase	ACX5	Peroxisome	Mutant Char.	High sequence similarity with ACX1. Acx5 single mutant does not exhibit a phenotype but the acx1 acx5 double mutant shows an altered response to IBA compared to single mutants. Adham AR, Zolman BK, Millius A, Bartel B. 2005. Mutations in Arabidopsis acyl-CoA oxidase genes reveal distinct and overlapping roles in beta-oxidation. Plant J. 41:859–74	acx5	XLOC_010931	ACX5	0.270686	0.277661	0.0830153	0.872645	-0.0801613	0.837869	0.255557	0.451419	XLOC_010931	239.939	149.393	152.709	129.576	290.276	158.178	144.688	154.063	AT2G35690	265843_at	ACX5	ACX5__acyl-CoA oxidase 5
570	AT4G22330	ATCES1__Alkaline phytoceramidase (aPHC)	Sphingolipid Biosynthesis 2	Ceramidase	CDase		Ceramidase	CES1	Endomembrane (GFP)	Seq. Similarity	Seq. Similarity to yeast YDC1		XLOC_023264	ATCES1	0.105151	0.627867	-0.0254151	0.95128	-0.0795944	0.732264	-0.190929	0.366864	XLOC_023264	436.461	438.122	452.515	451.917	468.51	430.051	428.174	395.76	AT4G22330	254306_at	ATCES1	ATCES1__Alkaline phytoceramidase (aPHC)
300	AT2G39290	PGP1_PGPS1_PGS1__phosphatidylglycerolphosphate synthase 1	Prokaryotic Galactolipid, Sulfolipid, & Phospholipid Synthesis 1	Phosphatidylglycerol-Phosphate Synthase	PGPS	2.7.8.5	Phosphatidylglycerol-Phosphate Synthase	PGP1	Plastid	Mutant Char.; Heterol Exp'n.		pgp1/jovtenky(jov)	XLOC_011152	PGPS1	0.198212	0.242993	-0.0605881	0.872822	-0.0793053	0.768877	-0.0523711	0.894335	XLOC_011152	456.679	237.458	210.546	230.785	524.966	226.683	198.497	220.596	AT2G39290	266991_at	PGP1PGPS1PGS1	PGP1_PGPS1_PGS1__phosphatidylglycerolphosphate synthase 1
168	AT1G65260	PTAC4_VIPP1__plastid transcriptionally active 4	Lipid Trafficking	Vesicle-Inducing Protein in Plastids	VIPP1		Vesicle-Inducing Protein in Plastids	VIPP1	Plastid inner envelop and thylakoid membranes	Mutant Char.		hcf155	XLOC_003547	PTAC4	0.151084	0.345658	-0.0175266	0.968291	-0.0729996	0.762615	-0.0784346	0.80981	XLOC_003547	1413.16	372.883	355.237	321.993	1572.35	368.369	337.124	305.743	AT1G65260	264158_at	PTAC4VIPP1	PTAC4_VIPP1__plastid transcriptionally active 4
265	AT2G29525	AtIPCS3__Arabidopsis Inositol phosphorylceramide synthase 3	Sphingolipid Biosynthesis 2	Inositolphosphorylceramide Synthase	IPCS		Inositolphosphorylceramide Synthase	ERHL1		Heterol Exp'n.			XLOC_010548	AtIPCS3	-0.0589413	0.909384	-0.098089	0.872984	-0.0729304	0.879714	-0.111226	0.848848	XLOC_010548	100.196	101.391	98.0393	98.4581	95.4692	94.4953	93.2465	91.1448	AT2G29525		AtIPCS3	AtIPCS3__Arabidopsis Inositol phosphorylceramide synthase 3AtIPCS3__Arabidopsis Inositol phosphorylceramide synthase 3
252	AT2G25170	CHD3_CHR6_CKH2_EPP1_GYM_PKL_SSL2__chromatin remodeling factor CHD3 (PICKLE)	Triacylglycerol Biosynthesis	a SWI/SWF nuclear-localized chromatin remodeling factor of the CHD3 group	Regulatory protein		a SWI/SWF nuclear-localized chromatin remodeling factor of the CHD3 group	PKL		Mutant Char.		pkl1-1	XLOC_010291	PKL	-0.140637	0.272988	-0.100642	0.565874	-0.0729017	0.635205	-0.0664174	0.752343	XLOC_010291	1247.88	1250.47	1121.14	1276.37	1131.03	1166.75	1064.02	1217.26	AT2G25170	264384_at	CHD3CHR6CKH2EPP1GYMPKLSSL2	CHD3_CHR6_CKH2_EPP1_GYM_PKL_SSL2__chromatin remodeling factor CHD3 (PICKLE)
498	AT3G56960	PIP5K4__phosphatidyl inositol monophosphate 5 kinase 4	Phospholipid Signaling	Phosphatidylinositol-Phosphate Kinase type IB	PIPK-IB	2.7.1.* (2.7.1.68)	Phosphatidylinositol-Phosphate Kinase type IB						XLOC_017708	PIP5K4	0.0414092	0.945709	-0.0906747	0.874645	-0.0723962	0.871431	0.146413	0.770344	XLOC_017708	54.2088	113.522	105.362	93.0127	55.851	106.315	100.064	103.346	AT3G56960	251711_at 251711_at	PIP5K4	PIP5K4__phosphatidyl inositol monophosphate 5 kinase 4PIP5K4__phosphatidyl inositol monophosphate 5 kinase 4
798	AT5G60620	GPAT9__glycerol-3-phosphate acyltransferase 9	Triacylglycerol Biosynthesis	Glycerol-3-Phosphate Acyltransferase	GPAT	2.3.1.15	Glycerol-3-Phosphate Acyltransferase (mammalian homologue)	GPAT9? (mammalian homologue)	Endomembrane	Seq. Similarity	Seq. Similarity to mammalian ER localised GPAT		XLOC_030571	GPAT9	-0.169268	0.360013	0.175302	0.426963	-0.0713866	0.767694	0.0975804	0.737176	XLOC_030571	394.293	298.779	322.491	299.58	350.558	338.27	306.175	318.217	AT5G60620	247587_at	GPAT9	GPAT9__glycerol-3-phosphate acyltransferase 9
270	AT2G30490	ATC4H_C4H_CYP73A5_REF3__cinnamate-4-hydroxylase	Suberin Synthesis & Transport 2	Cinnamate 4-Hydroxylase	C4H	1.14.13.11	Cinnamate 4-Hydroxylase	CYP73A5		Heterol Exp'n.	Phenylpropanoid pathway genes required for ferulic acid formation		XLOC_013495	ATC4H	0.271005	0.0526347	-0.198832	0.266101	-0.0710579	0.740096	-0.305625	0.0336647	XLOC_013495	2113.71	3580.54	2747.24	3213.02	2553.88	3119.91	2615.12	2598.48	AT2G30490	267470_at	ATC4HCYP73A5REF3	ATC4H_C4H_CYP73A5_REF3__cinnamate-4-hydroxylase
737	AT5G43280	ATDCI1_DCI1__delta(3,5),delta(2,4)-dienoyl-CoA isomerase 1	Triacylglycerol & Fatty Acid Degradation	Dienoyl CoA Isomerase	DCI	5.3.3.8 and 4.2.1.17	Dienoyl CoA Isomerase	DCI1	Peroxisome	Heterol Exp'n.	This gene has been characterised in Goepfert et al 2005. The link should come from DCI1 in the beta-ox figure. Also referred to as enoyl-CoA hydratase/isomerase; thus apparently can carry out either reaction		XLOC_029505	ATDCI1	-0.0643742	0.817493	0.238646	0.271912	-0.0710537	0.78899	0.085948	0.800682	XLOC_029505	439.747	362.694	441.229	396.591	420.044	428.381	419.702	423.151	AT5G43280	249145_at	ATDCI1	ATDCI1_DCI1__delta(3,5),delta(2,4)-dienoyl-CoA isomerase 1
61	AT1G18280	LTPG3__Bifunctional inhibitor/lipid-transfer protein/seed storage 2S albumin superfamily protein	Fatty Acid Elongation & Wax Biosynthesis	Lipid Transfer Protein	LTP		Lipid Transfer Protein type 5	(LTP type 5)	Extracellular	Seq. Similarity	Seq. Similarity		XLOC_001018	AT1G18280	0.370076	NA	0.0148512	0.997119	-0.0704884	0.975992	-0.57646	0.728694	XLOC_001018	8.6895	3.16236	5.0792	6.48455	11.2359	2.93493	4.80242	4.07114	AT1G18280	261673_at	LTPG3	LTPG3__Bifunctional inhibitor/lipid-transfer protein/seed storage 2S albumin superfamily protein
127	AT1G52570	PLDALPHA2__phospholipase D alpha 2	Phospholipid Signaling	Phospholipase D alpha	PLD alpha	3.1.4.4	Phospholipase D alpha						XLOC_002821	PLDALPHA2	0	NA	-0.0517347	NA	-0.0680707	NA	0	NA	XLOC_002821	0	0.263795	0.315176	0	0	0	0	0	AT1G52570	262147_at 262147_at	PLDALPHA2	PLDALPHA2__phospholipase D alpha 2PLDALPHA2__phospholipase D alpha 2
67	AT1G21970	AtLEC1_EMB 212_EMB212_LEC1_NF-YB9__Histone superfamily protein	Triacylglycerol Biosynthesis	Transcriptional activator of genes required for both embryo maturation and cellular differentiation	Regulatory protein		Transcriptional activator of genes required for both embryo maturation and cellular differentiation	LEC1		Mutant Char.; in-planta Overexp'n.			XLOC_005709	LEC1	0.061932	NA	0	NA	-0.0680707	NA	0	NA	XLOC_005709	0	0	0.35047	0	0.394523	0	0	0	AT1G21970	260854_at	AtLEC1EMB 212EMB212NF-YB9	AtLEC1_EMB 212_EMB212_LEC1_NF-YB9__Histone superfamily protein
138	AT1G54580	ACP2__acyl carrier protein 2	Fatty Acid Synthesis	Acyl Carrier Protein	ACP		Acyl Carrier Protein	ACP2	Plastid	Heterol Exp'n.			XLOC_007258	ACP2	0	NA	0	NA	-0.0680707	NA	0	NA	XLOC_007258	0	0	0.315176	0	0	0	0	0	AT1G54580	264189_s_at 264189_s_at 264189_s_at	ACP2	ACP2__acyl carrier protein 2ACP2__acyl carrier protein 2ACP2__acyl carrier protein 2
335	AT2G47630	alpha/beta-Hydrolases superfamily protein	Triacylglycerol & Fatty Acid Degradation	Monoacylglycerol Lipase (MAGL)	MAGL	3.1.1.23	Monoacylglycerol Lipase (MAGL)			Seq. Similarity	Sequence homology ONLY (To human monoacylglycerol lipase GB NP_009214 BLAST score>100)		XLOC_014544	AT2G47630	0.198112	NA	0	NA	-0.0680707	NA	-0.0920448	NA	XLOC_014544	0	0	0.280099	0.351099	1.19264	0	0	0	AT2G47630	266485_at 266485_at		alpha/beta-Hydrolases superfamily proteinalpha/beta-Hydrolases superfamily protein
502	AT3G57310	Bifunctional inhibitor/lipid-transfer protein/seed storage 2S albumin superfamily protein	Fatty Acid Elongation & Wax Biosynthesis	Lipid Transfer Protein	LTP		Lipid Transfer Protein type 2	(LTP type 2)	Extracellular	Seq. Similarity	Seq. Similarity		XLOC_021227	AT3G57310	0	NA	0	NA	-0.0680707	NA	0.112226	NA	XLOC_021227	0	0	0.315176	0	0	0	0	0.62369	AT3G57310			Bifunctional inhibitor/lipid-transfer protein/seed storage 2S albumin superfamily protein
410	AT3G20480	AtLpxK_LpxK__tetraacyldisaccharide 4'-kinase family protein	Mitochondrial Lipopolysaccharide Synthesis	Tetraacyldisaccharide 4'-kinase	LpxK	2.7.1.130	Tetraacyldisaccharide 4'-kinase	AtLpxK	Mitochondria	Seq. Similarity; Mutant Char		atlpxk	XLOC_019271	LPXK	0.101114	0.731846	-0.0458699	0.912258	-0.0667549	0.809085	-0.0446373	0.916897	XLOC_019271	147.965	226.833	238.636	231.46	159.846	219.699	227.455	224.632	AT3G20480	257094_at	AtLpxK	AtLpxK_LpxK__tetraacyldisaccharide 4'-kinase family protein
62	AT1G18360	alpha/beta-Hydrolases superfamily protein	Triacylglycerol & Fatty Acid Degradation	Monoacylglycerol Lipase (MAGL)	MAGL	3.1.1.23	Monoacylglycerol Lipase (MAGL)			Seq. Similarity	Sequence homology ONLY (To human monoacylglycerol lipase GB NP_009214 BLAST score>100)		XLOC_005500	AT1G18360	0.387024	0.107291	0.103369	0.852898	-0.0664808	0.882843	0.00755405	0.994394	XLOC_005500	152.647	90.961	96.1155	91.4938	199.957	97.9064	91.8022	92.642	AT1G18360	261661_at		alpha/beta-Hydrolases superfamily protein
106	AT1G36160	ACC1_AT-ACC1_EMB22_GK_GSD1_PAS3_SFR3__acetyl-CoA carboxylase 1	Fatty Acid Elongation & Wax Biosynthesis	Acetyl-CoA Carboxylase (Homomeric)	HmACC	6.4.1.2 ,nd,6.3.4.14	Acetyl-CoA Carboxylase	ACC1	Cytosol, Homomeric	Mutant Char.	An allele of ACC1, gsd1 has glossy stems, 40% reduction of cuticular waxes, and shows postgenital organ fusion.	EMB22/gurke/pasticcino3/glossyhead1	XLOC_002115	ACC1	-0.156869	0.258124	0.132341	0.462587	-0.0664386	0.720223	-0.00280772	0.99658	XLOC_002115	4228.97	2474.89	2467.94	2695.98	3790.46	2714.06	2355.12	2690.78	AT1G36160	263192_at	ACC1AT-ACC1EMB22GKGSD1PAS3SFR3	ACC1_AT-ACC1_EMB22_GK_GSD1_PAS3_SFR3__acetyl-CoA carboxylase 1
124	AT1G51680	4CL.1_4CL1_AT4CL1__4-coumarate:CoA ligase 1	Suberin Synthesis & Transport 2	4-Coumarate-CoA Ligase	4CL	6.2.1.12	4-Coumarate-CoA Ligase	At-4CL1		Heterol Exp'n.	Activate 4-coumarate and ferulate		XLOC_007073	4CL1	-0.472381	7.47e-06	0.0113722	0.974589	-0.0640753	0.737849	-0.0579217	0.825162	XLOC_007073	2816.97	2904.42	3037.25	3871.73	2027.79	2928.77	2904.86	3718.23	AT1G51680	256186_at 256186_at	4CL.14CL1AT4CL1	4CL.1_4CL1_AT4CL1__4-coumarate:CoA ligase 14CL.1_4CL1_AT4CL1__4-coumarate:CoA ligase 1
132	AT1G54060	ASIL1__6B-interacting protein 1-like 1	Triacylglycerol Biosynthesis	Trihelix DNA Binding Family	Regulatory protein		Trihelix DNA Binding Family	ASIL1		Mutant Char.		asil1	XLOC_002917	ASIL1	-0.0134141	0.973788	-0.0132106	0.983544	-0.063729	0.85689	0.0654438	0.892497	XLOC_002917	361.785	289.738	314.246	277.861	358.704	287.376	301.105	291.755	AT1G54060	263152_at	ASIL1	ASIL1__6B-interacting protein 1-like 1
452	AT3G47350	ATHSD2_HSD2__hydroxysteroid dehydrogenase 2	Triacylglycerol Biosynthesis	Steroleosin	STERO		Steroleosin		Oilbody	Seq. Similarity	Seq. Similarity to sesame STERO		XLOC_017135	ATHSD2	-0.207331	0.28446	0.0581724	0.879912	-0.060691	0.830179	-0.062848	0.866155	XLOC_017135	1092.33	816.03	914.661	852.126	944.188	852.301	877.331	814.078	AT3G47350		ATHSD2	ATHSD2_HSD2__hydroxysteroid dehydrogenase 2
453	AT3G47360	ATHSD3_HSD3__hydroxysteroid dehydrogenase 3	Triacylglycerol Biosynthesis	Steroleosin	STERO		Steroleosin		Oilbody	Seq. Similarity	Seq. Similarity to sesame STERO		XLOC_017135	ATHSD3	-0.207331	0.28446	0.0581724	0.879912	-0.060691	0.830179	-0.062848	0.866155	XLOC_017135	1092.33	816.03	914.661	852.126	944.188	852.301	877.331	814.078	AT3G47360		ATHSD3	ATHSD3_HSD3__hydroxysteroid dehydrogenase 3
797	AT5G60340	AAK6_AK6__P-loop containing nucleoside triphosphate hydrolases superfamily protein	Mitochondrial Fatty Acid & Lipoic Acid Synthesis	Hydroxyacyl-ACP Dehydrase	HAD	4.2.1.17	Hydroxyacyl-ACP Dehydrase	HAD	Mitochondria	Seq. Similarity	Seq. Similarity to Trypanosoma brucei HTD2		XLOC_034406	AAK6	0.0484474	0.906144	-0.237392	0.460131	-0.0594147	0.879847	-0.352913	0.184283	XLOC_034406	621.772	789.082	673.455	650.843	642.818	668.09	646.646	510.484	AT5G60340		AAK6	AAK6_AK6__P-loop containing nucleoside triphosphate hydrolases superfamily protein
36	AT1G08980	AMI1_ATAMI1_ATTOC64-I_TOC64-I__amidase 1	Phospholipid Signaling	Fatty Acid Amide Hydrolase	FAAH		Fatty Acid Amide Hydrolase						XLOC_000452	ATAMI1	0.0165354	0.952644	-0.175158	0.384123	-0.0593601	0.799914	-0.283399	0.0677747	XLOC_000452	932.752	662.836	626.303	687.567	942.568	588.574	601.383	565.301	AT1G08980	264653_at	AMI1ATAMI1ATTOC64-I	AMI1_ATAMI1_ATTOC64-I_TOC64-I__amidase 1
216	AT1G80460	GLI1_NHO1__Actin-like ATPase superfamily protein	Eukaryotic Phospholipid Synthesis & Editing	Glycerol Kinase	GKI	2.7.1.30	Glycerol Kinase	GLI1		Seq. Similarity			XLOC_008719	NHO1	0.107674	0.586726	0.140321	0.533874	-0.0544156	0.823221	-0.242875	0.150452	XLOC_008719	1714.68	1927.32	1937.83	2498.23	1847.11	2126.17	1866.23	2112.77	AT1G80460	260274_at	GLI1NHO1	GLI1_NHO1__Actin-like ATPase superfamily protein
81	AT1G25450	CER60_KCS5__3-ketoacyl-CoA synthase 5	Fatty Acid Elongation & Wax Biosynthesis	Ketoacyl-CoA Synthase	KCS	2.3.1.119	Ketoacyl-CoA Synthase	KCS5	Endomembrane	Heterol Exp'n.	STKCS6 homology to both AtKCS6 and AtKCS5 is similar; it cannot unambiguously be assumed that StKCS6 is the potato orthologue of AtKCS5; Upregulated in epidermis of stems;	cer60	XLOC_005897	KCS5	0.0793087	0.771383	-0.0987557	0.812205	-0.0543442	0.881098	-0.183021	0.567894	XLOC_005897	1085.42	225.198	195.833	227.93	1145.9	208.907	188.354	198.733	AT1G25450	255732_at	CER60KCS5	CER60_KCS5__3-ketoacyl-CoA synthase 5
280	AT2G32260	ATCCT1_CCT1__phosphorylcholine cytidylyltransferase	Triacylglycerol Biosynthesis	Choline-Phosphate Cytidylyltransferase	CCT	2.7.7.15	Choline-Phosphate Cytidylyltransferase	CCT1		Mutant Char.; Seq. Similarity	Mutants possess reduced activity in rosette leaves; Seq. Similarity to BnCCT1 & BnCCT2		XLOC_010706	ATCCT1	-0.0353718	0.871476	0.0252787	0.933642	-0.054252	0.772202	0.0730524	0.749241	XLOC_010706	642.076	714.193	730.855	666.449	626.64	726.335	704.209	704.044	AT2G32260	266359_at	ATCCT1	ATCCT1_CCT1__phosphorylcholine cytidylyltransferase
604	AT4G31780	EMB2797_MGD1_MGDA_UGT81A1__monogalactosyl diacylglycerol synthase 1	Prokaryotic Galactolipid, Sulfolipid, & Phospholipid Synthesis 2;Eukaryotic Galactolipid & Sulfolipid Synthesis	Monogalactosyldiacylglycerol Synthase	MGDGS	2.4.1.46	Monogalactosyldiacylglycerol Synthase	MGD1	Plastid	Mutant Char.; Heterol Exp'n.	MGDG Synthase Type A, major MGDG synthase	mgd1	XLOC_023823	MGD1	0.269379	0.163376	-0.134609	0.682532	-0.053547	0.866847	-0.00187113	1	XLOC_023823	524.686	391.652	408.544	349.413	634.792	356.746	393.499	350.424	AT4G31780	253489_at	EMB2797MGD1MGDAUGT81A1	EMB2797_MGD1_MGDA_UGT81A1__monogalactosyl diacylglycerol synthase 1
648	AT5G04540	AtMTM2_MTM2__Myotubularin-like phosphatases II superfamily	Phospholipid Signaling	Phosphoinositide 3-Phosphatase	PI3P		Phosphoinositide 3-Phosphatase						XLOC_031179	AT5G04540	-0.0256981	0.938883	0.0425694	0.919713	-0.0522726	0.861984	-0.0462824	0.913127	XLOC_031179	399.686	303.15	307.323	323.28	392.426	311.845	295.994	310.758	AT5G04540	250833_at	AtMTM2	AtMTM2_MTM2__Myotubularin-like phosphatases II superfamily
579	AT4G24230	ACBP3__acyl-CoA-binding domain 3	Eukaryotic Phospholipid Synthesis & Editing	Acyl CoA Binding Protein	ACBP		Acyl CoA Binding Protein	ACBP3		Heterol Exp'n.	Extracellular ACBP		XLOC_026057	ACBP3	-0.383296	0.18705	0.146037	0.781192	-0.0512825	0.920862	0.11559	0.839958	XLOC_026057	440.472	252.251	293.826	285.52	335.933	279.444	283.864	310.609	AT4G24230		ACBP3	ACBP3__acyl-CoA-binding domain 3
60	AT1G17990	FMN-linked oxidoreductases superfamily protein	Oxylipin Metabolism 1	Oxo-Phytodienoic Acid Reductase	OPR	1.3.1.42	Oxo-Phytodienoic Acid Reductase						XLOC_005476	AT1G17990	0.00921048	0.974706	0.0763179	0.799644	-0.0494707	0.846492	0.0846626	0.764297	XLOC_005476	386.772	342.231	333.107	379.5	389.586	362.311	321.088	402.726	AT1G17990	255895_at		FMN-linked oxidoreductases superfamily protein
353	AT3G05510	Phospholipid/glycerol acyltransferase family protein	Mitochondrial Phospholipid Synthesis	Cardiolipin Transacylase	TAZ	2.3.1.23	Cardiolipin Transacylase	TAZ/TAZ2	Mitochondria	Seq. Similarity	Yeast Tafazzin homolog; Seq. Similarity to yeast TAZ1		XLOC_014881	AT3G05510	0.110718	0.801524	-0.0652502	0.919353	-0.0481205	0.924333	-0.0234534	0.979016	XLOC_014881	125.471	147.725	154.947	154.173	136.172	141.011	150.159	152.386	AT3G05510	259113_at		Phospholipid/glycerol acyltransferase family protein
357	AT3G06510	ATSFR2_SFR2__Glycosyl hydrolase superfamily protein	Prokaryotic Galactolipid, Sulfolipid, & Phospholipid Synthesis 2;Eukaryotic Galactolipid & Sulfolipid Synthesis	Galactolipid:galactolipid galactosyltransferase	GGGT		galactolipid:galactolipid galactosyltransferase	SFR2	Plastid	Mutant Char.; Heterol Exp'n.		sfr2	XLOC_014943	SFR2	0.178557	0.358499	0.072927	0.830153	-0.0451694	0.875758	-0.0599202	0.869427	XLOC_014943	307.716	286.685	263.431	259.286	349.702	302.504	254.989	249.094	AT3G06510	258512_at	ATSFR2	ATSFR2_SFR2__Glycosyl hydrolase superfamily protein
311	AT2G41210	PIP5K5__phosphatidylinositol- 4-phosphate 5-kinase 5	Phospholipid Signaling	Phosphatidylinositol-Phosphate Kinase type IB	PIPK-IB	2.7.1.* (2.7.1.68)	Phosphatidylinositol-Phosphate Kinase type IB						XLOC_011275	PIP5K5	-0.111527	0.780654	0.160833	0.815066	-0.0448567	0.94936	-0.0309231	0.977998	XLOC_011275	172.27	39.6526	39.1238	39.2114	159.318	44	37.7764	38.638	AT2G41210	267081_at	PIP5K5	PIP5K5__phosphatidylinositol- 4-phosphate 5-kinase 5
69	AT1G22620	ATSAC1_SAC1__Phosphoinositide phosphatase family protein	Phospholipid Signaling	Sac domain-containing Phosphoinositide Phosphatase	Sac-PIP		Sac domain-containing Phosphoinositide Phosphatase						XLOC_005749	ATSAC1	0.00158397	0.996798	0.0219778	0.960905	-0.0448377	0.876439	-0.0451401	0.909146	XLOC_005749	356.463	293.566	290.468	308.457	356.412	299.166	281.642	298.75	AT1G22620	264197_at	ATSAC1	ATSAC1_SAC1__Phosphoinositide phosphatase family protein
310	AT2G40890	CYP98A3_REF8__cytochrome P450, family 98, subfamily A, polypeptide 3	Suberin Synthesis & Transport 2	Coumaroyl 3-Hydroxylase	C3H	1.14.13.*	Coumaroyl 3-Hydroxylase	CYP98A3		Mutant Char.; Heterol Exp'n.	Phenylpropanoid pathway gene required for ferulic acid formation	ref8	XLOC_014139	CYP98A3	-0.0710052	0.78096	0.00848988	0.986018	-0.0440062	0.874822	-0.27224	0.132576	XLOC_014139	1245.16	1716.81	1691.16	2001.4	1185.08	1728.08	1640.65	1658.31	AT2G40890	245101_at	CYP98A3REF8	CYP98A3_REF8__cytochrome P450, family 98, subfamily A, polypeptide 3
521	AT4G00400	AtGPAT8_GPAT8__glycerol-3-phosphate acyltransferase 8	Cutin Synthesis & Transport 1	Glycerol-3-Phosphate Acyltransferase	GPAT	2.3.1.198	sn-2-Glycerol-3-Phosphate Acyltransferase/Phosphatase	sn-2-GPAT8	Plasma/ER?	Mutant Char.; Heterol Exp'n.; in-planta Overexp'n.	Has also phosphatase activity in vitro	gpat8; gpat8/gpat4	XLOC_024376	GPAT8	-0.160572	0.539664	0.0431024	0.9456	-0.042133	0.930717	0.0828544	0.878645	XLOC_024376	955.737	123.331	119.442	130.925	853.675	127.755	115.919	139.145	AT4G00400	255662_at 255692_at	AtGPAT8	AtGPAT8_GPAT8__glycerol-3-phosphate acyltransferase 8
480	AT3G54320	ASML1_ATWRI1_WRI_WRI1__Integrase-type DNA-binding superfamily protein	Fatty Acid Synthesis	AP2/EREBP Transcription Factors	Regulatory protein		AP2/EREBP Transcription Factors	WRI1		Mutant Char.; in-planta Overexp'n; yeast one-hybrid assays; gel-shift assays.	Direct transcriptional activator of some late fatty acid biosynthetic genes and lipogenic genes, binds the AW cis-regulatory element	wri1-1/wri1-2/wri1-3/wri1-4/wri1-5/wri1-10	XLOC_017558	WRI1	0.0397782	0.941621	-0.289573	0.247673	-0.0418562	0.91021	-0.109044	0.782982	XLOC_017558	65.6015	269.692	244.945	226.768	67.1125	219.973	237.153	210.531	AT3G54320	251891_at 251892_at	ASML1ATWRI1	ASML1_ATWRI1_WRI_WRI1__Integrase-type DNA-binding superfamily protein
623	AT4G36480	ATLCB1_EMB2779_FBR11_LCB1__long-chain base1	Sphingolipid Biosynthesis 1	Long-Chain Base 1; subunit of Serine Palmitoyltransferase	SPT (LCB1)	2.3.1.50	Subunit of Serine Palmitoyltransferase (LCB1)	LCB1	Endomembrame (GFP-fusion), Endomembrane (proteomics)	Heterol Exp'n.		fbr11	XLOC_024134	ATLCB1	-0.0530954	0.802584	0.0322218	0.919713	-0.0395257	0.857545	-0.0206481	0.950977	XLOC_024134	436.381	373.552	416.602	414.119	421.346	380.952	404.932	407.285	AT4G36480	246213_at	ATLCB1EMB2779FBR11	ATLCB1_EMB2779_FBR11_LCB1__long-chain base1
331	AT2G46210	AtSLD2_SLD2__Fatty acid/sphingolipid desaturase	Sphingolipid Biosynthesis 1	Sphingobase-D8 Desaturase	SLD	1.14.19.4	Sphingobase-D8 Desaturase	SLD2	Endomembrane (GFP-fusion)	Heterol Exp'n.			XLOC_011595	AT2G46210	0.189424	0.820502	-0.40398	0.597377	-0.0378655	0.974197	0.124318	0.917643	XLOC_011595	17.7338	26.3096	24.1332	19.0027	20.4511	19.6671	23.3924	20.5448	AT2G46210	266592_at	AtSLD2	AtSLD2_SLD2__Fatty acid/sphingolipid desaturase
457	AT3G48780	ATSPT1_SPT1__serine palmitoyltransferase 1ATSPT1_SPT1__serine palmitoyltransferase 1	Sphingolipid Biosynthesis 1	Long-Chain Base 2; subunit of Serine Palmitoyltransferase	SPT (LCB2)	2.3.1.50	Subunit of Serine Palmitoyltransferase (LCB2b)	LCB2b	Endomembrane (GFP-fusion)	Heterol Exp'n.			XLOC_017236	ATSPT1	-0.0204192	0.943962	0.0145124	0.972306	-0.0367817	0.889858	-0.101619	0.704135	XLOC_017236	1308.38	1022.3	1017.16	1054.18	1289.76	1032.36	991.612	983.514	AT3G48780	252331_s_at 252331_s_at	ATSPT1	ATSPT1_SPT1__serine palmitoyltransferase 1ATSPT1_SPT1__serine palmitoyltransferase 1
620	AT4G34930	PLC-like phosphodiesterases superfamily protein	Phospholipid Signaling	Glycosylphosphatidylinositol-specific Phospholipase C	GPI-PLC	3.1.4.11	Glycosylphosphatidylinositol-specific Phospholipase C						XLOC_024032	AT4G34930	-0.313492	0.724844	0.901397	0.13035	-0.0362766	0.980653	-0.275878	0.793063	XLOC_024032	19.6032	30.2052	37.2318	35.1925	15.5428	58.293	36.4408	28.9364	AT4G34930	253220_s_at 253220_s_at		PLC-like phosphodiesterases superfamily proteinPLC-like phosphodiesterases superfamily protein
109	AT1G45201	ATTLL1_TLL1__triacylglycerol lipase-like 1	Triacylglycerol & Fatty Acid Degradation	Triacylglycerol Lipase (TAGL)	TAGL	3.1.1.3	Triacylglycerol Lipase (TAGL)			Seq. Similarity	Seq. similarity ONLY (to castor bean acid lipase BLAST score>100)		XLOC_002451	ATTLL1	0.575916	0.000428389	0.118285	0.736195	-0.0346162	0.92577	0.176533	0.561562	XLOC_002451	1087.36	783.403	851.978	747.317	1625.75	852.58	831.995	844.493	AT1G45201		ATTLL1	ATTLL1_TLL1__triacylglycerol lipase-like 1ATTLL1_TLL1__triacylglycerol lipase-like 1
527	AT4G01900	GLB1_PII__GLNB1 homolog	Fatty Acid Synthesis	PII/AtGLB1	Regulatory protein			PII	Plastid	Heterol Exp'n.; Mutant Char.	Regulatory protein. Binds BCCP subunits of HtACCase in a 2-oxoglutarate-dependent manner and decreases V(max) of the enzyme	pII-s2/pII-v1	XLOC_021795	PII	0.300266	0.0187401	-0.0156363	0.965001	-0.0335608	0.882915	0.0279743	0.935999	XLOC_021795	616.298	1029.4	943.387	769.769	760.698	1016.27	921.94	787.024	AT4G01900	255558_at 255558_at	GLB1PII	GLB1_PII__GLNB1 homologGLB1_PII__GLNB1 homolog
419	AT3G23470	Cyclopropane-fatty-acyl-phospholipid synthase	Pathway, function or subcellular location uncertain	Cyclopropane Fatty Acid Synthase	CPFS	2.1.1.79	Cyclopropane Fatty Acid Synthase						XLOC_016003	AT3G23470	-0.0860166	0.82243	-0.0937845	0.816863	-0.0310322	0.938067	-0.0399197	0.940704	XLOC_016003	176.525	834.746	762.385	718.413	164.793	780.755	745.998	699.249	AT3G23470	257175_s_at		Cyclopropane-fatty-acyl-phospholipid synthase
559	AT4G17480	alpha/beta-Hydrolases superfamily protein	Pathway, function or subcellular location uncertain	Thioesterase (PPT1-like)	TE	3.1.1.22 (or 3.1.2.*)	Thioesterase (PPT1-like)						XLOC_022963	AT4G17480	-0.609674	NA	-1.53585	0.23692	-0.0307904	0.998736	-0.123989	0.964741	XLOC_022963	33.537	4.41096	4.90498	2.02923	21.2329	0.63286	4.65171	1.88752	AT4G17480	245389_at 245389_at		alpha/beta-Hydrolases superfamily proteinalpha/beta-Hydrolases superfamily protein
772	AT5G53470	ACBP_ACBP1_AtACBP1__acyl-CoA binding protein 1	Eukaryotic Phospholipid Synthesis & Editing	Acyl CoA Binding Protein	ACBP		Acyl CoA Binding Protein	ACBP1		Heterol Exp'n., in planta Overexp'n.	Targeted to the plasma membrane end the ER		XLOC_030129	ACBP1	0.306445	0.413894	-0.0132756	0.989575	-0.03	0.962916	-0.00104531	1	XLOC_030129	82.45	93.5513	110.124	106.198	102.211	92.251	107.898	106.067	AT5G53470	248269_at	ACBPACBP1AtACBP1	ACBP_ACBP1_AtACBP1__acyl-CoA binding protein 1
155	AT1G62610	NAD(P)-binding Rossmann-fold superfamily protein	Fatty Acid Synthesis	Ketoacyl-ACP Reductase	KAR	1.1.1.100	Ketoacyl-ACP Reductase		Plastid	Seq. Similarity	Seq. Similarity to BnKAR		XLOC_007683	AT1G62610	-0.0870465	0.798704	0.0110932	0.988916	-0.0290375	0.953873	-0.092743	0.852752	XLOC_007683	614.637	192.033	190.897	203.107	577.512	193.729	186.945	191.276	AT1G62610	265107_s_at		NAD(P)-binding Rossmann-fold superfamily protein
6	AT1G01710	Acyl-CoA thioesterase family protein	Triacylglycerol & Fatty Acid Degradation	Acyl-CoA Thioesterase	ACT	3.1.2.2	Acyl-CoA Thioesterase	ACT2		Heterol Exp'n.			XLOC_000049	AT1G01710	0.0130757	0.960089	-0.0693119	0.800483	-0.027374	0.915537	0.0991635	0.680847	XLOC_000049	513.741	390.186	372.861	354.613	519.327	372.97	365.242	377.359	AT1G01710	261560_at		Acyl-CoA thioesterase family protein
732	AT5G41040	ASFT_HHT_RWP1__HXXXD-type acyl-transferase family protein	Suberin Synthesis & Transport 2	Aliphatic Suberin Feruloyl Transferase	BAHD	2.3.1.*	Aliphatic Suberin Feruloyl Transferase	ASFT1/RWP/FHT	Cytosolic	Mutant Char.; Heterol Exp'n.; RNAi potato lines	Catalyzes acyl transfer from feruloyl-CoA to w-hydroxyfatty acids and fatty alcohols; belongs to BAHD superfamily (61 proteins). Function in providing ferulate to suberin synthesis	asft; rwp1–1; rwp1–2; FHT-RNAi	XLOC_033247	HHT1	0.454925	NA	-0.539844	NA	-0.0252295	NA	-0.668703	NA	XLOC_033247	0.74586	0.527591	1.05141	1.0454	1.44612	0	0.986063	0.311845	AT5G41040	249289_at 249289_at	ASFTHHTRWP1	ASFT_HHT_RWP1__HXXXD-type acyl-transferase family proteinASFT_HHT_RWP1__HXXXD-type acyl-transferase family protein
267	AT2G29980	AtFAD3_FAD3__fatty acid desaturase 3	Triacylglycerol Biosynthesis	Linoleate Desaturase	FAD3	1.14.99.*	Linoleate Desaturase	FAD3	Endomembrane	Mutant Char.; in-planta Overexp'n.		fad3	XLOC_013461	FAD3	0.142636	0.177594	-0.162029	0.163429	-0.0209509	0.908523	-0.0695752	0.690623	XLOC_013461	2651.14	2862.4	2559.46	2487.96	2926.75	2555.99	2523.08	2372.75	AT2G29980	266865_at	AtFAD3	AtFAD3_FAD3__fatty acid desaturase 3
547	AT4G14070	AAE15__acyl-activating enzyme 15	Fatty Acid Synthesis; Prokaryotic Galactolipid, Sulfolipid, & Phospholipid Synthesis 1	Acyl-ACP Synthetase	AAS	6.2.1.20	Acyl-ACP Synthetase	AAE15	Plastid	Mutant Char.		aae15	XLOC_025397	AAE15	0.251282	0.1412	0.0748488	0.868364	-0.0201727	0.964212	0.098118	0.797504	XLOC_025397	480.507	132.562	141.821	166.211	573.819	139.269	139.955	178.017	AT4G14070	245621_at	AAE15	AAE15__acyl-activating enzyme 15
160	AT1G63430	Leucine-rich repeat protein kinase family protein	Mitochondrial Phospholipid Synthesis	CDP-DAG Synthase	CDP-DAGS	2.7.7.41	CDP-DAG Synthase	CDS1; CDP-DAGS	Unknown; imported by yeast mitochondria	Seq. Similarity; Heterol Exp'n.			XLOC_003437	AT1G63430	-0.0537465	0.832805	0.0147414	0.971926	-0.019736	0.949309	0.119914	0.633845	XLOC_003437	410.749	407.084	402.84	371.185	396.422	410.937	396.897	403.304	AT1G63430	261552_at		Leucine-rich repeat protein kinase family protein
12	AT1G04220	KCS2__3-ketoacyl-CoA synthase 2	Fatty Acid Elongation & Wax Biosynthesis	Ketoacyl-CoA Synthase	KCS	2.3.1.119	Ketoacyl-CoA Synthase	KCS2/DAISY	Endomembrane (GFP)	Mutant Char., Heterol Exp'n.; Comple. of yeast mutant	Protein family of 21 members-Root but not seed suberin phenotype. Other family members may have redundant functions. Double mutant of kcs2,kcs20 results in 15-20% reduction in cuticular wax. STKCS6 homology to both AtKCS6 and AtKCS5 is similar; it cannot unambiguously be assumed that StKCS6 is the potato orthologue of AtKCS6	daisy	XLOC_000195	KCS2	-0.455816	0.641314	0.45361	0.730881	-0.0187922	1	0.215147	0.897922	XLOC_000195	15.0794	8.24417	12.8192	9.54754	10.6195	11.891	12.7093	11.247	AT1G04220	264318_at 264318_at	KCS2	KCS2__3-ketoacyl-CoA synthase 2KCS2__3-ketoacyl-CoA synthase 2
567	AT4G21540	SPHK1__sphingosine kinase 1	Sphingolipid Biosynthesis 1;Sphingolipid Biosynthesis 2	Long Chain Base Kinase	LCBK	2.7.1.91	Long Chain Base Kinase		Tonoplast	Heterol Exp'n.			XLOC_023210	SPHK1	-0.0987477	0.558012	-0.0761341	0.735087	-0.0169829	0.945843	-0.0961932	0.638101	XLOC_023210	452.214	479.186	492.119	494.677	420.547	454.537	486.982	463.677	AT4G21540		SPHK1	SPHK1__sphingosine kinase 1
681	AT5G14980	alpha/beta-Hydrolases superfamily protein	Triacylglycerol & Fatty Acid Degradation	Monoacylglycerol Lipase (MAGL)	MAGL	3.1.1.23	Monoacylglycerol Lipase (MAGL)			Seq. Similarity	Sequence homology ONLY (To human monoacylglycerol lipase GB NP_009214 BLAST score=85)		XLOC_027839	AT5G14980	-0.0619974	NA	-0.244849	NA	-0.0148428	NA	-0.371122	NA	XLOC_027839	0.443436	0.639285	0.980822	1.80917	0.327024	0.34545	0.94343	1.13842	AT5G14980	246569_at		alpha/beta-Hydrolases superfamily protein
336	AT2G47630	alpha/beta-Hydrolases superfamily protein	Triacylglycerol & Fatty Acid Degradation	Monoacylglycerol Lipase (MAGL)	MAGL	3.1.1.23	Monoacylglycerol Lipase (MAGL)			Seq. Similarity	Sequence homology ONLY (To human monoacylglycerol lipase GB NP_009214 BLAST score>100)		XLOC_011686	AT2G47630	0.21801	0.140875	-0.083492	0.759641	-0.0121825	0.973445	0.230566	0.183657	XLOC_011686	897.119	651.153	591.306	503.75	1044.43	613.917	587.127	590.244	AT2G47630	266485_at 266485_at		alpha/beta-Hydrolases superfamily proteinalpha/beta-Hydrolases superfamily protein
75	AT1G24470	ATKCR2_KCR2__beta-ketoacyl reductase 2	Fatty Acid Elongation & Wax Biosynthesis	Ketoacyl-CoA Reductase	KCR	1.1.1.35	Ketoacyl-CoA Reductase	KCR2		Seq. Similarity; upregulated in epidermis	no mutant phenotype detected; no KCR activity in yeast	kcr2	XLOC_001384	KCR2	0.243355	NA	-0.0164365	0.997119	-0.0118032	1	0.279657	0.914336	XLOC_001384	21.3869	1.45655	1.01612	1.35781	25.2892	1.45112	0.922613	1.99648	AT1G24470	265012_at 265012_at	ATKCR2	ATKCR2_KCR2__beta-ketoacyl reductase 2ATKCR2_KCR2__beta-ketoacyl reductase 2
552	AT4G15440	CYP74B2_HPL1__hydroperoxide lyase 1	Oxylipin Metabolism 1	Hydroperoxide Lyase	HPL		Hydroperoxide Lyase						XLOC_022833	HPL1	-0.49495	NA	-0.161884	NA	-0.00985006	1	0.149477	NA	XLOC_022833	7.18444	0.527591	0.700941	0.312414	4.59182	0.414768	0.671253	0.514728	AT4G15440	245253_at	CYP74B2HPL1	CYP74B2_HPL1__hydroperoxide lyase 1
698	AT5G20840	SAC4__Phosphoinositide phosphatase family protein	Phospholipid Signaling	Sac domain-containing Phosphoinositide Phosphatase	Sac-PIP		Sac domain-containing Phosphoinositide Phosphatase						XLOC_032091	SAC4	-0.195233	0.200663	-0.094358	0.709874	-0.00952588	0.981717	-0.0318301	0.931009	XLOC_032091	689.418	571.803	533.418	586.318	602.932	534.577	529.596	573.638	AT5G20840	246180_at	SAC4	SAC4__Phosphoinositide phosphatase family protein
233	AT2G15090	KCS8__3-ketoacyl-CoA synthase 8	Fatty Acid Elongation & Wax Biosynthesis	Ketoacyl-CoA Synthase	KCS	2.3.1.119	Ketoacyl-CoA Synthase	KCS8	Endomembrane				XLOC_009660	KCS8	0.330077	0.228864	-0.0969147	0.889123	-0.00947335	1	0.124081	0.830479	XLOC_009660	1256.49	91.6003	71.8028	140.314	1583.54	86.0638	71.2699	152.315	AT2G15090	265918_at	KCS8	KCS8__3-ketoacyl-CoA synthase 8
398	AT3G16785	PLD ZETA 1_PLDP1_PLDZ1_PLDZETA1__phospholipase D P1	Eukaryotic Galactolipid & Sulfolipid Synthesis	Phospholipase D zeta	PLD zeta	3.1.4.4	Phospholipase D zeta	PLD zeta1		Mutant Char.; Heterol Exp'n.			XLOC_019060	PLDP1	0.206782	NA	0.0537759	0.98528	-0.00947245	1	-0.353477	0.858565	XLOC_019060	18.1602	2.87269	2.59243	3.93865	20.9357	2.98283	2.49466	2.7148	AT3G16785	258426_at 258430_at 258426_at 258430_at	PLD ZETA 1PLDP1PLDZ1PLDZETA1	PLD ZETA 1_PLDP1_PLDZ1_PLDZETA1__phospholipase D P1PLD ZETA 1_PLDP1_PLDZ1_PLDZETA1__phospholipase D P1
518	AT4G00240	PLDBETA2__phospholipase D beta 2	Phospholipid Signaling	Phospholipase D beta	PLD beta	3.1.4.4	Phospholipase D beta						XLOC_024366	PLDBETA2	-0.369811	0.176027	-0.0415553	0.942463	-0.00770515	0.99851	-0.240896	0.474708	XLOC_024366	133.512	198.192	182.008	184.132	102.152	192.747	180.41	155.389	AT4G00240	255667_at	PLDBETA2	PLDBETA2__phospholipase D beta 2
149	AT1G60490	ATVPS34_PI3K_VPS34__vacuolar protein sorting 34	Phospholipid Signaling	Phosphatidylinositol-3-Kinase	PI3k	2.7.1.137	Phosphatidylinositol-3-Kinase						XLOC_007535	ATVPS34	-0.25249	0.0627978	0.169129	0.364808	-0.00437288	0.999072	0.121735	0.552929	XLOC_007535	575.899	422.752	504.727	559.843	483.439	474.607	502.607	607.612	AT1G60490	264927_at	ATVPS34PI3K	ATVPS34_PI3K_VPS34__vacuolar protein sorting 34
286	AT2G34770	ATFAH1_FAH1__fatty acid hydroxylase 1	Sphingolipid Biosynthesis 1	Fatty Acid 2-hydroxylase	FA2H		Fatty Acid 2-hydroxylase	FAH1		Heterol Exp'n.			XLOC_010871	FAH1	-0.0463313	0.892232	-0.014533	0.978919	-0.00430658	1	-0.0497061	0.918258	XLOC_010871	890.123	626.843	652.548	606.203	861.181	618.717	650.41	584.183	AT2G34770	267318_at	ATFAH1	ATFAH1_FAH1__fatty acid hydroxylase 1
205	AT1G74960	ATKAS2_FAB1_KAS2__fatty acid biosynthesis 1	Fatty Acid Synthesis; Prokaryotic Galactolipid, Sulfolipid, & Phospholipid Synthesis 1	Ketoacyl-ACP Synthase II	KASII	2.3.1.179	Ketoacyl-ACP Synthase II	KASII	Plastid	Mutant Char.; RNAi lines; Seq. Similarity	Seq. Similarity to E. coli KASII	fab1	XLOC_008396	FAB1	0.202296	0.145114	0.0257959	0.937893	-0.00353629	1	-0.0477072	0.867506	XLOC_008396	779.984	789.472	782.399	794.532	899.748	802.462	779.595	770.933	AT1G74960	262176_at	ATKAS2FAB1	ATKAS2_FAB1_KAS2__fatty acid biosynthesis 1
35	AT1G08510	FATB__fatty acyl-ACP thioesterases B	Fatty Acid Elongation, Desaturation & Export From Plastid	Acyl-ACP Thioesterase B	FATB	3.1.2.14	Acyl-ACP Thioesterase B	FatB	Plastid	Mutant Chra.; Heterol Exp'n.			XLOC_000422	FATB	-0.228493	NA	-0.362663	NA	-0.00281215	NA	0	NA	XLOC_000422	0.83821	0.583438	0.630352	0	0.394523	0	0.650436	0	AT1G08510	261722_at 261722_at	FATB	FATB__fatty acyl-ACP thioesterases BFATB__fatty acyl-ACP thioesterases B
117	AT1G49340	ATPI4K ALPHA__Phosphatidylinositol 3- and 4-kinase family protein	Phospholipid Signaling	Phosphatidylinositol-4-Kinase alpha	PI4K alpha	2.7.1.67	Phosphatidylinositol-4-Kinase alpha						XLOC_002633	ATPI4K ALPHA	-0.266907	0.067287	0.212406	0.242804	-0.00170607	1	0.0449173	0.894335	XLOC_002633	1325.3	1084.78	1196.62	1297.95	1099.78	1257.83	1194.09	1337.2	AT1G49340	262387_s_at	ATPI4K ALPHA	ATPI4K ALPHA__Phosphatidylinositol 3- and 4-kinase family protein
31	AT1G07230	NPC1__non-specific phospholipase C1	Eukaryotic Galactolipid & Sulfolipid Synthesis	Phospholipase C (Non specific)	nsPLC	3.1.4.3	Phospholipase C (Non specific)	NPC1 (Non specific)		Seq. Similarity	Seq. Similarity to bacterial PC-PLC		XLOC_000350	NPC1	0.154376	NA	-0.298683	NA	0	NA	-0.399162	NA	XLOC_000350	0.443436	0.652223	0	0.663514	0.792068	0	0	0	AT1G07230	256041_at 256041_at 256041_at	NPC1	NPC1__non-specific phospholipase C1NPC1__non-specific phospholipase C1NPC1__non-specific phospholipase C1
537	AT4G10020	AtHSD5_HSD5__hydroxysteroid dehydrogenase 5	Triacylglycerol Biosynthesis	Steroleosin	STERO		Steroleosin		Oilbody	Seq. Similarity	Seq. Similarity to sesame STERO		XLOC_022481	AtHSD5	-0.758928	0.054518	-0.22151	0.941727	0	1	0.0684844	0.98517	XLOC_022481	183.695	0.263795	0	0.351099	107.602	0	0	0.62369	AT4G10020	255007_at	AtHSD5	AtHSD5_HSD5__hydroxysteroid dehydrogenase 5
247	AT2G21910	CYP96A5__cytochrome P450, family 96, subfamily A, polypeptide 5	Fatty Acid Elongation & Wax Biosynthesis	Midchain Alkane Hydroxylase	CYP450, 96A	1.14.13.*	Midchain Alkane Hydroxylase / Cytochrome P450, 96A	CYP96A5		Seq. Similarity	Seq. Similarity to MAH1		XLOC_010078	CYP96A5	-0.263622	0.658631	-0.217684	0.942577	0	1	0.425704	0.868343	XLOC_010078	216.229	0.332581	0	0	179.334	0	0	0.655182	AT2G21910	263894_at 263894_at	CYP96A5	CYP96A5__cytochrome P450, family 96, subfamily A, polypeptide 5CYP96A5__cytochrome P450, family 96, subfamily A, polypeptide 5
633	AT4G39500	CYP96A11__cytochrome P450, family 96, subfamily A, polypeptide 11	Fatty Acid Elongation & Wax Biosynthesis	Midchain Alkane Hydroxylase	CYP450, 96A	1.14.13.*	Midchain Alkane Hydroxylase / Cytochrome P450, 96A	CYP96A11		Seq. Similarity	Seq. Similarity to MAH1		XLOC_026976	CYP96A11	1.08779	0.478484	-0.201538	0.949484	0	1	0.842565	0.701863	XLOC_026976	24.7704	0.332581	0	0	65.8988	0	0	1.57497	AT4G39500	252898_at	CYP96A11	CYP96A11__cytochrome P450, family 96, subfamily A, polypeptide 11
445	AT3G44560	FAR8__fatty acid reductase 8	Fatty Acid Elongation & Wax Biosynthesis	Alcohol-forming Fatty Acyl-CoA Reductase	AlcFAR	1.2.1.n2	Alcohol-forming Fatty Acyl-CoA Reductase	AlcFAR8		Heterol Exp'n.			XLOC_016950	FAR8	0	NA	-0.187915	NA	0	NA	0.0441355	NA	XLOC_016950	0	0.997742	0	0	0	0	0	0.202884	AT3G44560	252640_at	FAR8	FAR8__fatty acid reductase 8
78	AT1G25054	AtLpxC3_LpxC3__UDP-3-O-acyl N-acetylglycosamine deacetylase family protein	Mitochondrial Lipopolysaccharide Synthesis	UDP-3-O-acyl N-acetylglucosamine deacetylase	LpxC	3.5.1.108	UDP-3-O-acyl N-acetylglucosamine deacetylase	AtLpxC3	Mitochondria	Seq. Similarity; AtLPxC-RNAi			XLOC_001406	LPXC4	-0.967587	NA	-0.166181	NA	0	NA	-0.289757	NA	XLOC_001406	3.30915	0.263795	0	0.351099	0.721546	0	0	0	AT1G25054		AtLpxC3	AtLpxC3_LpxC3__UDP-3-O-acyl N-acetylglycosamine deacetylase family protein
720	AT5G28280		Fatty Acid Elongation & Wax Biosynthesis	CER1	CER1		CER1-like3			Seq. Similarity	No indication of role in cuticular wax biosynthesis; Likely a pseudogene		XLOC_028604	AT5G28280	0.434332	NA	-0.0938049	NA	0	NA	0	NA	XLOC_028604	0.789548	0.263795	0	0	2.10016	0	0	0	AT5G28280	245858_at
3	AT1G01460	ATPIPK11_PIPK11__Phosphatidylinositol-4-phosphate 5-kinase, core	Phospholipid Signaling	Phosphatidylinositol-Phosphate Kinase type IA	PIPK-IA	2.7.1.* (2.7.1.68)	Phosphatidylinositol-Phosphate Kinase type IA						XLOC_000029	ATPIPK11	0	NA	-0.0517347	NA	0	NA	-0.0920448	NA	XLOC_000029	0	0.583438	0	0.312414	0	0.31643	0	0	AT1G01460	259425_at	ATPIPK11	ATPIPK11_PIPK11__Phosphatidylinositol-4-phosphate 5-kinase, core
21	AT1G06100	Fatty acid desaturase family protein	Pathway, function or subcellular location uncertain	Acyl-CoA Desaturase-like	ADS	1.14.99.*	Acyl-CoA Desaturase-like						XLOC_000294	AT1G06100	0.130022	NA	-0.0517347	NA	0	NA	0	NA	XLOC_000294	0	0.319643	0	0	0.789045	0	0	0	AT1G06100	260948_at		Fatty acid desaturase family protein
471	AT3G51840	ACX4_ATG6_ATSCX__acyl-CoA oxidase 4	Triacylglycerol & Fatty Acid Degradation	Acyl-CoA Oxidase	ACX	1.3.3.6	Acyl-CoA Oxidase	ACX4	Peroxisome	Mutant Char.; Heterol Exp'n.	http://www.ncbi.nlm.nih.gov/pubmed/12481085?itool=EntrezSystem2.PEntrez.Pubmed.Pubmed_ResultsPanel.Pubmed_RVDocSum&ordinalpos=1	acx4	XLOC_017409	ACX4	0	NA	-0.0517347	NA	0	NA	0	NA	XLOC_017409	0	0.263795	0	0	0	0	0	0	AT3G51840	246304_at 246304_at	ACX4ATG6ATSCX	ACX4_ATG6_ATSCX__acyl-CoA oxidase 4ACX4_ATG6_ATSCX__acyl-CoA oxidase 4
655	AT5G07230	Bifunctional inhibitor/lipid-transfer protein/seed storage 2S albumin superfamily protein	Fatty Acid Elongation & Wax Biosynthesis	Lipid Transfer Protein	LTP		Lipid Transfer Protein type 3	(LTP type 3)	Extracellular	Seq. Similarity	Seq. Similarity		XLOC_027441	A9	0	NA	-0.0517347	NA	0	NA	0	NA	XLOC_027441	0	0.263795	0	0	0	0	0	0	AT5G07230	250619_at		Bifunctional inhibitor/lipid-transfer protein/seed storage 2S albumin superfamily protein
660	AT5G07540	ATGRP-6_ATGRP16_GRP16__glycine-rich protein 16	Triacylglycerol Biosynthesis	Pollen-surface Oleosin	PO		Pollen-surface Oleosin			Seq. Similarity	Tapetum specific expression		XLOC_031356	GRP16	0	NA	-0.0517347	NA	0	NA	0	NA	XLOC_031356	0	0.263795	0	0	0	0	0	0	AT5G07540	250638_at	ATGRP-6ATGRP16	ATGRP-6_ATGRP16_GRP16__glycine-rich protein 16
710	AT5G24180	Lipase class 3-related protein	Oxylipin Metabolism 1; Oxylipin Metabolism 2	Lipid Acylhydrolase-like	LAH	3.1.1.*	Lipid Acylhydrolase-like						XLOC_028346	AT5G24180	0	NA	-0.0517347	NA	0	NA	-0.0920448	NA	XLOC_028346	0	0.319643	0	0.381886	0	0	0	0	AT5G24180			Lipase class 3-related protein
726	AT5G38160	Bifunctional inhibitor/lipid-transfer protein/seed storage 2S albumin superfamily protein	Fatty Acid Elongation & Wax Biosynthesis	Lipid Transfer Protein	LTP		Lipid Transfer Protein type 2	(LTP type 2)	Extracellular	Seq. Similarity	Seq. Similarity		XLOC_029162	AT5G38160	0.061932	NA	-0.0517347	NA	0	NA	0	NA	XLOC_029162	0	0.332581	0	0	0.394523	0	0	0	AT5G38160	249547_at		Bifunctional inhibitor/lipid-transfer protein/seed storage 2S albumin superfamily protein
71	AT1G23250	Caleosin-related family protein	Triacylglycerol Biosynthesis	Caleosin	CALO		Caleosin		Oilbody	Seq. Similarity	Seq. Similarity to AtCLO1		XLOC_005782	AT1G23250	0.061932	NA	0	NA	0	NA	0	NA	XLOC_005782	0	0	0	0	0.327024	0	0	0	AT1G23250	263011_at		Caleosin-related family protein
147	AT1G57750	CYP96A15_MAH1__cytochrome P450, family 96, subfamily A, polypeptide 15	Fatty Acid Elongation & Wax Biosynthesis	Secondary Alcohol Dehydrogenase	SADH		Secondary Alcohol Dehydrogenase	CYP96A15/MAH1	Endomembrane (GFP)	Mutant Char.; in-planta Overexp'n.	Likely a midchain alkane hydroxylase (MAH1). Proposed to act indirectly as the ketone-forming enzyme by a second hydroxylation on the same carbon, forming an unstable geminal diol, spontaneously forming the ketone. This latter hypothesis remains to be demonstrated.	mah1	XLOC_007409	MAH1	0.35868	NA	0	NA	0	NA	0	NA	XLOC_007409	1.84281	0	0	0	3.28675	0	0	0	AT1G57750	246380_at	CYP96A15MAH1	CYP96A15_MAH1__cytochrome P450, family 96, subfamily A, polypeptide 15
170	AT1G65340	CYP96A3__cytochrome P450, family 96, subfamily A, polypeptide 3	Fatty Acid Elongation & Wax Biosynthesis	Midchain Alkane Hydroxylase	CYP450, 96A	1.14.13.*	Midchain Alkane Hydroxylase / Cytochrome P450, 96A	CYP96A3		Seq. Similarity	Seq. Similarity to MAH1		XLOC_007843	CYP96A3	1.00369	NA	0	NA	0	NA	0.58035	NA	XLOC_007843	31.2681	0	0	0	79.6191	0	0	1.29462	AT1G65340	264215_at	CYP96A3	CYP96A3__cytochrome P450, family 96, subfamily A, polypeptide 3
202	AT1G73890	Bifunctional inhibitor/lipid-transfer protein/seed storage 2S albumin superfamily protein	Fatty Acid Elongation & Wax Biosynthesis	Lipid Transfer Protein	LTP		Lipid Transfer Protein type 5	(LTP type 5)	Extracellular	Seq. Similarity	Seq. Similarity		XLOC_008331	AT1G73890	-0.0742483	NA	0	NA	0	NA	0	NA	XLOC_008331	0.443436	0	0	0	0	0	0	0	AT1G73890			Bifunctional inhibitor/lipid-transfer protein/seed storage 2S albumin superfamily protein
235	AT2G15230	ATLIP1_LIP1__lipase 1	Triacylglycerol & Fatty Acid Degradation	Triacylglycerol Lipase (TAGL)	TAGL	3.1.1.3	Triacylglycerol Lipase (TAGL)	LIP1		Heterol Exp'n.	Experimental: strong lipase activity of recombinant protein, no lipid phenotype of mutant	Atlip1	XLOC_012554	ATLIP1	-0.00615813	NA	0	NA	0	NA	0	NA	XLOC_012554	0.443436	0	0	0	0.397545	0	0	0	AT2G15230	263359_at 263359_at	ATLIP1	ATLIP1_LIP1__lipase 1ATLIP1_LIP1__lipase 1
246	AT2G21910	CYP96A5__cytochrome P450, family 96, subfamily A, polypeptide 5	Fatty Acid Elongation & Wax Biosynthesis	Midchain Alkane Hydroxylase	CYP450, 96A	1.14.13.*	Midchain Alkane Hydroxylase / Cytochrome P450, 96A	CYP96A5		Seq. Similarity	Seq. Similarity to MAH1		XLOC_012957	CYP96A5	-0.346609	NA	0	NA	0	NA	0	NA	XLOC_012957	2.11986	0	0	0	0	0	0	0	AT2G21910	263894_at 263894_at	CYP96A5	CYP96A5__cytochrome P450, family 96, subfamily A, polypeptide 5CYP96A5__cytochrome P450, family 96, subfamily A, polypeptide 5
314	AT2G42010	PLDBETA_PLDBETA1__phospholipase D beta 1	Phospholipid Signaling	Phospholipase D beta	PLD beta	3.1.4.4	Phospholipase D beta						XLOC_011330	PLDBETA1	-0.00615813	NA	0	NA	0	NA	-0.0920448	NA	XLOC_011330	0.394774	0	0	0.351099	0.327024	0	0	0	AT2G42010	267536_at 267536_at 267536_at	PLDBETAPLDBETA1	PLDBETA_PLDBETA1__phospholipase D beta 1PLDBETA_PLDBETA1__phospholipase D beta 1PLDBETA_PLDBETA1__phospholipase D beta 1
319	AT2G43790	ATMAPK6_ATMPK6_MAPK6_MPK6__MAP kinase 6	Fatty Acid Elongation and Wax Biosynthesis	Mitogen-Activated Protein Kinase	Regulatory protein		MPK6	MPK6		mutant analysis; biochemical evidence	MPK6 phosphorylates MYB41, which is required for MYB41 activation		XLOC_014322	ATMPK6	-0.355956	NA	0	NA	0	1	0	1	XLOC_014322	16.8498	0	0	0	7.9491	0	0	0	AT2G43790	260571_at 260571_at	ATMAPK6ATMPK6	ATMAPK6_ATMPK6_MAPK6_MPK6__MAP kinase 6ATMAPK6_ATMPK6_MAPK6_MPK6__MAP kinase 6
326	AT2G44810	DAD1__alpha/beta-Hydrolases superfamily protein	Oxylipin Metabolism 1; Oxylipin Metabolism 2	Acylhydrolase (DAD1-like)	AH		Acylhydrolase (DAD1-like)						XLOC_011507	DAD1	0.061932	NA	0	NA	0	NA	0	NA	XLOC_011507	0	0	0	0	0.397545	0	0	0	AT2G44810	266883_at	DAD1	DAD1__alpha/beta-Hydrolases superfamily protein
372	AT3G10280	KCS14__3-ketoacyl-CoA synthase 14	Fatty Acid Elongation & Wax Biosynthesis	Ketoacyl-CoA Synthase	KCS	2.3.1.119	Ketoacyl-CoA Synthase	KCS14	Endomembrane				XLOC_015143	KCS14	0.061932	NA	0	NA	0	NA	0	NA	XLOC_015143	0.351087	0	0	0	0.721546	0	0	0	AT3G10280	266319_s_at	KCS14	KCS14__3-ketoacyl-CoA synthase 14
384	AT3G13220	ABCG26_AtABCG26_MSR02_WBC27__ABC-2 type transporter family protein	Fatty Acid Elongation & Wax Biosynthesis	ABC Transporter	ABC		ABC Transporter	WBC27 / ABCG26		Seq. Similarity	Involved in sporopollenin transport	abcg26	XLOC_018831	WBC27	0	NA	0	NA	0	NA	-0.0239547	NA	XLOC_018831	0	0	0	0.381886	0	0	0	0.311845	AT3G13220	257183_at	ABCG26AtABCG26MSR02WBC27	ABCG26_AtABCG26_MSR02_WBC27__ABC-2 type transporter family protein
415	AT3G22580	Bifunctional inhibitor/lipid-transfer protein/seed storage 2S albumin superfamily protein	Fatty Acid Elongation & Wax Biosynthesis	Lipid Transfer Protein	LTP		Lipid Transfer Protein type 5	(LTP type 5)	Extracellular	Seq. Similarity	Seq. Similarity		XLOC_019402	AT3G22580	-0.0742483	NA	0	NA	0	NA	0	NA	XLOC_019402	0.794523	0	0	0	0.327024	0	0	0	AT3G22580			Bifunctional inhibitor/lipid-transfer protein/seed storage 2S albumin superfamily protein
575	AT4G22630	Bifunctional inhibitor/lipid-transfer protein/seed storage 2S albumin superfamily protein	Fatty Acid Elongation & Wax Biosynthesis	Lipid Transfer Protein	LTP		Lipid Transfer Protein type 5	(LTP type 5)	Extracellular	Seq. Similarity	Seq. Similarity		XLOC_023279	AT4G22630	0	NA	0	NA	0	NA	0.234941	NA	XLOC_023279	0	0	0	0.312414	0	0	0	1.3413	AT4G22630			Bifunctional inhibitor/lipid-transfer protein/seed storage 2S albumin superfamily protein
583	AT4G25750	ABCG4__ABC-2 type transporter family protein	Fatty Acid Elongation & Wax Biosynthesis	ABC Transporter	ABC		ABC Transporter	WBC4 / ABCG4		Seq. Similarity	Seq. Similarity to ABCG11; ABCG12/CER5		XLOC_026142	ABCG4	0.257427	NA	0	NA	0	1	0	NA	XLOC_026142	6.25388	0	0	0	7.83969	0	0	0	AT4G25750	254022_at	ABCG4	ABCG4__ABC-2 type transporter family protein
588	AT4G27420	ABCG9__ABC-2 type transporter family protein	Fatty Acid Elongation & Wax Biosynthesis	ABC Transporter	ABC		ABC Transporter	WBC9 / ABCG9		Seq. Similarity	Seq. Similarity to ABCG11; ABCG12/CER5		XLOC_026244	ABCG9	-0.0742483	NA	0	NA	0	NA	0	NA	XLOC_026244	0.394774	0	0	0	0	0	0	0	AT4G27420	253863_at	ABCG9	ABCG9__ABC-2 type transporter family protein
617	AT4G34520	FAE1_KCS18__3-ketoacyl-CoA synthase 18	Fatty Acid Elongation & Wax Biosynthesis	Ketoacyl-CoA Synthase	KCS	2.3.1.119	Ketoacyl-CoA Synthase	KCS18/FAE1	Endomembrane	Mutant Char.; Heterol Exp'n.	seed-specific KCS; no role in cuticular wax production	fae1	XLOC_024002	FAE1	0.0657857	NA	0	NA	0	NA	0	NA	XLOC_024002	0.83821	0	0	0	1.05159	0	0	0	AT4G34520	253241_at	FAE1KCS18	FAE1_KCS18__3-ketoacyl-CoA synthase 18
635	AT4G39510	CYP96A12__cytochrome P450, family 96, subfamily A, polypeptide 12	Fatty Acid Elongation & Wax Biosynthesis	Midchain Alkane Hydroxylase	CYP450, 96A	1.14.13.*	Midchain Alkane Hydroxylase / Cytochrome P450, 96A	CYP96A12		Seq. Similarity	Seq. Similarity to MAH1		XLOC_024302	CYP96A12	0.403269	NA	0	NA	0	NA	0.126434	NA	XLOC_024302	1.09695	0	0	0	2.3087	0	0	0.327591	AT4G39510	252911_at 252911_at	CYP96A12	CYP96A12__cytochrome P450, family 96, subfamily A, polypeptide 12CYP96A12__cytochrome P450, family 96, subfamily A, polypeptide 12
669	AT5G09370	Bifunctional inhibitor/lipid-transfer protein/seed storage 2S albumin superfamily protein	Fatty Acid Elongation & Wax Biosynthesis	Lipid Transfer Protein	LTP		Lipid Transfer Protein type 5	(LTP type 5)	Extracellular	Seq. Similarity	Seq. Similarity		XLOC_031438	AT5G09370	-0.627754	NA	0	NA	0	NA	0.66521	NA	XLOC_031438	5.29297	0	0	0	2.56218	0	0	0.935535	AT5G09370	245892_at		Bifunctional inhibitor/lipid-transfer protein/seed storage 2S albumin superfamily protein
673	AT5G11190	SHN2__Integrase-type DNA-binding superfamily protein	Fatty Acid Elongation & Wax Biosynthesis	SHN Transcription Factors	Regulatory protein		SHN Transcription Factors	SHN2	Nuclear	in-planta Overexp'n.	Defects in cutin and surface morphologies in amiRNA lines; functional redundancy of SHN1, SHN2 and SHN3;35S:SHN2 has similar effects as 35S:SHN1; gene expression analyses		XLOC_027644	SHN3	0.061932	NA	0	NA	0	NA	0	NA	XLOC_027644	0.351087	0	0	0	0.721546	0	0	0	AT5G11190		SHN2	SHN2__Integrase-type DNA-binding superfamily protein
716	AT5G25390	SHN3__Integrase-type DNA-binding superfamily protein	Fatty Acid Elongation & Wax Biosynthesis	SHN Transcription Factors	Regulatory protein		SHN Transcription Factors	SHN3	Nuclear	in-planta Overexp'n.	Defects in cutin and surface morphologies in amiRNA lines; functional redundancy of SHN1, SHN2 and SHN3. 35S:SHN3 has similar effects as 35S:SHN1; gene expression analyses. function in root suberin suggested		XLOC_028414	SHN2	0.061932	NA	0	NA	0	NA	0	NA	XLOC_028414	1.14063	0	0	0	1.57809	0	0	0	AT5G25390	246939_at	SHN3	SHN3__Integrase-type DNA-binding superfamily protein
746	AT5G47630	mtACP3__mitochondrial acyl carrier protein 3	Mitochondrial Fatty Acid & Lipoic Acid Synthesis	Acyl Carrier Protein	ACP		Acyl Carrier Protein	ACP	Mitochondria				XLOC_033671	mtACP3	-0.0742483	NA	0	NA	0	NA	0	NA	XLOC_033671	0.351087	0	0	0	0	0	0	0	AT5G47630	248753_at 248753_at	mtACP3	mtACP3__mitochondrial acyl carrier protein 3mtACP3__mitochondrial acyl carrier protein 3
771	AT5G53390	FOP1_WSD11__O-acyltransferase (WSD1-like) family protein	Fatty Acid Elongation & Wax Biosynthesis	Bifunctional Wax Ester Synthase / Diacylglycerol Acyltransferase	WSD	2.3.1.20, 2.3.1.75	Bifunctional Wax Ester Synthase / Diacylglycerol Acyltransferase			Seq. Similarity	Seq. Similarity to WSD1/AT5G37300		XLOC_034012	AT5G53390	0.172297	NA	0	NA	0	NA	0	NA	XLOC_034012	1.05326	0	0	0	1.77314	0	0	0	AT5G53390		FOP1WSD11	FOP1_WSD11__O-acyltransferase (WSD1-like) family protein
785	AT5G56480	Bifunctional inhibitor/lipid-transfer protein/seed storage 2S albumin superfamily protein	Fatty Acid Elongation & Wax Biosynthesis	Lipid Transfer Protein	LTP		Lipid Transfer Protein type 3	(LTP type 3)	Extracellular	Seq. Similarity	Seq. Similarity		XLOC_034178	AT5G56480	0	NA	0	NA	0	NA	0.0441355	NA	XLOC_034178	0	0	0	0	0	0	0	0.202884	AT5G56480	248019_at		Bifunctional inhibitor/lipid-transfer protein/seed storage 2S albumin superfamily protein
800	AT5G61610	Oleosin family protein	Triacylglycerol Biosynthesis	Pollen-surface Oleosin	PO		Pollen-surface Oleosin			Seq. Similarity	Tapetum specific expression		XLOC_030626	AT5G61610	0.0821985	NA	0	NA	0	NA	-0.118698	NA	XLOC_030626	1.09695	0	0	0.312414	1.57809	0	0	0	AT5G61610			Oleosin family protein
802	AT5G62080	Bifunctional inhibitor/lipid-transfer protein/seed storage 2S albumin superfamily protein	Fatty Acid Elongation & Wax Biosynthesis	Lipid Transfer Protein	LTP		Lipid Transfer Protein type 3	(LTP type 3)	Extracellular	Seq. Similarity	Seq. Similarity		XLOC_034501	AT5G62080	0.334293	NA	0	NA	0	NA	0	NA	XLOC_034501	0	0	0	0	1.91116	0	0	0	AT5G62080	247462_at		Bifunctional inhibitor/lipid-transfer protein/seed storage 2S albumin superfamily protein
601	AT4G30880	Bifunctional inhibitor/lipid-transfer protein/seed storage 2S albumin superfamily protein	Fatty Acid Elongation & Wax Biosynthesis	Lipid Transfer Protein	LTP		Lipid Transfer Protein type 3	(LTP type 3)	Extracellular	Seq. Similarity	Seq. Similarity		XLOC_023768	AT4G30880	-0.142338	NA	0.0163555	NA	0	NA	0	NA	XLOC_023768	0.702173	0.263795	0	0	0	0.414768	0	0	AT4G30880			Bifunctional inhibitor/lipid-transfer protein/seed storage 2S albumin superfamily protein
110	AT1G45201	ATTLL1_TLL1__triacylglycerol lipase-like 1	Triacylglycerol & Fatty Acid Degradation	Triacylglycerol Lipase (TAGL)	TAGL	3.1.1.3	Triacylglycerol Lipase (TAGL)			Seq. Similarity	Seq. similarity ONLY (to castor bean acid lipase BLAST score>100)		XLOC_006804	ATTLL1	-0.0194115	NA	0.0515554	NA	0	NA	0.508425	NA	XLOC_006804	0.394774	0.263795	0	0.381886	0.327024	0.414768	0	1.16991	AT1G45201		ATTLL1	ATTLL1_TLL1__triacylglycerol lipase-like 1ATTLL1_TLL1__triacylglycerol lipase-like 1
178	AT1G67990	ATTSM1_TSM1__S-adenosyl-L-methionine-dependent methyltransferases superfamily protein	Suberin Synthesis & Transport 2	Caffeoyl-CoA O-Methyltransferase	CCoAOMT	2.1.1.104	Caffeoyl-CoA O-Methyltransferase	TSM1		Heterol Exp'n.; RNAi	Role shown in the stamen/pollen development		XLOC_003712	ATTSM1	-0.0742483	NA	0.0844456	NA	0	NA	0	NA	XLOC_003712	0.702173	0	0	0	0.394523	0.31643	0	0	AT1G67990	260001_at	ATTSM1	ATTSM1_TSM1__S-adenosyl-L-methionine-dependent methyltransferases superfamily protein
766	AT5G52160	Bifunctional inhibitor/lipid-transfer protein/seed storage 2S albumin superfamily protein	Fatty Acid Elongation & Wax Biosynthesis	Lipid Transfer Protein	LTP		Lipid Transfer Protein type 3	(LTP type 3)	Extracellular	Seq. Similarity	Seq. Similarity		XLOC_030039	AT5G52160	0	NA	0.0844456	NA	0	NA	0	NA	XLOC_030039	0	0	0	0	0	0.414768	0	0	AT5G52160	248350_at		Bifunctional inhibitor/lipid-transfer protein/seed storage 2S albumin superfamily protein
768	AT5G52860	ABCG8__ABC-2 type transporter family protein	Fatty Acid Elongation & Wax Biosynthesis	ABC Transporter	ABC		ABC Transporter	WBC8 / ABCG8		Seq. Similarity	Seq. Similarity to ABCG11; ABCG12/CER5		XLOC_030087	ABCG8	0.130022	NA	0.0844456	NA	0	NA	0	NA	XLOC_030087	0	0	0	0	0.789045	0.34545	0	0	AT5G52860	248277_at 248277_at	ABCG8	ABCG8__ABC-2 type transporter family proteinABCG8__ABC-2 type transporter family protein
658	AT5G07520	ATGRP-8_ATGRP18_GRP18__glycine-rich protein 18	Triacylglycerol Biosynthesis	Pollen-surface Oleosin	PO		Pollen-surface Oleosin			Seq. Similarity	Tapetum specific expression		XLOC_031354	GRP18	0	NA	0.0870967	NA	0	NA	0.175208	NA	XLOC_031354	0	0	0	0.312414	0	0.414768	0	1.06095	AT5G07520	250636_at	ATGRP-8ATGRP18	ATGRP-8_ATGRP18_GRP18__glycine-rich protein 18
306	AT2G40220	ABI4_ATABI4_GIN6_ISI3_SAN5_SIS5_SUN6__Integrase-type DNA-binding superfamily protein	Triacylglycerol Biosynthesis	Abscisic Acid Insensitive (ABI) transcription factors	Regulatory proteins		Abscisic Acid Insensitive (ABI) transcription factors	ABI4		Mutant Char., Promoter binding assays	Reponsible for TAG accumulation in seedlines during Nitrogen deficiency	abi4-1, ai3-1	XLOC_014098	ABI4	-0.00736307	NA	0.180351	NA	0	NA	0.485446	NA	XLOC_014098	44.8564	0	0	0	44.6031	0.31643	0	1.26313	AT2G40220	263377_at	ABI4ATABI4GIN6ISI3SAN5SIS5SUN6	ABI4_ATABI4_GIN6_ISI3_SAN5_SIS5_SUN6__Integrase-type DNA-binding superfamily protein
7	AT1G02190	Fatty acid hydroxylase superfamily	Fatty Acid Elongation & Wax Biosynthesis	CER1	CER1		CER1-like1			Seq. Similarity	No indication of role in cuticular wax biosynthesis		XLOC_000073	AT1G02190	-0.331491	NA	0.534154	0.834482	0	1	0.215985	0.945697	XLOC_000073	41.3279	0	0	0	32.5077	0.34545	0	0.311845	AT1G02190	264180_at		Fatty acid hydroxylase superfamily
30	AT1G07230	NPC1__non-specific phospholipase C1	Eukaryotic Galactolipid & Sulfolipid Synthesis	Phospholipase C (Non specific)	nsPLC	3.1.4.3	Phospholipase C (Non specific)	NPC1 (Non specific)		Seq. Similarity	Seq. Similarity to bacterial PC-PLC		XLOC_000351	NPC1	-0.204726	NA	0.569719	NA	0	NA	0.389506	NA	XLOC_000351	3.69895	0.263795	0	0	2.88921	1.00733	0	0.405767	AT1G07230	256041_at 256041_at 256041_at	NPC1	NPC1__non-specific phospholipase C1NPC1__non-specific phospholipase C1NPC1__non-specific phospholipase C1
18	AT1G05800	DGL__alpha/beta-Hydrolases superfamily protein	Oxylipin Metabolism 1; Oxylipin Metabolism 2	Acylhydrolase (DAD1-like)	AH		Acylhydrolase (DAD1-like)						XLOC_000272	DGL	0	NA	-0.0517347	NA	1.94e-05	NA	0	NA	XLOC_000272	0	0.263795	0.315176	0	0	0	0.335627	0	AT1G05800	261278_at	DGL	DGL__alpha/beta-Hydrolases superfamily protein
606	AT4G32170	CYP96A2__cytochrome P450, family 96, subfamily A, polypeptide 2	Fatty Acid Elongation & Wax Biosynthesis	Midchain Alkane Hydroxylase	CYP450, 96A	1.14.13.*	Midchain Alkane Hydroxylase / Cytochrome P450, 96A	CYP96A2		Seq. Similarity	Seq. Similarity to MAH1		XLOC_023845	CYP96A2	0.110592	NA	0	NA	3.46e-05	NA	0.0788125	NA	XLOC_023845	0	0	0.595275	0	0.327024	0	0.607804	0.327591	AT4G32170	253461_at	CYP96A2	CYP96A2__cytochrome P450, family 96, subfamily A, polypeptide 2
55	AT1G15360	AtSHN1_SHN1_WIN1__Integrase-type DNA-binding superfamily protein	Fatty Acid Elongation & Wax Biosynthesis	SHN Transcription Factors	Regulatory protein		SHN Transcription Factors	WIN1/SHN1	Nuclear	Mutant Char.; in-planta Overexp'n.	35S:SHN1 upregulates both wax and cutin biosynthetic genes; Loss of function phenotypes not reported; gene expression analyses; functional redundancy of SHN1, SHN2 and SHN4	win1/shn1	XLOC_000836	SHN1	-0.524457	NA	-0.12894	NA	4.83e-05	NA	0.266662	NA	XLOC_000836	1.09695	0.263795	0.315176	0	0	0	0.292994	0.530474	AT1G15360	262595_at	AtSHN1WIN1	AtSHN1_SHN1_WIN1__Integrase-type DNA-binding superfamily protein
641	AT5G02900	CYP96A13__cytochrome P450, family 96, subfamily A, polypeptide 13	Fatty Acid Elongation & Wax Biosynthesis	Midchain Alkane Hydroxylase	CYP450, 96A	1.14.13.*	Midchain Alkane Hydroxylase / Cytochrome P450, 96A	CYP96A13		Seq. Similarity	Seq. Similarity to MAH1		XLOC_027172	CYP96A13	-0.373455	NA	-0.325417	NA	5.09e-05	NA	0.309419	NA	XLOC_027172	0.789548	0.665161	0.315176	0.351099	0	0	0.335627	0.951281	AT5G02900	250989_at	CYP96A13	CYP96A13__cytochrome P450, family 96, subfamily A, polypeptide 13
304	AT2G39420	alpha/beta-Hydrolases superfamily protein	Triacylglycerol & Fatty Acid Degradation	Monoacylglycerol Lipase (MAGL)	MAGL	3.1.1.23	Monoacylglycerol Lipase (MAGL)			Seq. Similarity	Sequence homology ONLY (To human monoacylglycerol lipase GB NP_009214 BLAST score>100)		XLOC_011158	AT2G39420	-0.0317141	0.926204	0.251509	0.20458	0.000317997	1	-0.0718223	0.830166	XLOC_011158	309.981	616.888	699.017	745.841	303.855	733.302	699.755	708.535	AT2G39420	266977_at		alpha/beta-Hydrolases superfamily protein
177	AT1G67730	ATKCR1_KCR1_YBR159__beta-ketoacyl reductase 1	Fatty Acid Elongation & Wax Biosynthesis	Ketoacyl-CoA Reductase	KCR	1.1.1.35	Ketoacyl-CoA Reductase	KCR1	Endomembrane	Mutant Char.; RNAi; Comple. of yeast mutant	knock-out is embyro lethal; suppressed lines have pleiotropic effects on plant development due to general effect on fatty acid elongation	kcr1	XLOC_003691	YBR159	-0.196738	0.250008	0.0147917	0.972688	0.00135124	1	-0.00982872	0.984622	XLOC_003691	2336.39	1963.39	2055.36	2159.54	2037.07	1982.19	2057.31	2148.03	AT1G67730	245199_at	ATKCR1YBR159	ATKCR1_KCR1_YBR159__beta-ketoacyl reductase 1
203	AT1G74210	AtGDPD5_GDPD5__PLC-like phosphodiesterases superfamily protein	Pathway, function or subcellular location uncertain	Glycerophosphoryl Diester Phosphodiesterase	GPDEPDE	3.1.4.46	Glycerophosphoryl Diester Phosphodiesterase						XLOC_004088	AT1G74210	0.0942656	0.729487	-0.0455932	0.912007	0.00216755	1	0.243335	0.260848	XLOC_004088	462.166	911.802	899.031	789.602	493.688	882.091	900.128	933.296	AT1G74210	260254_at	AtGDPD5	AtGDPD5_GDPD5__PLC-like phosphodiesterases superfamily protein
275	AT2G30720	Thioesterase/thiol ester dehydrase-isomerase superfamily protein	Pathway, function or subcellular location uncertain	Acyl-CoA Thioesterase	ACT	3.1.2.18	Acyl-CoA Thioesterase						XLOC_013509	AT2G30720	-0.0483167	0.840263	0.0753194	0.77446	0.00273582	1	0.0351003	0.91758	XLOC_013509	397.123	378.439	375	395.563	382.76	398.2	374.835	405.724	AT2G30720			Thioesterase/thiol ester dehydrase-isomerase superfamily proteinThioesterase/thiol ester dehydrase-isomerase superfamily protein
781	AT5G55410	Bifunctional inhibitor/lipid-transfer protein/seed storage 2S albumin superfamily protein	Fatty Acid Elongation & Wax Biosynthesis	Lipid Transfer Protein	LTP		Lipid Transfer Protein type 3	(LTP type 3)	Extracellular	Seq. Similarity	Seq. Similarity		XLOC_030261	AT5G55410	1.17376	NA	-1.05112	NA	0.00481389	1	0.642292	0.754268	XLOC_030261	4.05501	7.92293	0.595275	3.4952	10.9554	3.1795	0.607804	6.3013	AT5G55410			Bifunctional inhibitor/lipid-transfer protein/seed storage 2S albumin superfamily protein
503	AT3G57650	LPAT2__lysophosphatidyl acyltransferase 2	Triacylglycerol Biosynthesis	1-Acylglycerol-3-Phosphate Acyltransferase	LPAAT	2.3.1.51	1-Acylglycerol-3-Phosphate Acyltransferase	LPAAT2	Endomembrane (GFP)	Mutant Char., Comple. of E. coli mutant, Heterol Exp'n.; Seq. Similarity	Seq. Similarity to human AGPAT2, AGPAT3 , and Brassica napus BAT1.13	lpat2	XLOC_017746	LPAT2	0.0700813	0.75286	0.0127115	0.975167	0.00630809	0.993348	0.0722162	0.803743	XLOC_017746	1035.24	1240.75	1256.68	1278.14	1087.74	1252.06	1261.46	1340.86	AT3G57650	251596_at	LPAT2	LPAT2__lysophosphatidyl acyltransferase 2
83	AT1G26270	Phosphatidylinositol 3- and 4-kinase family protein	Phospholipid Signaling	Phosphatidylinositol-4-Kinase gamma	PI4K gamma	2.7.1.67	Phosphatidylinositol-4-Kinase gamma						XLOC_005921	AT1G26270	0.227593	0.194523	-0.0302367	0.943915	0.00668509	0.995371	-0.0175016	0.971572	XLOC_005921	1296.52	657.822	646.036	785.452	1520.13	645.019	648.755	777.305	AT1G26270	245821_at		Phosphatidylinositol 3- and 4-kinase family protein
53	AT1G15080	ATLPP2_ATPAP2_LPP2__lipid phosphate phosphatase 2	Prokaryotic Galactolipid, Sulfolipid, & Phospholipid Synthesis 1;Eukaryotic Galactolipid & Sulfolipid Synthesis;Phospholipid Signaling	Phosphatidate Phosphatase	PP	3.1.3.4	Phosphatidate Phosphatase	LPP2		Mutant Char.; Heterol Exp'n.	Heterologous protein exhibits both PA and DGPP phosphatase activity(Ref1), mutant accumulates PA during germination and is hypersensitive to ABA (Ref2)	lpp2	XLOC_000820	ATPAP2	0.228171	0.731487	-0.120436	0.909272	0.00688701	1	-0.173618	0.853167	XLOC_000820	40.5813	42.6417	33.5221	43.2661	48.3805	38.9005	33.5258	38.019	AT1G15080	262596_at	ATLPP2ATPAP2	ATLPP2_ATPAP2_LPP2__lipid phosphate phosphatase 2
365	AT3G07960	PIP5K6__Phosphatidylinositol-4-phosphate 5-kinase family protein	Phospholipid Signaling	Phosphatidylinositol-Phosphate Kinase type IB	PIPK-IB	2.7.1.* (2.7.1.68)	Phosphatidylinositol-Phosphate Kinase type IB						XLOC_018523	PIP5K6	-1.10082	NA	-0.817953	NA	0.00745491	NA	-0.0878901	NA	XLOC_018523	1.75543	1.11103	0.280099	1.31913	0	0	0.292994	1.16991	AT3G07960	258690_at 258690_at	PIP5K6	PIP5K6__Phosphatidylinositol-4-phosphate 5-kinase family proteinPIP5K6__Phosphatidylinositol-4-phosphate 5-kinase family protein
181	AT1G68710	ATPase E1-E2 type family protein / haloacid dehalogenase-like hydrolase family protein	Pathway, function or subcellular location uncertain	Translocase	TL		Translocase						XLOC_008054	ALA9	-0.43484	0.00330527	0.2898	0.113959	0.00871264	0.98839	0.102365	0.727125	XLOC_008054	523.496	438.404	523.817	487.783	385.225	536.552	527.139	524.362	AT1G68710	262275_at		ATPase E1-E2 type family protein / haloacid dehalogenase-like hydrolase family protein
555	AT4G16700	PSD1__phosphatidylserine decarboxylase 1	Eukaryotic Phospholipid Synthesis & Editing	Phosphatidylserine Decarboxylase	PSD	4.1.1.65	Phosphatidylserine Decarboxylase	PSD1	Mitochondria	Mutant Char.; Heterol Exp'n.	Mitochondria		XLOC_025584	PSD1	0.645285	0.123855	-0.452537	0.229886	0.00910554	1	-0.131747	0.83179	XLOC_025584	23.6133	95.4712	92.2991	87.2731	38.6326	69.2435	92.544	79.9626	AT4G16700	245441_at	PSD1	PSD1__phosphatidylserine decarboxylase 1
618	AT4G34920	PLC-like phosphodiesterases superfamily protein	Phospholipid Signaling	Glycosylphosphatidylinositol-specific Phospholipase C	GPI-PLC	3.1.4.11	Glycosylphosphatidylinositol-specific Phospholipase C						XLOC_026695	AT4G34920	-1.17002	NA	0.492947	NA	0.0106719	NA	-0.725488	NA	XLOC_026695	1.97387	0.527591	0.315176	1.3965	0	1.35278	0.335627	0.311845	AT4G34920	253220_s_at 253220_s_at		PLC-like phosphodiesterases superfamily proteinPLC-like phosphodiesterases superfamily protein
140	AT1G54630	ACP3__acyl carrier protein 3	Fatty Acid Synthesis	Acyl Carrier Protein	ACP		Acyl Carrier Protein	ACP3	Plastid	Heterol Exp'n.			XLOC_007263	ACP3	0.093569	0.531463	-0.0039618	0.991456	0.0108237	0.967019	0.153934	0.291866	XLOC_007263	1334.44	1310.78	1392.73	1311.22	1422.62	1306.5	1403.26	1457.56	AT1G54630	264189_s_at	ACP3	ACP3__acyl carrier protein 3
688	AT5G16390	BCCP_BCCP-1_BCCP1_CAC1_CAC1-A_CAC1A__chloroplastic acetylcoenzyme A carboxylase 1	Fatty Acid Synthesis	Biotin Carboxyl Carrier Protein; subunit of Heteromeric ACCase	BCCP	6.4.1.2	Biotin Carboxyl Carrier Protein of Heteromeric ACCase	BCCP1	Plastid	Heterol Exp'n.; Seq. Similarity	Seq. Similarity to soybean BC		XLOC_031822	CAC1	0.0684516	0.821655	0.000326741	1	0.0115528	0.984388	0.0947886	0.800682	XLOC_031822	2237.63	1756.52	1639.02	1741.16	2347.54	1757.21	1651.7	1857.37	AT5G16390	250125_at	BCCPBCCP-1BCCP1CAC1CAC1-ACAC1A	BCCP_BCCP-1_BCCP1_CAC1_CAC1-A_CAC1A__chloroplastic acetylcoenzyme A carboxylase 1
85	AT1G27980	ATDPL1_DPL1__dihydrosphingosine phosphate lyase	Sphingolipid Biosynthesis 2	Dihydrosphingosine Phosphate Lyase	DPL1	4.1.2.27	Dihydrosphingosine Phosphate Lyase	DPL1	Endomembrane (proteomics)	Heterol Exp'n.			XLOC_001563	DPL1	0.00819515	0.980198	-0.0655949	0.854157	0.0127092	0.976624	-0.0389191	0.927596	XLOC_001563	400.683	316.713	274.121	301.685	402.134	304.152	276.415	295.151	AT1G27980	259598_at	ATDPL1	ATDPL1_DPL1__dihydrosphingosine phosphate lyase
347	AT3G03520	NPC3__non-specific phospholipase C3	Eukaryotic Galactolipid & Sulfolipid Synthesis	Phospholipase C (Non specific)	nsPLC	3.1.4.3	Phospholipase C (Non specific)	NPC3 (Non specific)		Seq. Similarity	Seq. Similarity to bacterial PC-PLC		XLOC_018226	NPC3	0.0877035	0.712475	0.11256	0.654478	0.012915	0.971854	-0.255611	0.120615	XLOC_018226	364.062	657.336	636.549	739.45	386.522	711.692	641.974	618.749	AT3G03520	259169_at	NPC3	NPC3__non-specific phospholipase C3
123	AT1G51500	ABCG12_ATWBC12_AtABCG12_CER5_D3_WBC12__ABC-2 type transporter family protein	Fatty Acid Elongation & Wax Biosynthesis	ABC Transporter	ABC	3.A.1.204.4	ABC Transporter	WBC12 /ABCG12/CER5	Plasma membrane (GFP)	Mutant Char.	Lipidic inclusions in epidermal cells, reduced wax components, but no changes in cutin. Can form heterodimers with ABCG11	cer5	XLOC_007064	CER5	0.101258	0.713688	-0.615187	0.0182294	0.0148173	0.987713	-0.105794	0.829447	XLOC_007064	1773.72	106.464	76.3208	131.553	1902.3	69.2976	77.057	121.261	AT1G51500	260490_at	ABCG12AtABCG12ATWBC12CER5D3	ABCG12_ATWBC12_AtABCG12_CER5_D3_WBC12__ABC-2 type transporter family protein
364	AT3G07690	6-phosphogluconate dehydrogenase family protein	Triacylglycerol Biosynthesis	NAD-dependent Glycerol-3-Phosphate Dehydrogenase	GPDH	1.1.1.8	NAD-dependent Glycerol-3-Phosphate Dehydrogenase			Seq. Similarity	Seq. similarity to At2g41540, AtGPDHc1, & AtGPDHc2		XLOC_015021	AT3G07690	-0.164605	0.373085	-0.0460314	0.890305	0.0152301	0.962264	0.0685394	0.819157	XLOC_015021	298.986	324.855	310.024	307.304	266.5	313.819	312.282	323.605	AT3G07690	259255_at		6-phosphogluconate dehydrogenase family protein
248	AT2G22230	Thioesterase superfamily protein	Fatty Acid Synthesis	Hydroxyacyl-ACP Dehydrase	HAD	4.2.1.*	Hydroxyacyl-ACP Dehydrase	HAD	Plastid	Heterol Exp'n.			XLOC_010098	AT2G22230	0.269045	0.0462059	-0.00748563	0.985607	0.0157476	0.957805	0.0464321	0.883361	XLOC_010098	731.528	751.777	734.4	603.458	882.48	745.579	741.873	626.267	AT2G22230	263432_at		Thioesterase superfamily protein
174	AT1G65580	FRA3__Endonuclease/exonuclease/phosphatase family protein	Phospholipid Signaling	Phosphoinositide 5-Phosphatase Type II	PI5P-II		Phosphoinositide 5-Phosphatase Type II						XLOC_007860	FRA3	-0.286512	0.036073	0.0658032	0.822193	0.0158175	0.958816	-0.021467	0.952874	XLOC_007860	815.641	644.417	693.942	761.282	667.557	675.145	701.105	752.241	AT1G65580	264683_at	FRA3	FRA3__Endonuclease/exonuclease/phosphatase family protein
462	AT3G50110	ATPEN3_PEN3_PTEN2B__PTEN 3	Phospholipid Signaling	Phosphoinositide 3-Phosphatase	PI3P		Phosphoinositide 3-Phosphatase						XLOC_020792	ATPEN3	0.127358	0.762186	-0.0371437	0.95524	0.0166828	0.981585	0.0881941	0.869454	XLOC_020792	104.405	181.192	185.501	187.982	114.081	176.693	187.184	198.355	AT3G50110	252194_at	ATPEN3PTEN2B	ATPEN3_PEN3_PTEN2B__PTEN 3
765	AT5G51950	Glucose-methanol-choline (GMC) oxidoreductase family protein	Suberin Synthesis & Transport 1	omega-Hydroxy Fatty Acyl Dehydrogenase	HFADH	1.1.1.*	omega-Hydroxy Fatty Acyl Dehydrogenase			Seq. Similarity	Seq. Similarity to HOTHEAD		XLOC_033930	AT5G51950	0.767073	NA	0.421144	NA	0.017819	NA	-0.0884975	NA	XLOC_033930	1.84778	0	0.280099	0.381886	4.15237	0.34545	0.314809	0.327591	AT5G51950	248368_at		Glucose-methanol-choline (GMC) oxidoreductase family protein
227	AT2G05990	ENR1_MOD1__NAD(P)-binding Rossmann-fold superfamily protein	Fatty Acid Synthesis	Enoyl-ACP Reductase	ER	1.3.1.9	Enoyl-ACP Reductase	ENR1 (MOD1)	Plastid	Mutant Char.; Seq. Similarity	Seq. Similarity to B. napus Enoyl-ACP Reductase,	mosaic death1 (mod1)	XLOC_009123	MOD1	0.25142	0.129995	-0.107457	0.700171	0.0184671	0.956574	-0.0150691	0.976577	XLOC_009123	1012.72	1388.39	1333.7	1240.28	1206.75	1286.52	1350.48	1226.14	AT2G05990	266035_at	ENR1MOD1	ENR1_MOD1__NAD(P)-binding Rossmann-fold superfamily protein
613	AT4G34050	CCoAOMT1__S-adenosyl-L-methionine-dependent methyltransferases superfamily protein	Suberin Synthesis & Transport 2	Caffeoyl-CoA O-Methyltransferase	CCoAOMT	2.1.1.104	Caffeoyl-CoA O-Methyltransferase			Mutant Char.; Heterol Exp'n.	Role shown in coumarin synthesis		XLOC_023965	CCoAOMT1	-0.058339	0.734606	-0.054859	0.814698	0.0188694	0.933354	0.0542344	0.819053	XLOC_023965	3712.21	5060.97	5601.87	5701.37	3565.63	4872.57	5675.44	5917.3	AT4G34050	253276_at	CCoAOMT1	CCoAOMT1__S-adenosyl-L-methionine-dependent methyltransferases superfamily protein
93	AT1G31770	ABCG14_AtABCG14__ATP-binding cassette 14ABCG14_AtABCG14__ATP-binding cassette 14	Fatty Acid Elongation & Wax Biosynthesis	ABC Transporter	ABC		ABC Transporter	WBC14 / ABCG14		Seq. Similarity	Seq. Similarity to ABCG11; ABCG12/CER5		XLOC_001814	ABCG14	-0.159188	0.837987	0.104505	0.917304	0.019368	0.992534	-0.485245	0.443089	XLOC_001814	25.5905	31.2021	28.5108	28.3219	23.1155	33.4947	28.9295	19.9054	AT1G31770	246580_at 246580_at	ABCG14AtABCG14	ABCG14_AtABCG14__ATP-binding cassette 14ABCG14_AtABCG14__ATP-binding cassette 14
522	AT4G00500	alpha/beta-Hydrolases superfamily protein	Oxylipin Metabolism 1; Oxylipin Metabolism 2	Lipid Acylhydrolase-like	LAH	3.1.1.*	Lipid Acylhydrolase-like						XLOC_024383	AT4G00500	-0.0160108	0.974706	0.0275625	0.968291	0.020552	0.973445	0.0285297	0.966079	XLOC_024383	107.3	106.442	115.27	117.489	106.372	108.063	117.216	119.707	AT4G00500	255677_at		alpha/beta-Hydrolases superfamily protein
553	AT4G16070	Mono-/di-acylglycerol lipase, N-terminal;Lipase, class 3	Oxylipin Metabolism 1; Oxylipin Metabolism 2	Lipid Acylhydrolase-like	LAH	3.1.1.*	Lipid Acylhydrolase-like						XLOC_025535	AT4G16070	-0.1202	0.577647	0.014511	0.974589	0.0212114	0.947634	0.16007	0.489604	XLOC_025535	268.483	229.295	252.82	248.137	245.844	232.42	256.512	278.166	AT4G16070			Mono-/di-acylglycerol lipase, N-terminal;Lipase, class 3
101	AT1G34430	EMB3003__2-oxoacid dehydrogenases acyltransferase family protein	Fatty Acid Synthesis	Dihydrolipoamide Acetyltransferase, E2 component of Pyruvate Dehydrogenase Complex	DHLAT	nd,2.3.1.12	Dihydrolipoamide Acetyltransferase, E2 component of Pyruvate Dehydrogenase Complex	EMB3003 (E2 )	Plastid	Mutant Char.			XLOC_006390	EMB3003	0.01913	0.939235	0.0375059	0.900201	0.0242495	0.919832	-0.0240206	0.943508	XLOC_006390	928.34	902.684	913.309	953.963	940.756	927.256	926.572	940.025	AT1G34430	261165_at	EMB3003	EMB3003__2-oxoacid dehydrogenases acyltransferase family protein
719	AT5G27630	ACBP5_AtACBP5__acyl-CoA binding protein 5	Eukaryotic Phospholipid Synthesis & Editing	Acyl CoA Binding Protein	ACBP		Acyl CoA Binding Protein	ACBP5		Heterol Exp'n.	Cytosolic ACBP		XLOC_028550	ACBP5	-0.234254	0.656329	0.235173	0.742977	0.0259883	0.982656	-0.232583	0.761261	XLOC_028550	52.8823	33.6223	34.4312	34.7212	45.2287	40.0678	34.9868	30.0583	AT5G27630	246731_at	ACBP5AtACBP5	ACBP5_AtACBP5__acyl-CoA binding protein 5
652	AT5G05960	Bifunctional inhibitor/lipid-transfer protein/seed storage 2S albumin superfamily protein	Fatty Acid Elongation & Wax Biosynthesis	Lipid Transfer Protein	LTP		Lipid Transfer Protein type 4	(LTP type 4)	Extracellular	Seq. Similarity	Seq. Similarity		XLOC_027369	AT5G05960	0.241618	0.289189	-0.0340149	0.938898	0.0261697	0.940796	0.389032	0.028319	XLOC_027369	260.812	1037.25	964.828	805.74	308.921	1013.23	982.868	1054.67	AT5G05960	250764_at		Bifunctional inhibitor/lipid-transfer protein/seed storage 2S albumin superfamily protein
509	AT3G60340	alpha/beta-Hydrolases superfamily protein	Pathway, function or subcellular location uncertain	Thioesterase (PPT1-like)	TE	3.1.1.22 (or 3.1.2.*)	Thioesterase (PPT1-like)						XLOC_017897	AT3G60340	-0.0448888	0.904305	-0.211182	0.494667	0.0265812	0.952275	-0.297673	0.255783	XLOC_017897	418.135	339.749	286.135	311.224	404.659	292.935	291.527	253.644	AT3G60340	251408_at		alpha/beta-Hydrolases superfamily protein
531	AT4G04870	CLS__cardiolipin synthase	Mitochondrial Phospholipid Synthesis	Cardiolipin Synthase	CLS	2.7.8.*	Cardiolipin Synthase	CLS	Mitochondria	Seq. Similarity; Heterol Exp'n.		cls	XLOC_024688	CLS	0.10098	0.827633	0.0374607	0.954271	0.0276616	0.958504	-0.0134317	0.986918	XLOC_024688	80.7811	142.017	145.922	147.573	88.0752	145.38	148.721	146.278	AT4G04870	255300_at	CLS	CLS__cardiolipin synthase
169	AT1G65290	mtACP2__mitochondrial acyl carrier protein 2	Mitochondrial Fatty Acid & Lipoic Acid Synthesis	Acyl Carrier Protein	ACP		Acyl Carrier Protein	ACP	Mitochondria				XLOC_007839	mtACP2	0.264091	0.0678396	0.0104311	0.978479	0.0284553	0.909485	0.0229582	0.94759	XLOC_007839	553.714	1040.86	1130.16	917.764	665.672	1047.41	1152.64	930.947	AT1G65290	264162_at	mtACP2	mtACP2__mitochondrial acyl carrier protein 2
760	AT5G50770	AtHSD6_HSD6__hydroxysteroid dehydrogenase 6	Triacylglycerol Biosynthesis	Steroleosin	STERO		Steroleosin		Oilbody	Seq. Similarity	Seq. Similarity to sesame STERO		XLOC_033865	AtHSD6	-1.0467	NA	0	NA	0.0287805	1	0.884185	NA	XLOC_033865	7.81625	0	0.280099	1.0533	2.56823	0	0.335627	3.431	AT5G50770	248494_at	AtHSD6	AtHSD6_HSD6__hydroxysteroid dehydrogenase 6
163	AT1G64460	Protein kinase superfamily protein	Phospholipid Signaling	Phosphatidylinositol-4-Kinase gamma	PI4K gamma	2.7.1.67	Phosphatidylinositol-4-Kinase gamma						XLOC_007793	AT1G64460	-0.0797749	0.799029	0.221481	0.37176	0.0287928	0.933501	0.126861	0.677215	XLOC_007793	167.873	177.482	217.548	216.47	159.149	207.544	222.007	236.393	AT1G64460	262003_at		Protein kinase superfamily protein
17	AT1G05630	5PTASE13_AT5PTASE13__Endonuclease/exonuclease/phosphatase family protein	Phospholipid Signaling	Phosphoinositide 5-Phosphatase Type II	PI5P-II		Phosphoinositide 5-Phosphatase Type II						XLOC_000262	AT5PTASE13	0.0399488	0.903009	0.0140758	0.976151	0.0301763	0.923504	-0.101993	0.734512	XLOC_000262	201.896	259.921	263.541	286.894	207.78	261.377	268.817	267.178	AT1G05630	263202_at 263202_at	5PTASE13AT5PTASE13	5PTASE13_AT5PTASE13__Endonuclease/exonuclease/phosphatase family protein5PTASE13_AT5PTASE13__Endonuclease/exonuclease/phosphatase family protein
355	AT3G05970	ATLACS6_LACS6__long-chain acyl-CoA synthetase 6	Triacylglycerol & Fatty Acid Degradation	Long-Chain Acyl-CoA Synthetase	LACS	6.2.1.3	Long-Chain Acyl-CoA Synthetase	LACS6	Peroxisome	Mutant Char.		lacs6	XLOC_018402	LACS6	0.143263	0.371192	0.0522003	0.860174	0.0302265	0.90334	-0.0350912	0.915879	XLOC_018402	1474.01	1196.63	1282.05	1402.02	1629.52	1240.43	1308.12	1370.17	AT3G05970	258563_at	ATLACS6	ATLACS6_LACS6__long-chain acyl-CoA synthetase 6
320	AT2G43790	ATMAPK6_ATMPK6_MAPK6_MPK6__MAP kinase 6	Fatty Acid Elongation and Wax Biosynthesis	Mitogen-Activated Protein Kinase	Regulatory protein		MPK6	MPK6		mutant analysis; biochemical evidence	MPK6 phosphorylates MYB41, which is required for MYB41 activation		XLOC_011439	ATMPK6	-0.0677582	0.718637	0.115824	0.557542	0.0310117	0.888853	0.0491442	0.853436	XLOC_011439	595.941	508.428	562.484	553.717	570.074	552.04	574.469	571.091	AT2G43790	260571_at 260571_at	ATMAPK6ATMPK6	ATMAPK6_ATMPK6_MAPK6_MPK6__MAP kinase 6ATMAPK6_ATMPK6_MAPK6_MPK6__MAP kinase 6
723	AT5G35360	CAC2__acetyl Co-enzyme a carboxylase biotin carboxylase subunit	Fatty Acid Synthesis	Biotin Carboxylase; subunit of Heteromeric ACCase	BC	6.4.1.2 ,6.3.4.14	Biotin Carboxylase of Heteromeric ACCase	BC	Plastid	Heterol Exp'n.; Seq. Similarity	Seq. Similarity to soybean BC		XLOC_028980	CAC2	-0.00240954	0.989832	0.0262668	0.900638	0.031209	0.835965	0.197265	0.029611	XLOC_028980	2671.15	3072.88	3051.16	2889.55	2667.58	3126.83	3116.48	3313.23	AT5G35360	246613_at	CAC2	CAC2__acetyl Co-enzyme a carboxylase biotin carboxylase subunit
297	AT2G38670	PECT1__phosphorylethanolamine cytidylyltransferase 1	Eukaryotic Phospholipid Synthesis & Editing	CTP:phosphorylethanolamine cytidyltransferase	PECT	2.7.7.14	CTP:phosphorylethanolamine cytidyltransferase	PECT1					XLOC_011119	PECT1	0.26105	0.0252906	-0.0301846	0.911962	0.0320095	0.870391	0.00553292	0.989447	XLOC_011119	470.145	656.251	650.561	646.86	565.63	643.504	663.618	649.792	AT2G38670	266399_at	PECT1	PECT1__phosphorylethanolamine cytidylyltransferase 1
811	AT5G66020	ATSAC1B_ATSAC6_IBS2_SACIB__Phosphoinositide phosphatase family protein	Phospholipid Signaling	Sac domain-containing Phosphoinositide Phosphatase	Sac-PIP		Sac domain-containing Phosphoinositide Phosphatase						XLOC_034731	IBS2	-0.022731	NA	0.323211	NA	0.0337828	NA	-0.563355	NA	XLOC_034731	0.351087	0.583438	0.560198	0.702199	0.327024	1.17498	0.629619	0	AT5G66020	247122_at	ATSAC1BATSAC6IBS2SACIB	ATSAC1B_ATSAC6_IBS2_SACIB__Phosphoinositide phosphatase family protein
11	AT1G04010	ATPSAT1_ERP1_PSAT1__phospholipid sterol acyl transferase 1	Pathway, function or subcellular location uncertain	Phospholipid : Acyl acceptor Acyltransferase	PLAT		Phospholipid : Acyl acceptor Acyltransferase						XLOC_004637	PSAT1	-0.210121	0.444719	0.0327484	0.94897	0.0340084	0.929057	-0.148513	0.662586	XLOC_004637	132.291	172.951	170.612	175.999	113.322	177.066	175.05	158.415	AT1G04010	265098_at	ATPSAT1ERP1	ATPSAT1_ERP1_PSAT1__phospholipid sterol acyl transferase 1
510	AT3G60500	CER7_G3__3'-5'-exoribonuclease family protein	Fatty Acid Elongation & Wax Biosynthesis	CER7 Protein involved in wax synthesis	Regulatory protein		CER7 Protein involved in wax synthesis	CER7		Mutant Char.	Regulator of CER3 gene expression	cer7	XLOC_017904	CER7	0.398629	0.0874493	-0.0613812	0.906484	0.0344025	0.938398	0.221317	0.50818	XLOC_017904	273.829	502.535	457.911	401.64	362.532	480.15	469.181	469.549	AT3G60500	257857_s_at	CER7G3	CER7_G3__3'-5'-exoribonuclease family protein
226	AT2G05260	alpha/beta-Hydrolases superfamily protein	Oxylipin Metabolism 1; Oxylipin Metabolism 2	Lipid Acylhydrolase-like	LAH	3.1.1.*	Lipid Acylhydrolase-like						XLOC_009070	AT2G05260	0.0304807	0.926204	0.214183	0.315484	0.0359209	0.901184	0.0254341	0.951596	XLOC_009070	235.325	267.482	322.871	292.314	239.515	309.365	331.379	298.866	AT2G05260	263049_at		alpha/beta-Hydrolases superfamily protein
551	AT4G15130	ATCCT2_CCT2__phosphorylcholine cytidylyltransferase2	Triacylglycerol Biosynthesis	Choline-Phosphate Cytidylyltransferase	CCT	2.7.7.15	Choline-Phosphate Cytidylyltransferase	CCT2		Mutant Char.; Seq. Similarity	Mutants possess reduced activity in rosette leaves; Seq. Similarity to BnCCT		XLOC_022809	ATCCT2	-0.0254507	0.957662	0.023808	0.974061	0.0360558	0.943154	0.242704	0.519286	XLOC_022809	163.168	113.274	127.784	123.148	160.666	114.543	130.545	147.177	AT4G15130	245533_at	ATCCT2	ATCCT2_CCT2__phosphorylcholine cytidylyltransferase2
399	AT3G16785	PLD ZETA 1_PLDP1_PLDZ1_PLDZETA1__phospholipase D P1	Eukaryotic Galactolipid & Sulfolipid Synthesis	Phospholipase D zeta	PLD zeta	3.1.4.4	Phospholipase D zeta	PLD zeta1		Mutant Char.; Heterol Exp'n.			XLOC_015546	PLDP1	0.0339076	0.882986	0.11633	0.558708	0.0369843	0.865085	0.0446903	0.870789	XLOC_015546	528.019	497.496	503.953	547.39	539.795	538.404	517.016	566.27	AT3G16785	258426_at 258430_at 258426_at 258430_at	PLD ZETA 1PLDP1PLDZ1PLDZETA1	PLD ZETA 1_PLDP1_PLDZ1_PLDZETA1__phospholipase D P1PLD ZETA 1_PLDP1_PLDZ1_PLDZETA1__phospholipase D P1
438	AT3G27670	RST1__ARM repeat superfamily protein	Fatty Acid Elongation & Wax Biosynthesis	Resurrection Protein	RST		Resurrection Protein	RST1	Plasma membrane (GFP)	Mutant Char.	Pleiotropic effects on cuticular wax production, plant growth and seed development; gene is ubiquitously expressed; unknown function; involved in plant defense signalling	rst1	XLOC_016256	RST1	-0.148373	0.554586	0.352663	0.0836078	0.0381579	0.912542	-0.0581209	0.890605	XLOC_016256	270.291	249.695	268.832	291.19	243.75	320.745	275.349	278.983	AT3G27670	258238_at	RST1	RST1__ARM repeat superfamily protein
439	AT3G27870	ATPase E1-E2 type family protein / haloacid dehalogenase-like hydrolase family protein	Pathway, function or subcellular location uncertain	Translocase	TL		Translocase						XLOC_016270	ALA8	-0.0809944	0.882701	0.00507045	0.997126	0.0395923	0.957714	0.194938	0.769052	XLOC_016270	146.67	64.5704	58.0716	54.6311	138.89	64.6135	60.0781	62.5544	AT3G27870	257224_at		ATPase E1-E2 type family protein / haloacid dehalogenase-like hydrolase family protein
585	AT4G26740	ATPXG1_ATS1_AtCLO1_CLO1__seed gene 1	Triacylglycerol Biosynthesis	Caleosin	CALO		Caleosin		Oilbody	Mutant Char.; Heterol Exp'n.; in vitro assays	AtCLO1; Seq. Similarity to rice calcium binding protein	Atclo1-1/Atclo1-2	XLOC_026204	ATS1	0.00329931	NA	0	NA	0.0410431	NA	0	NA	XLOC_026204	4.60781	0	0	0	4.64583	0	0.335627	0	AT4G26740	253930_at	AtCLO1ATPXG1ATS1	ATPXG1_ATS1_AtCLO1_CLO1__seed gene 1
65	AT1G19800	ABCI14_TGD1__trigalactosyldiacylglycerol 1	Lipid Trafficking	Permease-like Protein of Inner Chloroplast Envelope	TGD1		Permease-like Protein of Inner Chloroplast Envelope	TGD1	Plastid inner envelope	Mutant Char.		tgd1	XLOC_001109	TGD1	0.583784	0.000315237	-0.22101	0.429806	0.0429529	0.907607	-0.0733586	0.865675	XLOC_001109	345.545	276.257	228.372	244.005	519.53	236.299	235.47	232.558	AT1G19800	261132_at	ABCI14TGD1	ABCI14_TGD1__trigalactosyldiacylglycerol 1
677	AT5G13640	ATPDAT_PDAT_PDAT1__phospholipid:diacylglycerol acyltransferase	Triacylglycerol Biosynthesis	Phospholipid : Diacylglycerol Acyltransferase	PDAT	2.3.1.43	Phospholipid : Diacylglycerol Acyltransferase	PDAT1	Endomembrane	Mutant Char., in-planta Overexp'n.; Seq. Similarity	Seq. Similarity to yeast PDAT		XLOC_027761	ATPDAT	-0.205777	0.261989	0.116921	0.695874	0.0434238	0.883455	0.129853	0.643086	XLOC_027761	587.049	356.477	366.161	395.442	507.545	387.466	378.068	434.532	AT5G13640	250253_at	ATPDATPDAT1	ATPDAT_PDAT_PDAT1__phospholipid:diacylglycerol acyltransferase
137	AT1G54580	ACP2__acyl carrier protein 2	Fatty Acid Synthesis	Acyl Carrier Protein	ACP		Acyl Carrier Protein	ACP2	Plastid	Heterol Exp'n.			XLOC_002950	ACP2	0.0652677	0.698073	0.024407	0.925488	0.045289	0.791332	-0.0748485	0.700092	XLOC_002950	1226.69	2810.7	2939.87	2746.11	1282.85	2856.99	3034.61	2608.87	AT1G54580	264189_s_at 264189_s_at 264189_s_at	ACP2	ACP2__acyl carrier protein 2ACP2__acyl carrier protein 2ACP2__acyl carrier protein 2
508	AT3G59770	AtSAC9_SAC9__sacI homology domain-containing protein / WW domain-containing protein	Phospholipid Signaling	Sac domain-containing Phosphoinositide Phosphatase	Sac-PIP		Sac domain-containing Phosphoinositide Phosphatase						XLOC_021373	SAC9	-0.250958	0.128395	0.123424	0.633642	0.0455184	0.864327	-0.133386	0.588477	XLOC_021373	751.914	731.438	729.749	906.153	629.913	798.11	753.027	824.68	AT3G59770	251460_at	AtSAC9	AtSAC9_SAC9__sacI homology domain-containing protein / WW domain-containing protein
244	AT2G20860	LIP1__lipoic acid synthase 1	Mitochondrial Fatty Acid & Lipoic Acid Synthesis	Lipoate Synthase	LS	2.8.1.8	Lipoate Synthase	LS/LIP1	Mitochondria	Seq. Similarity; Heterol Exp'n.			XLOC_010015	LIP1	0.337798	0.0285782	0.079112	0.821835	0.0457876	0.876023	0.129931	0.656702	XLOC_010015	1250.37	588.124	640.655	538.762	1583.73	620.564	661.598	591.126	AT2G20860	265392_at	LIP1	LIP1__lipoic acid synthase 1
356	AT3G06060	TSC10A__NAD(P)-binding Rossmann-fold superfamily protein	Sphingolipid Biosynthesis 1	Ketosphinganine Reductase	KSR	1.1.1.102	Ketosphinganine Reductase	TSC10A	Endomembrane (GFP- fusion)	Heterol Exp'n.			XLOC_018409	AT3G06060	0.239656	0.00649934	0.150551	0.195237	0.0460269	0.751874	0.0789378	0.618387	XLOC_018409	1681.19	1741.59	1895.72	1751.58	1988.7	1933.47	1958.8	1848.86	AT3G06060	258467_at	TSC10A	TSC10A__NAD(P)-binding Rossmann-fold superfamily protein
258	AT2G26830	emb1187__Protein kinase superfamily protein	Eukaryotic Phospholipid Synthesis & Editing	Ethanolamine Kinase	EK	2.7.1.82	Ethanolamine Kinase			Seq. Similarity	Seq. Similarity to EK from other organisms		XLOC_010396	emb1187	-0.0683951	0.805604	0.276635	0.155723	0.0480745	0.860809	-0.0201577	0.961873	XLOC_010396	243.615	231.294	285.361	294.648	232.167	279.673	294.762	289.221	AT2G26830	266861_at	emb1187	emb1187__Protein kinase superfamily protein
40	AT1G10740	alpha/beta-Hydrolases superfamily protein	Triacylglycerol & Fatty Acid Degradation	Triacylglycerol Lipase (TAGL)	TAGL	3.1.1.3	Triacylglycerol Lipase (TAGL)			Seq. Similarity	Seq. similarity ONLY (to Staphylococcus lipase BLAST score>100; Staphylococcus lipases exhibit both TAG lipase ; phospholipase A1 activities)		XLOC_005065	AT1G10740	-0.0126491	0.973854	0.0774059	0.868056	0.0493498	0.89807	0.0395989	0.943712	XLOC_005065	1569.59	364.389	344.762	364.504	1554.81	383.669	356.635	374.98	AT1G10740	262786_at		alpha/beta-Hydrolases superfamily protein
89	AT1G30370	DLAH__alpha/beta-Hydrolases superfamily protein	Oxylipin Metabolism 1; Oxylipin Metabolism 2	Acylhydrolase (DAD1-like)	AH		Acylhydrolase (DAD1-like)						XLOC_006152	AT1G30370	0.456166	0.25421	0.604348	0.0452996	0.0499389	0.925251	1.18743	9.25e-08	XLOC_006152	40.885	101.262	167.735	125.968	56.8037	154.843	174.448	289.867	AT1G30370	256306_at 256306_at	DLAH	DLAH__alpha/beta-Hydrolases superfamily proteinDLAH__alpha/beta-Hydrolases superfamily protein
665	AT5G07920	ATDGK1_DGK1__diacylglycerol kinase1	Phospholipid Signaling	Diacylglycerol Kinase	DAGK	2.7.1.107	Diacylglycerol Kinase						XLOC_031376	DGK1	-0.18681	0.300827	0.248508	0.179615	0.0513606	0.8421	0.238948	0.187042	XLOC_031376	659.766	573.694	659.709	603.959	579.597	680.437	683.893	714.473	AT5G07920	250556_at	ATDGK1	ATDGK1_DGK1__diacylglycerol kinase1
54	AT1G15110	PSS1__phosphatidyl serine synthase family protein	Eukaryotic Phospholipid Synthesis & Editing	Base-Exchange-type Phosphatidylserine Synthase	BE-PSS	2.7.8.*	Base-Exchange-type Phosphatidylserine Synthase	PSS1	ER, nuclear membrane	Seq. Similarity; Heterol Exp'n.	Utilize PE when expressed in E. coli; Homologous to mamalian isoforms	pss1-1, pss1-2	XLOC_000821	AT1G15110	0.128608	0.420477	0.075579	0.727251	0.0529035	0.777849	-0.123393	0.488707	XLOC_000821	441.536	660.136	612.931	628.748	482.261	694.925	635.334	577.981	AT1G15110	262583_at	PSS1	PSS1__phosphatidyl serine synthase family protein
179	AT1G68000	ATPIS_ATPIS1_PIS1__phosphatidylinositol synthase 1	Eukaryotic Phospholipid Synthesis & Editing	Phosphatidylinositol Synthase	PIS	2.7.8.11	Phosphatidylinositol Synthase	PIS1		Heterol Exp'n.			XLOC_003713	ATPIS1	-0.0821702	0.779378	-0.0221786	0.96553	0.053941	0.866847	-0.106075	0.764961	XLOC_003713	272.322	236.971	223.714	243.177	255.855	232.493	232.344	224.668	AT1G68000	260006_at	ATPISATPIS1	ATPIS_ATPIS1_PIS1__phosphatidylinositol synthase 1
477	AT3G53980	Bifunctional inhibitor/lipid-transfer protein/seed storage 2S albumin superfamily protein	Fatty Acid Elongation & Wax Biosynthesis	Lipid Transfer Protein	LTP		Lipid Transfer Protein type 4	(LTP type 4)	Extracellular	Seq. Similarity	Seq. Similarity		XLOC_021034	AT3G53980	-0.216364	0.482933	0.0593976	0.918333	0.0557823	0.897978	0.090873	0.859507	XLOC_021034	615.54	952.784	1185.92	1734.28	528.965	992.223	1233.92	1847.27	AT3G53980	251928_at		Bifunctional inhibitor/lipid-transfer protein/seed storage 2S albumin superfamily protein
45	AT1G13210	ACA.l__autoinhibited Ca2+/ATPase II	Pathway, function or subcellular location uncertain	Translocase	TL		Translocase						XLOC_005210	ACA.l	-0.19899	0.142844	0.106543	0.604981	0.056015	0.778274	0.0733377	0.759175	XLOC_005210	1106.38	1066.68	1070.16	1261.41	961.984	1148.42	1112.7	1329.25	AT1G13210	262772_at	ACA.l	ACA.l__autoinhibited Ca2+/ATPase II
191	AT1G72700	ATPase E1-E2 type family protein / haloacid dehalogenase-like hydrolase family protein	Pathway, function or subcellular location uncertain	Translocase	TL		Translocase						XLOC_003993	ALA5	-0.156569	0.318857	0.306357	0.0149935	0.0644234	0.734306	-0.0094461	0.982439	XLOC_003993	794.414	1066.08	1254.62	1496.11	711.13	1317.92	1311.93	1487.13	AT1G72700	259910_at		ATPase E1-E2 type family protein / haloacid dehalogenase-like hydrolase family protein
68	AT1G21980	ATPIP5K1_ATPIPK1_PIP5K1__phosphatidylinositol-4-phosphate 5-kinase 1	Phospholipid Signaling	Phosphatidylinositol-Phosphate Kinase type IB	PIPK-IB	2.7.1.* (2.7.1.68)	Phosphatidylinositol-Phosphate Kinase type IB						XLOC_001252	ATPIP5K1	0.0358899	0.82243	-0.0245395	0.925038	0.0648649	0.671012	0.116809	0.441245	XLOC_001252	1758.93	730.668	684.879	767.651	1805.25	717.292	716.261	834.792	AT1G21980	255959_at	ATPIP5K1ATPIPK1	ATPIP5K1_ATPIPK1_PIP5K1__phosphatidylinositol-4-phosphate 5-kinase 1
281	AT2G33150	KAT2_PED1_PKT3__peroxisomal 3-ketoacyl-CoA thiolase 3	Triacylglycerol & Fatty Acid Degradation	Ketoacyl-CoA Thiolase	KAT	2.3.1.16	Ketoacyl-CoA Thiolase	KAT2/PED1	Peroxisome	Mutant Char.; Heterol Exp'n.	This is the main thiolase that can be linked to the to the prt B scheme in the b-ox figure.	ped1/kat2	XLOC_013655	PKT3	0.482598	1.56e-05	0.276698	0.0591436	0.0662074	0.750987	0.227323	0.145817	XLOC_013655	5107.82	2795.46	3666.06	3561.67	7147.08	3387.51	3839.03	4172.33	AT2G33150	245168_at	KAT2PED1PKT3	KAT2_PED1_PKT3__peroxisomal 3-ketoacyl-CoA thiolase 3
589	AT4G27780	ACBP2_AtACBP2__acyl-CoA binding protein 2	Eukaryotic Phospholipid Synthesis & Editing	Acyl CoA Binding Protein	ACBP		Acyl CoA Binding Protein	ACBP2		Heterol Exp'n., in planta Overexp'n.	Targeted to the plasma membrane end the ER		XLOC_023585	ACBP2	-0.0105985	0.9805	0.138962	0.714955	0.0680797	0.845202	0.0286124	0.957003	XLOC_023585	213.016	172.084	191.347	217.297	210.812	189.427	201.29	221.47	AT4G27780	253840_at	ACBP2AtACBP2	ACBP2_AtACBP2__acyl-CoA binding protein 2
86	AT1G28300	AtLEC2_LEC2__AP2/B3-like transcriptional factor family protein	Triacylglycerol Biosynthesis	Transcription factor that contains a B3 domain	Regulatory protein		Transcription factor that contains a B3 domain	LEC2		Mutant Char.; in-planta Overexp'n.			XLOC_006037	LEC2	-0.142338	NA	-0.0517347	NA	0.0681095	NA	0	NA	XLOC_006037	0.886872	0.263795	0	0	0	0	0.335627	0	AT1G28300	245669_at	AtLEC2	AtLEC2_LEC2__AP2/B3-like transcriptional factor family protein
197	AT1G73560	Bifunctional inhibitor/lipid-transfer protein/seed storage 2S albumin superfamily protein	Fatty Acid Elongation & Wax Biosynthesis	Lipid Transfer Protein	LTP		Lipid Transfer Protein type 5	(LTP type 5)	Extracellular	Seq. Similarity	Seq. Similarity		XLOC_008316	AT1G73560	0	NA	-0.0517347	NA	0.0681095	NA	0	NA	XLOC_008316	0	0.319643	0	0	0	0	0.292994	0	AT1G73560	259844_at		Bifunctional inhibitor/lipid-transfer protein/seed storage 2S albumin superfamily protein
349	AT3G03540	NPC5__non-specific phospholipase C5	Eukaryotic Galactolipid & Sulfolipid Synthesis	Phospholipase C (Non specific)	nsPLC	3.1.4.3	Phospholipase C (Non specific)	NPC5 (Non specific)		Mutant Char.; Heterol Exp'n.	Cytosolic localization, involved in DGDG accumulation during phosphate deprivation in leaves	npc5	XLOC_018228	NPC5	0	NA	0	NA	0.0681095	NA	0	NA	XLOC_018228	0	0	0	0	0	0	0.292994	0	AT3G03540	259221_s_at	NPC5	NPC5__non-specific phospholipase C5
358	AT3G06650	ACLB-1__ATP-citrate lyase B-1	Fatty Acid Elongation & Wax Biosynthesis	ATP Citrate Lyase B subunit	ATP-CL-beta	4.1.3.8	ATP Citrate Lyase B subunit	ACLB-1	Cytosolic	Biochem. assay; Seq. Similarity	Seq. Similarity to HsACL		XLOC_014952	ACLB-1	0	NA	0	NA	0.0681095	NA	0	NA	XLOC_014952	0	0	0	0	0	0	0.314809	0	AT3G06650	258515_at 258515_at	ACLB-1	ACLB-1__ATP-citrate lyase B-1ACLB-1__ATP-citrate lyase B-1
469	AT3G51830	ATG5_SAC8__SAC domain-containing protein 8	Phospholipid Signaling	Sac domain-containing Phosphoinositide Phosphatase	Sac-PIP		Sac domain-containing Phosphoinositide Phosphatase						XLOC_020905	ATG5	-0.0742483	NA	0	NA	0.0681095	NA	0	NA	XLOC_020905	0.394774	0	0	0	0	0	0.314809	0	AT3G51830	246300_at 246300_at	ATG5SAC8	ATG5_SAC8__SAC domain-containing protein 8ATG5_SAC8__SAC domain-containing protein 8
591	AT4G28130	ATDGK6_DGK6__diacylglycerol kinase 6	Phospholipid Signaling	Diacylglycerol Kinase	DAGK	2.7.1.107	Diacylglycerol Kinase						XLOC_023602	DGK6	0	NA	0	NA	0.0681095	NA	0	NA	XLOC_023602	0	0	0	0	0	0	0.335627	0	AT4G28130	253852_at 253853_at	ATDGK6	ATDGK6_DGK6__diacylglycerol kinase 6
90	AT1G30370	DLAH__alpha/beta-Hydrolases superfamily protein	Oxylipin Metabolism 1; Oxylipin Metabolism 2	Acylhydrolase (DAD1-like)	AH		Acylhydrolase (DAD1-like)						XLOC_001730	AT1G30370	0	NA	0.0844456	NA	0.0681095	NA	0.112226	NA	XLOC_001730	0	0	0	0	0	0.34545	0.335627	0.405767	AT1G30370	256306_at 256306_at	DLAH	DLAH__alpha/beta-Hydrolases superfamily proteinDLAH__alpha/beta-Hydrolases superfamily protein
211	AT1G77420	alpha/beta-Hydrolases superfamily protein	Triacylglycerol & Fatty Acid Degradation	Monoacylglycerol Lipase (MAGL)	MAGL	3.1.1.23	Monoacylglycerol Lipase (MAGL)			Seq. Similarity	Sequence homology ONLY (To human monoacylglycerol lipase GB NP_009214 BLAST score>100)		XLOC_008543	AT1G77420	0	NA	0.0844456	NA	0.0681095	NA	0	NA	XLOC_008543	0	0	0	0	0	0.31643	0.335627	0	AT1G77420	259708_at 259708_at		alpha/beta-Hydrolases superfamily proteinalpha/beta-Hydrolases superfamily protein
4	AT1G01600	CYP86A4__cytochrome P450, family 86, subfamily A, polypeptide 4	Cutin Synthesis & Transport 1	Fatty Acyl omega-Hydroxylase	FAH	1.14.13.*	Fatty Acyl omega-Hydroxylase (CYP86A)	CYP86A4	Endomembrane	Mutant Char.; Heterol Exp'n.			XLOC_000043	CYP86A4	0.392424	0.0190746	-0.219546	0.566607	0.0683748	0.861618	-0.0933865	0.838635	XLOC_000043	480.032	94.2941	102.8	131.724	628.712	80.2481	107.94	123.081	AT1G01600	259429_at	CYP86A4	CYP86A4__cytochrome P450, family 86, subfamily A, polypeptide 4
806	AT5G64080	AtXYP1_XYP1__Bifunctional inhibitor/lipid-transfer protein/seed storage 2S albumin superfamily protein	Fatty Acid Elongation & Wax Biosynthesis	Lipid Transfer Protein	LTP		Lipid Transfer Protein type 5	(LTP type 5)	Extracellular	Seq. Similarity	Seq. Similarity		XLOC_034611	AT5G64080	0.493001	0.147255	0.0203095	0.983185	0.0690503	0.905193	0.0136533	0.990226	XLOC_034611	95.8587	114.106	120.247	149.388	136.369	116.78	126.137	150.087	AT5G64080	247268_at	AtXYP1	AtXYP1_XYP1__Bifunctional inhibitor/lipid-transfer protein/seed storage 2S albumin superfamily protein
536	AT4G09760	Protein kinase superfamily protein	Triacylglycerol Biosynthesis	Choline Kinase	CK	2.7.1.32	Choline Kinase			Seq. Similarity	Seq. Similarity to Arabidopsis and soybean CK1 and CK2		XLOC_025108	F17A8.110	0.292097	0.332944	-0.0411503	0.927412	0.0690602	0.828104	-0.198339	0.470614	XLOC_025108	64.5027	194.247	158.522	189.532	79.5635	188.33	167.128	165.962	AT4G09760	254998_at		Protein kinase superfamily protein
523	AT4G00520	Acyl-CoA thioesterase family protein	Triacylglycerol & Fatty Acid Degradation	Acyl-CoA Thioesterase	ACT	3.1.2.2	Acyl-CoA Thioesterase	ACT1		Seq. Similarity			XLOC_021709	AT4G00520	-0.189054	0.503832	-0.430998	0.103307	0.0690753	0.860823	-0.0397988	0.94619	XLOC_021709	147.627	113.49	97.6864	101.106	128.935	84.5307	102.749	99.1613	AT4G00520	255679_at		Acyl-CoA thioesterase family protein
34	AT1G08510	FATB__fatty acyl-ACP thioesterases B	Fatty Acid Elongation, Desaturation & Export From Plastid	Acyl-ACP Thioesterase B	FATB	3.1.2.14	Acyl-ACP Thioesterase B	FatB	Plastid	Mutant Chra.; Heterol Exp'n.			XLOC_004932	FATB	-0.243752	0.197827	0.206453	0.393732	0.0706906	0.802012	0.191078	0.453442	XLOC_004932	3867.2	1853.46	1934.61	1821.7	3261.7	2140.84	2032.05	2080.89	AT1G08510	261722_at 261722_at	FATB	FATB__fatty acyl-ACP thioesterases BFATB__fatty acyl-ACP thioesterases B
409	AT3G20320	ABCI15_TGD2__trigalactosyldiacylglycerol2	Lipid Trafficking	Phosphatidic Acid-Binding Protein	TGD2		Phosphatidic Acid-Binding Protein	TGD2	Plastid inner envelope	Mutant Char.		tgd2	XLOC_019261	TGD2	0.184148	0.347814	-0.187491	0.458909	0.0712163	0.802012	-0.140657	0.647448	XLOC_019261	387.093	276.688	229.98	221.489	440.582	242.026	242.137	200.435	AT3G20320	257676_at	ABCI15TGD2	ABCI15_TGD2__trigalactosyldiacylglycerol2
257	AT2G26640	KCS11__3-ketoacyl-CoA synthase 11	Fatty Acid Elongation & Wax Biosynthesis	Ketoacyl-CoA Synthase	KCS	2.3.1.119	Ketoacyl-CoA Synthase	KCS11	Endomembrane				XLOC_010384	KCS11	0.0200519	0.954906	0.0466608	0.911979	0.0722675	0.796438	-0.0342365	0.94295	XLOC_010384	400.427	408.589	413.308	367.49	406.598	422.166	434.626	360.126	AT2G26640	267606_at	KCS11	KCS11__3-ketoacyl-CoA synthase 11
141	AT1G55020	ATLOX1_LOX1__lipoxygenase 1	Oxylipin Metabolism 1; Oxylipin Metabolism 2	Lipoxygenase	LOX	1.13.11.12	Lipoxygenase		Cytosol				XLOC_002977	LOX1	0.818905	1.49e-08	0.154935	0.586018	0.0725353	0.798887	-0.0436765	0.922959	XLOC_002977	696.855	1713.26	1602.07	1618.44	1233.66	1910.2	1684.38	1569.56	AT1G55020	256321_at	ATLOX1	ATLOX1_LOX1__lipoxygenase 1
42	AT1G11090	alpha/beta-Hydrolases superfamily protein	Triacylglycerol & Fatty Acid Degradation	Monoacylglycerol Lipase (MAGL)	MAGL	3.1.1.23	Monoacylglycerol Lipase (MAGL)			Seq. Similarity	Sequence homology ONLY (To human monoacylglycerol lipase GB NP_009214 BLAST score>100)		XLOC_000574	AT1G11090	0.19746	0.536625	0.244479	0.533176	0.0768637	0.847547	0.111739	0.822022	XLOC_000574	97.0601	71.3596	97.6555	93.3683	110.433	84.668	103.106	100.539	AT1G11090	260474_at		alpha/beta-Hydrolases superfamily protein
556	AT4G16760	ACX1_ATACX1__acyl-CoA oxidase 1	Triacylglycerol & Fatty Acid Degradation	Acyl-CoA Oxidase	ACX	1.3.3.6	Acyl-CoA Oxidase	ACX1	Peroxisome	Mutant Char.; Heterol Exp'n.		acx1	XLOC_025588	ACX1	-0.0449976	0.876147	0.0380957	0.925696	0.0772821	0.770333	0.103944	0.744111	XLOC_025588	2280.03	1012.99	973.001	1008.95	2209.85	1040.6	1026.34	1082.25	AT4G16760	245249_at	ACX1ATACX1	ACX1_ATACX1__acyl-CoA oxidase 1
351	AT3G05020	ACP_ACP1__acyl carrier protein 1	Fatty Acid Synthesis	Acyl Carrier Protein	ACP		Acyl Carrier Protein	ACP1	Plastid	Heterol Exp'n.			XLOC_018330	ACP1	-0.40866	0.0232986	0.0286241	0.953421	0.0782672	0.787452	0.0847906	0.824971	XLOC_018330	853.584	1494.14	1403.66	1262.66	641.384	1523.2	1482.74	1340.76	AT3G05020	259095_at	ACPACP1	ACP_ACP1__acyl carrier protein 1
369	AT3G08770	LTP6__lipid transfer protein 6	Fatty Acid Elongation & Wax Biosynthesis	Lipid Transfer Protein	LTP		Lipid Transfer Protein type 1	(LTP type 1)	Extracellular	Seq. Similarity	Seq. Similarity		XLOC_018545	LTP6	0.759717	0.00142344	-0.0413667	0.962999	0.0788679	0.892759	-0.351761	0.440192	XLOC_018545	200.811	66.7293	59.3369	74.6976	343.144	65.1136	62.321	57.2067	AT3G08770	258675_at	LTP6	LTP6__lipid transfer protein 6
231	AT2G13820	AtXYP2_XYP2__Bifunctional inhibitor/lipid-transfer protein/seed storage 2S albumin superfamily protein	Fatty Acid Elongation & Wax Biosynthesis	Lipid Transfer Protein	LTP		Lipid Transfer Protein type 5	(LTP type 5)	Extracellular	Seq. Similarity	Seq. Similarity		XLOC_012463	AT2G13820	-0.187276	0.574798	0.275951	0.398552	0.0790641	0.83455	0.0884037	0.858074	XLOC_012463	142.287	154.992	229.84	207.133	125.259	188.746	242.876	219.039	AT2G13820	265656_at	AtXYP2	AtXYP2_XYP2__Bifunctional inhibitor/lipid-transfer protein/seed storage 2S albumin superfamily protein
605	AT4G32010	HSI2-L1_HSL1_VAL2__HSI2-like 1	Triacylglycerol Biosynthesis	a member of a novel family of B3 domain proteins	Regulatory protein		a member of a novel family of B3 domain proteins	HSL1/VAL2		Mutant Char.		hsl1-1/val2-1/val2-2	XLOC_023837	HSL1	-0.0161194	0.956942	-0.000643549	0.999997	0.0793048	0.728496	-0.0483731	0.889992	XLOC_023837	744.211	720.127	615.113	679.094	736.22	720.865	649.031	654.75	AT4G32010	253501_at	HSI2-L1HSL1VAL2	HSI2-L1_HSL1_VAL2__HSI2-like 1
494	AT3G56040	UGP3__UDP-glucose pyrophosphorylase 3	Prokaryotic Galactolipid, Sulfolipid, & Phospholipid Synthesis 2	UDP-Glucose Pyrophosphorylase	UGP	2.7.7.9	UDP-Glucose Pyrophosphorylase	UGPase, UGP3	Plastid	Mutant Char.; Heterol Exp'n.	Plastidial UDP-Glucose Pyrophosphorylase involved in Sulfolipid Biosynthesis	ugp3	XLOC_021151	UGP3	0.0209345	0.945426	-0.0477461	0.916468	0.0801643	0.781408	0.338679	0.101356	XLOC_021151	988.237	216.913	223.86	185.305	1004.32	208.513	236.119	234.271	AT3G56040	251741_at	UGP3	UGP3__UDP-glucose pyrophosphorylase 3
386	AT3G14075	Mono-/di-acylglycerol lipase, N-terminal;Lipase, class 3	Oxylipin Metabolism 1; Oxylipin Metabolism 2	Lipid Acylhydrolase-like	LAH	3.1.1.*	Lipid Acylhydrolase-like						XLOC_018897	AT3G14075	0.20971	0.34414	0.0682218	0.878355	0.0812627	0.794717	-0.0746761	0.860268	XLOC_018897	227.548	160.981	163.397	172.882	263.911	167.639	173.166	164.992	AT3G14075	257006_at		Mono-/di-acylglycerol lipase, N-terminal;Lipase, class 3
28	AT1G06520	ATGPAT1_GPAT1_sn-2-GPAT1__glycerol-3-phosphate acyltransferase 1	Mitochondrial Phospholipid Synthesis	Glycerol-3-Phosphate Acyltransferase	GPAT	2.3.1.198	sn-2-Glycerol-3-Phosphate Acyltransferase	sn-2-GPAT1	Mitochondria (in vitro import and western blot on subcellular fractions) and Endomembrane	Mutant Char.; Heterol Exp'n.	Has in vitro sn-2 acyltransferase but no phosphatase activity. Not only in mitochonfria but also in endomembranes	gpat1	XLOC_004795	ATGPAT1	-0.284603	0.674854	0.423013	0.5241	0.0820543	0.909419	1.72398	2.83e-08	XLOC_004795	24.7264	23.3568	45.3953	30.6489	19.8001	31.7094	47.7625	102.444	AT1G06520	262630_at	ATGPAT1sn-2-GPAT1	ATGPAT1_GPAT1_sn-2-GPAT1__glycerol-3-phosphate acyltransferase 1
105	AT1G36150	Bifunctional inhibitor/lipid-transfer protein/seed storage 2S albumin superfamily protein	Fatty Acid Elongation & Wax Biosynthesis	Lipid Transfer Protein	LTP		Lipid Transfer Protein type 5	(LTP type 5)	Extracellular	Seq. Similarity	Seq. Similarity		XLOC_002114	AT1G36150	-0.254126	NA	0	NA	0.0822532	NA	0.0560086	NA	XLOC_002114	1.40435	0	0	0	0.394523	0	0.335627	0.327591	AT1G36150	263195_at		Bifunctional inhibitor/lipid-transfer protein/seed storage 2S albumin superfamily protein
234	AT2G15230	ATLIP1_LIP1__lipase 1	Triacylglycerol & Fatty Acid Degradation	Triacylglycerol Lipase (TAGL)	TAGL	3.1.1.3	Triacylglycerol Lipase (TAGL)	LIP1		Heterol Exp'n.	Experimental: strong lipase activity of recombinant protein, no lipid phenotype of mutant	Atlip1	XLOC_009671	ATLIP1	0.0568074	0.84194	0.107295	0.718328	0.0828872	0.734991	-0.035293	0.934878	XLOC_009671	349.229	341.913	348.65	413.139	363.497	368.891	369.748	404.379	AT2G15230	263359_at 263359_at	ATLIP1	ATLIP1_LIP1__lipase 1ATLIP1_LIP1__lipase 1
680	AT5G14930	SAG101__senescence-associated gene 101	Triacylglycerol & Fatty Acid Degradation	Triacylglycerol Lipase (TAGL)	TAGL	3.1.1.3	Triacylglycerol Lipase (TAGL)	SAG101		Heterol Exp'n.	Experimental: weak TAG lipase activity of recombinant protein. No lipid phenotype. Senescence associated phenotype	sag101	XLOC_027836	SAG101	0.292565	0.232457	0.163533	0.713742	0.0832141	0.830852	-0.0582627	0.925139	XLOC_027836	177.718	92.1474	117.374	105.491	218.245	102.937	124.488	102.595	AT5G14930	246600_at	SAG101	SAG101__senescence-associated gene 101
115	AT1G48750	Bifunctional inhibitor/lipid-transfer protein/seed storage 2S albumin superfamily protein	Fatty Acid Elongation & Wax Biosynthesis	Lipid Transfer Protein	LTP		Lipid Transfer Protein type 2	(LTP type 2)	Extracellular	Seq. Similarity	Seq. Similarity		XLOC_002595	AT1G48750	-0.0393912	0.952177	0.0624581	0.936853	0.0832792	0.877158	0.128605	0.842809	XLOC_002595	120.668	276.957	295.727	327.303	117.095	289.521	313.811	356.692	AT1G48750	256145_at		Bifunctional inhibitor/lipid-transfer protein/seed storage 2S albumin superfamily protein
316	AT2G42450	alpha/beta-Hydrolases superfamily protein	Oxylipin Metabolism 1; Oxylipin Metabolism 2	Lipid Acylhydrolase-like	LAH	3.1.1.*	Lipid Acylhydrolase-like						XLOC_014243	AT2G42450	0.145836	0.752461	0.0189091	0.983544	0.0833283	0.86711	0.198403	0.728599	XLOC_014243	67.2876	64.8285	72.7506	50.5843	75.1067	65.3173	77.1982	57.9378	AT2G42450	265879_at		alpha/beta-Hydrolases superfamily protein
646	AT5G04040	SDP1__Patatin-like phospholipase family protein	Triacylglycerol & Fatty Acid Degradation	Triacylglycerol Lipase (TAGL)	TAGL	3.1.1.3	Triacylglycerol Lipase (TAGL)	SDP1	Oilbody	Mutant Char.; Heterol Exp'n.	Previous enzyme ID : 164 (Patatin-like Acyl-Hydrolase) because of its Patatin domain; Experimental: strong lipase activity of recombinant protein, strong lipid phenotype of mutant, mutant impaired in postgerminative growth	sugar-dependent1 (sdp1)	XLOC_027252	SDP1	-0.14228	0.554407	-0.0206301	0.969169	0.0876397	0.771086	-0.0620576	0.885033	XLOC_027252	456.145	275.863	250.048	309.325	411.755	273.551	266.238	296.452	AT5G04040	250877_at	SDP1	SDP1__Patatin-like phospholipase family protein
809	AT5G65110	ACX2_ATACX2__acyl-CoA oxidase 2	Triacylglycerol & Fatty Acid Degradation	Acyl-CoA Oxidase	ACX	1.3.3.6	Acyl-CoA Oxidase	ACX2	Peroxisome			acx2	XLOC_034674	ACX2	0.125746	0.545708	0.339526	0.0561918	0.0878678	0.720877	0.141528	0.595324	XLOC_034674	1788.56	685.685	796.328	878.208	1954.44	868.303	846.571	969.797	AT5G65110	247176_at	ACX2ATACX2	ACX2_ATACX2__acyl-CoA oxidase 2
593	AT4G29010	AIM1__Enoyl-CoA hydratase/isomerase family	Triacylglycerol & Fatty Acid Degradation	Multifunctional Protein	MFP (=ECH +HACDH)	4.2.1.17 ,1.1.1.35	Multifunctional Protein	AIM1	Peroxisome	Mutant Char.		aim1	XLOC_026336	AIM1	0.0662546	0.636542	0.107417	0.482565	0.0891605	0.484265	0.0926947	0.566518	XLOC_026336	1671.53	1179.47	1290.37	1390.97	1752.51	1270.54	1374.03	1484.83	AT4G29010	253759_at	AIM1	AIM1__Enoyl-CoA hydratase/isomerase family
376	AT3G10840	alpha/beta-Hydrolases superfamily protein	Phospholipid Signaling	Lysophospholipase	LPLA	3.1.1.5	Lysophospholipase						XLOC_018669	AT3G10840	0.381938	0.340076	-0.0506063	0.976158	0.093331	0.936039	0.124968	0.922539	XLOC_018669	161.658	9.25644	9.21061	14.9214	211.826	9.08598	10.0233	16.1611	AT3G10840	257533_at		alpha/beta-Hydrolases superfamily protein
218	AT1G80950	Phospholipid/glycerol acyltransferase family protein	Eukaryotic Phospholipid Synthesis & Editing	lysophospholipid acyltransferase	LPLAT	2.3.1.23	Lysophospholipid acyltransferase	LPEAT1		Heterol Exp'n; enzyme assay	Preference for 1-acyl-lyso-PE, but will acylate other lysophospholipids in vitro		XLOC_008744	F23A5.31	0.0276556	0.931653	-0.0915917	0.771171	0.0949581	0.689866	-0.0742661	0.829638	XLOC_008744	466.989	546.906	485.494	498.08	477.055	512.62	518.748	472.914	AT1G80950	261897_at		Phospholipid/glycerol acyltransferase family protein
481	AT3G54950	PLA IIIA_PLP7_pPLAIIIbeta__patatin-like protein 6	Oxylipin Metabolism 1	Acyl-Hydrolase (Patatin-like)	PAH	3.1.1.*	Acyl-Hydrolase (Patatin-like)						XLOC_021097	PLP7	-0.0360156	0.926564	0.470273	0.0158187	0.0982863	0.717662	0.204382	0.440572	XLOC_021097	145.433	131.957	194.429	183.763	141.956	183.131	208.52	212.123	AT3G54950	251839_at	PLA IIIAPLP7pPLAIIIbeta	PLA IIIA_PLP7_pPLAIIIbeta__patatin-like protein 6
528	AT4G01950	ATGPAT3_GPAT3__glycerol-3-phosphate acyltransferase 3	Cutin Synthesis & Transport 1	Glycerol-3-Phosphate Acyltransferase	GPAT	2.3.1.15	Glycerol-3-Phosphate Acyltransferase	GPAT3	Mitochondria ?	Seq. Similarity	No activity detected	gpat3	XLOC_024484	ATGPAT3	-0.27494	0.375007	0.179821	0.718302	0.0996457	0.826662	-0.080442	0.902249	XLOC_024484	2886.17	282.965	293.327	303.133	2379.27	320.234	314.082	286.165	AT4G01950	255549_at	ATGPAT3	ATGPAT3_GPAT3__glycerol-3-phosphate acyltransferase 3
594	AT4G29070	Phospholipase A2 family protein	Oxylipin Metabolism 1; Oxylipin Metabolism 2;Phospholipid Signaling	Phospholipase A2	PLA2	3.1.1.4	Phospholipase A2						XLOC_023674	AT4G29070	0.095668	0.836339	0.132751	0.834482	0.0996628	0.842862	0.406248	0.306345	XLOC_023674	113.319	62.7812	64.5534	51.6789	120.753	68.2824	69.3513	69.3838	AT4G29070	253751_at		Phospholipase A2 family protein
775	AT5G55330	MBOAT (membrane bound O-acyl transferase) family protein	Fatty Acid Elongation & Wax Biosynthesis	Wax Synthase	WS	2.3.1.75	Wax Synthase			Seq. Similarity	Expressed in bolting stem, flowers and siliques		XLOC_034115	AT6	0.0924332	NA	0	NA	0.101653	NA	0	NA	XLOC_034115	0.74586	0	0	0	1.04857	0	0.314809	0	AT5G55330	248111_at		MBOAT (membrane bound O-acyl transferase) family protein
441	AT3G43220	SAC3__Phosphoinositide phosphatase family protein	Phospholipid Signaling	Sac domain-containing Phosphoinositide Phosphatase	Sac-PIP		Sac domain-containing Phosphoinositide Phosphatase						XLOC_020303	SAC3	-0.186045	0.270491	0.275289	0.0924644	0.103317	0.593758	0.0261947	0.945049	XLOC_020303	633.247	516.687	566.515	593.124	556.617	626.627	609.236	603.238	AT3G43220	252737_at	SAC3	SAC3__Phosphoinositide phosphatase family protein
810	AT5G65940	CHY1__beta-hydroxyisobutyryl-CoA hydrolase 1	Triacylglycerol & Fatty Acid Degradation	Hydroxyisobutyryl-CoA Hydrolase	HIBCH	3.1.2.4	Hydroxyisobutyryl-CoA Hydrolase		Peroxisome	Mutant Char.		chy1/dbr5	XLOC_034727	CHY1	0.000576227	0.998518	0.0847984	0.580326	0.104603	0.333761	-0.0691573	0.679056	XLOC_034727	1094.44	1278.75	1266.97	1391.62	1091.59	1356.19	1362.31	1328.5	AT5G65940	247117_at	CHY1	CHY1__beta-hydroxyisobutyryl-CoA hydrolase 1
742	AT5G46290	KAS1_KASI__3-ketoacyl-acyl carrier protein synthase I	Fatty Acid Synthesis	Ketoacyl-ACP Synthase I	KASI	2.3.1.41	Ketoacyl-ACP Synthase I	KASI	Plastid	Seq. Similarity	Seq. Similarity to Synechocystis KASII		XLOC_033595	KASI	0.282155	0.0383875	0.0499496	0.874561	0.10526	0.569849	0.210533	0.220007	XLOC_033595	2280.01	2087.42	1949.83	1995.98	2776.29	2162.38	2097.01	2309.22	AT5G46290	248903_at	KAS1KASI	KAS1_KASI__3-ketoacyl-acyl carrier protein synthase I
805	AT5G64070	PI-4KBETA1_PI4KBETA1__phosphatidylinositol 4-OH kinase beta1	Phospholipid Signaling	Phosphatidylinositol-4-Kinase beta	PI4K beta	2.7.1.67	Phosphatidylinositol-4-Kinase beta						XLOC_034610	PI-4KBETA1	-0.127456	0.373085	0.143423	0.381279	0.105694	0.47467	-0.115937	0.524855	XLOC_034610	1641.06	1347.85	1236.44	1476.95	1499.47	1488.36	1330.57	1365.01	AT5G64070	247321_s_at	PI-4KBETA1PI4KBETA1	PI-4KBETA1_PI4KBETA1__phosphatidylinositol 4-OH kinase beta1
39	AT1G10670	ACLA-1__ATP-citrate lyase A-1	Fatty Acid Elongation & Wax Biosynthesis	ATP Citrate Lyase A subunit	ATP-CL-alpha	4.1.3.8	ATP Citrate Lyase A subunit	ACLA-1	Cytosolic	Mutant Char.			XLOC_000552	ACLA-1	0.162233	0.15806	0.0148512	0.959766	0.105711	0.409775	0.153629	0.26072	XLOC_000552	3384	2846.31	2755.53	2511.49	3788.7	2872.62	2964.9	2794.81	AT1G10670	261833_at	ACLA-1	ACLA-1__ATP-citrate lyase A-1
420	AT3G23510	Cyclopropane-fatty-acyl-phospholipid synthase	Pathway, function or subcellular location uncertain	Cyclopropane Fatty Acid Synthase	CPFS	2.1.1.79	Cyclopropane Fatty Acid Synthase						XLOC_019453	AT3G23510	-0.434037	NA	-0.0806222	NA	0.10614	NA	0	NA	XLOC_019453	1.58407	0.319643	0	0	0	0	0.335627	0	AT3G23510	257176_s_at 258125_s_at 257176_s_at 258125_s_at		Cyclopropane-fatty-acyl-phospholipid synthaseCyclopropane-fatty-acyl-phospholipid synthase
432	AT3G25780	AOC3__allene oxide cyclase 3	Oxylipin Metabolism 1; Oxylipin Metabolism 2	Allene Oxide Cyclase	AOX	5.3.99.6	Allene Oxide Cyclase						XLOC_019596	AOC3	0.717745	NA	0.742236	NA	0.109048	0.960119	0.231377	0.935652	XLOC_019596	3.96764	2.42841	2.90739	1.35781	6.97407	4.594	3.1441	1.74707	AT3G25780	257644_at 257644_at 257644_at	AOC3	AOC3__allene oxide cyclase 3AOC3__allene oxide cyclase 3AOC3__allene oxide cyclase 3
183	AT1G70670	AtCLO4_CLO4_PXG4__Caleosin-related family protein	Triacylglycerol Biosynthesis	Caleosin	CALO		Caleosin		Oilbody	Seq. Similarity	AtCLO4; Seq. Similarity to rice calcium binding protein		XLOC_003875	PXG4	-0.19885	0.58013	0.139702	0.759872	0.109457	0.771957	-0.211701	0.59677	XLOC_003875	124.382	198.54	199.954	185.13	108.352	218.183	216.795	160.173	AT1G70670	260208_s_at	AtCLO4PXG4	AtCLO4_CLO4_PXG4__Caleosin-related family protein
46	AT1G13280	AOC4__allene oxide cyclase 4	Oxylipin Metabolism 1; Oxylipin Metabolism 2	Allene Oxide Synthase	AOS	4.2.1.51	Allene Oxide Synthase						XLOC_000723	AOC4	0.224186	0.0557301	0.0551921	0.83801	0.109465	0.479761	0.340223	0.00338525	XLOC_000723	1364.03	641.988	716.111	705.963	1595.49	666.018	771.962	892.563	AT1G13280	259366_at	AOC4	AOC4__allene oxide cyclase 4
672	AT5G10480	PAS2_PEP__Protein-tyrosine phosphatase-like, PTPLA	Fatty Acid Elongation & Wax Biosynthesis	Hydroxyacyl-CoA Dehydratase	HACD	4.2.1.17	Hydroxyacyl-CoA Dehydratase	HCD/PAS2	Endomembrane ( is it not an Enomembrane)	Mutant Char.; Comple. of yeast mutant	Function shown in wax and sphingolipid biosynthesis. knockout is embryo lethal; pas2-1 has general reduction of VLCFA pools in seed storage triacylglycerols, cuticular waxes, and complex sphingolipids	pas2	XLOC_031507	PAS2	0.110283	0.508748	0.0912518	0.71156	0.11035	0.519823	0.166058	0.368669	XLOC_031507	1967.41	889.943	937.013	882.209	2125.83	948.06	1010.78	988.836	AT5G10480	250428_at	PAS2PEP	PAS2_PEP__Protein-tyrosine phosphatase-like, PTPLA
474	AT3G52160	KCS15__3-ketoacyl-CoA synthase 15	Fatty Acid Elongation & Wax Biosynthesis	Ketoacyl-CoA Synthase	KCS	2.3.1.119	Ketoacyl-CoA Synthase	KCS15	Endomembrane				XLOC_020923	KCS15	0.102162	NA	0.1393	NA	0.112352	NA	-0.373314	NA	XLOC_020923	0.443436	0	0	0.937242	0.789045	0.31643	0.314809	0	AT3G52160	252035_at	KCS15	KCS15__3-ketoacyl-CoA synthase 15
148	AT1G59820	ALA3__aminophospholipid ATPase 3	Pathway, function or subcellular location uncertain	Translocase	TL		Translocase						XLOC_003238	ALA3	-0.266385	0.0280238	0.164116	0.313246	0.112386	0.453718	0.0682404	0.771628	XLOC_003238	787.781	700.536	720.324	819.743	652.574	783.955	778.071	859.228	AT1G59820	262896_at	ALA3	ALA3__aminophospholipid ATPase 3
517	AT3G63200	PLA IIIB_PLP9__PATATIN-like protein 9	Oxylipin Metabolism 1	Acyl-Hydrolase (Patatin-like)	PAH	3.1.1.*	Acyl-Hydrolase (Patatin-like)						XLOC_018060	PLP9	0.142217	0.559433	0.00446116	0.99534	0.112487	0.661058	-0.413743	0.0232693	XLOC_018060	854.835	1236.62	1065.67	1367.61	944.018	1242.36	1153.17	1025.36	AT3G63200	251174_at	PLA IIIBPLP9	PLA IIIB_PLP9__PATATIN-like protein 9
707	AT5G23450	ATLCBK1_LCBK1__long-chain base (LCB) kinase 1	Sphingolipid Biosynthesis 1;Sphingolipid Biosynthesis 2	Long Chain Base Kinase	LCBK	2.7.1.91	Long Chain Base Kinase		Plasma membrane (proteomics)	Heterol Exp'n.			XLOC_032220	ATLCBK1	-0.126773	0.418561	0.0713575	0.772253	0.112857	0.478049	-0.0313789	0.924233	XLOC_032220	1655.44	1158.54	1183.14	1240.86	1515.68	1215.89	1279.97	1215.71	AT5G23450	249840_at	ATLCBK1	ATLCBK1_LCBK1__long-chain base (LCB) kinase 1
668	AT5G09350	PI-4KBETA2_PI4KBETA2__phosphatidylinositol 4-OH kinase beta2	Phospholipid Signaling	Phosphatidylinositol-4-Kinase beta	PI4K beta	2.7.1.67	Phosphatidylinositol-4-Kinase beta						XLOC_031436	PI-4KBETA2	-0.209059	0.350675	-0.0137379	0.978919	0.113579	0.661058	-0.244601	0.296281	XLOC_031436	304.98	281.995	270.31	326.3	262.498	278.706	291.739	275.683	AT5G09350	247321_s_at	PI-4KBETA2PI4KBETA2	PI-4KBETA2_PI4KBETA2__phosphatidylinositol 4-OH kinase beta2
406	AT3G18860	transducin family protein / WD-40 repeat family protein	Oxylipin Metabolism 1; Oxylipin Metabolism 2;Phospholipid Signaling	Phospholipase A2	PLA2		Phospholipase A2			Miscellaneous			XLOC_015679	AT3G18860	-0.120238	0.351138	0.0193554	0.941727	0.113685	0.331328	0.0122824	0.965464	XLOC_015679	988.194	1155.81	1141.91	1188.12	911.193	1170.74	1234.14	1198.45	AT3G18860	256657_at		transducin family protein / WD-40 repeat family protein
80	AT1G25210	AtLpxC5_LpxC5__UDP-3-O-acyl N-acetylglycosamine deacetylase family protein	Mitochondrial Lipopolysaccharide Synthesis	UDP-3-O-acyl N-acetylglucosamine deacetylase	LpxC	3.5.1.108	UDP-3-O-acyl N-acetylglucosamine deacetylase	AtLpxC5	Mitochondria	Seq. Similarity; AtLPxC-RNAi			XLOC_001417	LPXC1	-0.0672275	0.901177	0.187835	0.721571	0.114589	0.802971	0.123947	0.832731	XLOC_001417	94.1754	85.7609	90.1199	99.2472	90.1199	98.6681	97.9452	107.114	AT1G25210		AtLpxC5	AtLpxC5_LpxC5__UDP-3-O-acyl N-acetylglycosamine deacetylase family protein
671	AT5G10170	ATMIPS3_MIPS3__myo-inositol-1-phosphate synthase 3	Eukaryotic Phospholipid Synthesis & Editing	myo-inositol-3-phosphate synthase	MIPS	5.5.1.4	myo-inositol-3-phosphate synthase	MIPS3	Cytosolic	yeast ino1 complementation	Reduction in most cutin monomers and observation of lipidic inclusions;yeast ino1 complementation	mips3	XLOC_031485	ATMIPS3	-0.0279558	0.942587	-0.0854616	0.764204	0.11741	0.544312	0.0839649	0.776099	XLOC_031485	185.546	2011.85	1614.31	1355.63	182.979	1896.62	1750.62	1435.76	AT5G10170	250471_at	ATMIPS3	ATMIPS3_MIPS3__myo-inositol-1-phosphate synthase 3
268	AT2G30200	EMB3147__catalytics;transferases;[acyl-carrier-protein] S-malonyltransferases;binding	Fatty Acid Synthesis	Malonyl-CoA : ACP Malonyltransferase	MCMT	2.3.1.39	Malonyl-CoA : ACP Malonyltransferase	MCMT	Plastid	Seq. Similarity	Seq. Similarity to Homo sapiens malonyl-CoA : ACP malonyltransferase	EMB3147	XLOC_013471	AT2G30200	0.31854	0.031072	-0.0497215	0.886847	0.118223	0.54195	-0.0267363	0.945916	XLOC_013471	534.855	578.453	581.688	556.153	668.191	558.91	631.077	547.607	AT2G30200	267308_at	EMB3147	EMB3147__catalytics;transferases;[acyl-carrier-protein] S-malonyltransferases;binding
198	AT1G73600	S-adenosyl-L-methionine-dependent methyltransferases superfamily protein	Eukaryotic Phospholipid Synthesis & Editing	Phosphoethanolamine N-Methyltransferase	PEAMT	2.1.1.103	Phosphoethanolamine N-Methyltransferase			Seq. Similarity	Seq. Similarity to At3g18000, highest expression in leaves		XLOC_004045	NMT3	1.02588	0.011839	-0.199638	0.825762	0.120137	0.875506	-0.0343398	0.982314	XLOC_004045	299.299	936.203	620.177	648.522	626.587	811.711	675.809	632.696	AT1G73600	259842_at		S-adenosyl-L-methionine-dependent methyltransferases superfamily protein
153	AT1G62190	Kua-ubiquitin conjugating enzyme hybrid localisation domain	Pathway, function or subcellular location uncertain	FAD4-like Desaturase	FAD4 like	1.14.99.*	FAD4-like Desaturase		Plastid	Seq. Similarity			XLOC_003364	AT1G62190	-0.324877	0.719064	-0.204745	0.783754	0.121025	0.853417	-0.213212	0.77951	XLOC_003364	11.5568	91.3728	76.251	76.547	8.74721	78.855	82.9281	65.4592	AT1G62190			Kua-ubiquitin conjugating enzyme hybrid localisation domain
362	AT3G07400	lipase class 3 family protein	Oxylipin Metabolism 1; Oxylipin Metabolism 2	Lipid Acylhydrolase-like	LAH	3.1.1.*	Lipid Acylhydrolase-like						XLOC_015004	AT3G07400	-0.201842	0.243982	0.136523	0.600568	0.121376	0.553043	0.0442275	0.907934	XLOC_015004	366.094	238.884	246.943	252.145	317.127	261.835	267.639	261.224	AT3G07400	259060_at		lipase class 3 family protein
200	AT1G73680	ALPHA DOX2_alpha-DOX2__alpha dioxygenaseALPHA DOX2_alpha-DOX2__alpha dioxygenase	Oxylipin Metabolism 2	alpha-Dioxygenase-Peroxidase (involved in fatty acid alpha-oxidation)	DOP		alpha-Dioxygenase-Peroxidase (involved in fatty acid alpha-oxidation)						XLOC_008319	ALPHA DOX2	0.0917403	0.788451	0.465532	0.0813697	0.121708	0.744612	0.00853072	0.992518	XLOC_008319	417.805	123.127	123.5	149.097	445.52	170.913	134.713	151.034	AT1G73680	260060_at 260060_at	ALPHA DOX2alpha-DOX2	ALPHA DOX2_alpha-DOX2__alpha dioxygenaseALPHA DOX2_alpha-DOX2__alpha dioxygenase
344	AT3G02620	Plant stearoyl-acyl-carrier-protein desaturase family protein	Fatty Acid Elongation, Desaturation & Export From Plastid	Stearoyl-ACP Desaturase	SAD	1.14.19.2	Stearoyl-ACP Desaturase	DES4	Plastid	Heterol Exp'n.			XLOC_014714	S-ACP-DES4	-0.2287	0.0043979	0.0401925	0.833571	0.121821	0.199361	-0.0460342	0.803911	XLOC_014714	2034.32	1397.74	1343.74	1355.32	1734.61	1438.96	1463.21	1312.65	AT3G02620	258473_s_at		Plant stearoyl-acyl-carrier-protein desaturase family protein
345	AT3G02630	Plant stearoyl-acyl-carrier-protein desaturase family protein	Fatty Acid Elongation, Desaturation & Export From Plastid	Stearoyl-ACP Desaturase	SAD	1.14.19.2	Stearoyl-ACP Desaturase	DES5	Plastid	Heterol Exp'n.			XLOC_014714	S-ACP-DES5	-0.2287	0.0043979	0.0401925	0.833571	0.121821	0.199361	-0.0460342	0.803911	XLOC_014714	2034.32	1397.74	1343.74	1355.32	1734.61	1438.96	1463.21	1312.65	AT3G02630	258485_at		Plant stearoyl-acyl-carrier-protein desaturase family protein
408	AT3G19260	LAG1 HOMOLOG 2_LOH2__LAG1 homologue 2	Sphingolipid Biosynthesis 1	Ceramide Synthase	CS	2.3.1.24	Ceramide Synthase	LOH2	Endomembrane (GFP-fusion), Plasma membrane (proteomics)	Mutant Char.			XLOC_019203	LAG1 HOMOLOG 2	0.282606	0.290599	0.252842	0.427371	0.123191	0.701002	0.100719	0.825171	XLOC_019203	111.639	112.483	124.24	128.607	137.004	134.459	135.269	139.002	AT3G19260	257038_at	LAG1 HOMOLOG 2LOH2	LAG1 HOMOLOG 2_LOH2__LAG1 homologue 2
451	AT3G47290	ATPLC8_PLC8__phosphatidylinositol-speciwc phospholipase C8	Phospholipid Signaling	Phosphoinositide-specific Phospholipase C	PIPLC	3.1.4.11,3.1.4.11,3.1.4.11	Phosphoinositide-specific Phospholipase C						XLOC_017126	ATPLC8	0.350706	0.258192	0.688695	0.304212	0.123476	0.891305	0.194	0.841338	XLOC_017126	249.165	10.162	12.7855	16.0737	319.155	16.8406	13.7534	18.6875	AT3G47290	252459_s_at	ATPLC8	ATPLC8_PLC8__phosphatidylinositol-speciwc phospholipase C8
749	AT5G48370	Thioesterase/thiol ester dehydrase-isomerase superfamily protein	Pathway, function or subcellular location uncertain	Acyl-CoA Thioesterase	ACT	3.1.2.2	Acyl-CoA Thioesterase						XLOC_033716	AT5G48370	-0.0276431	0.952644	0.0177892	0.978919	0.125799	0.72151	0.09273	0.853012	XLOC_033716	193.095	154.996	157.331	180.49	188.45	155.772	172.134	192.063	AT5G48370	248697_at		Thioesterase/thiol ester dehydrase-isomerase superfamily protein
718	AT5G27600	ATLACS7_LACS7__long-chain acyl-CoA synthetase 7	Triacylglycerol & Fatty Acid Degradation	Long-Chain Acyl-CoA Synthetase	LACS	6.2.1.3	Long-Chain Acyl-CoA Synthetase	LACS7	Peroxisome	Mutant Char.		lacs7	XLOC_028545	LACS7	0.459614	0.0236756	0.0817286	0.868982	0.126342	0.696844	0.0263633	0.965487	XLOC_028545	650.632	346.484	321.9	355.303	898.687	367.333	351.266	362.215	AT5G27600	246789_at	ATLACS7	ATLACS7_LACS7__long-chain acyl-CoA synthetase 7
154	AT1G62430	ATCDS1_CDS1__CDP-diacylglycerol synthase 1	Eukaryotic Phospholipid Synthesis & Editing	CDP-DAG Synthase	CDP-DAGS	2.7.7.41	CDP-DAG Synthase	CDS1		Heterol Exp'n.			XLOC_007674	ATCDS1	-0.0902323	0.700404	-0.0370313	0.919868	0.129048	0.486978	-0.165495	0.418428	XLOC_007674	265.792	271.339	276.567	350.488	249.246	264.62	302.401	313.778	AT1G62430	260636_at	ATCDS1	ATCDS1_CDS1__CDP-diacylglycerol synthase 1
73	AT1G24360	NAD(P)-binding Rossmann-fold superfamily protein	Fatty Acid Synthesis	Ketoacyl-ACP Reductase	KAR	1.1.1.100	Ketoacyl-ACP Reductase		Plastid	Seq. Similarity	Seq. Similarity to BnKAR		XLOC_001376	AT1G24360	0.102656	0.487076	-0.0566406	0.802178	0.129207	0.296178	0.0618127	0.777237	XLOC_001376	1090.96	1445.98	1541.99	1469.94	1173.14	1389.43	1686.82	1536.74	AT1G24360	265026_at		NAD(P)-binding Rossmann-fold superfamily protein
329	AT2G45970	CYP86A8_LCR__cytochrome P450, family 86, subfamily A, polypeptide 8	Cutin Synthesis & Transport 1	Fatty Acyl omega-Hydroxylase	FAH	1.14.13.*	Fatty Acyl omega-Hydroxylase (CYP86A)	CYP86A8/LCR	Endomembrane	Mutant Char.; Heterol Exp'n.		lacerata (lcr)	XLOC_014454	CYP86A8	0.148301	0.25354	0.12492	0.597995	0.129405	0.418106	0.124252	0.509455	XLOC_014454	581.66	206.993	263.048	352.43	644.349	225.216	287.665	382.81	AT2G45970	266921_at	CYP86A8LCR	CYP86A8_LCR__cytochrome P450, family 86, subfamily A, polypeptide 8
194	AT1G73050	Glucose-methanol-choline (GMC) oxidoreductase family protein	Suberin Synthesis & Transport 1	omega-Hydroxy Fatty Acyl Dehydrogenase	HFADH	1.1.1.*	omega-Hydroxy Fatty Acyl Dehydrogenase			Seq. Similarity	Seq. Similarity to HOTHEAD		XLOC_008286	AT1G73050	0.117702	NA	-0.227727	NA	0.129442	NA	0.0875749	NA	XLOC_008286	0	0.527591	0.315176	0	0.397545	0	0.607804	0.311845	AT1G73050	262358_at		Glucose-methanol-choline (GMC) oxidoreductase family protein
152	AT1G60890	Phosphatidylinositol-4-phosphate 5-kinase family protein	Phospholipid Signaling	Phosphatidylinositol-Phosphate Kinase type IB	PIPK-IB	2.7.1.* (2.7.1.68)	Phosphatidylinositol-Phosphate Kinase type IB						XLOC_007564	PIP5K8	0.125953	0.537966	0.144027	0.533874	0.131183	0.470565	0.0990521	0.707831	XLOC_007564	284.529	301.427	322.634	346.404	311.674	333.236	352.844	371.69	AT1G60890	259721_at 259721_at		Phosphatidylinositol-4-phosphate 5-kinase family proteinPhosphatidylinositol-4-phosphate 5-kinase family protein
51	AT1G14190	Glucose-methanol-choline (GMC) oxidoreductase family protein	Suberin Synthesis & Transport 1	omega-Hydroxy Fatty Acyl Dehydrogenase	HFADH	1.1.1.*	omega-Hydroxy Fatty Acyl Dehydrogenase			Seq. Similarity	Seq. Similarity to HOTHEAD		XLOC_000775	AT1G14190	-0.151722	0.780905	-0.194731	0.710601	0.131752	0.770169	0.245957	0.595648	XLOC_000775	52.4654	113.052	99.5047	102.331	47.3664	97.8938	109.497	121.954	AT1G14190	262655_s_at		Glucose-methanol-choline (GMC) oxidoreductase family protein
492	AT3G55360	ATTSC13_CER10_ECR_GLH6_TSC13__3-oxo-5-alpha-steroid 4-dehydrogenase family protein	Fatty Acid Elongation & Wax Biosynthesis	Enoyl-CoA Reductase	ECR	1.3.1.38	Enoyl-CoA Reductase	ECR/CER10	Endomembrane	Mutant Char.; Comple. of yeast mutant	General reduction of VLCFA pools in seed storage triacylglycerols, cuticular waxes, and complex sphingolipids	cer10/ecr	XLOC_021122	CER10	0.0208812	0.931653	0.132968	0.538875	0.132284	0.420449	0.157859	0.407897	XLOC_021122	1105.34	441.922	484.999	524.942	1121.33	486.353	532.579	584.345	AT3G55360	251796_at 251796_at	ATTSC13CER10ECRGLH6	ATTSC13_CER10_ECR_GLH6_TSC13__3-oxo-5-alpha-steroid 4-dehydrogenase family proteinATTSC13_CER10_ECR_GLH6_TSC13__3-oxo-5-alpha-steroid 4-dehydrogenase family protein
524	AT4G00550	DGD2__digalactosyl diacylglycerol deficient 2	Prokaryotic Galactolipid, Sulfolipid, & Phospholipid Synthesis 2;Eukaryotic Galactolipid & Sulfolipid Synthesis	Digalactosyldiacylglycerol Synthase	DGDGS	2.4.1.241	Digalactosyldiacylglycerol Synthase	DGD2	Plastid	Mutant Char.; Heterol Exp'n.	Upregulated during -P	dgd2	XLOC_024386	DGD2	0.0651209	0.671516	0.0283393	0.912644	0.133561	0.252124	0.01344	0.962332	XLOC_024386	1917.74	1901.55	1813.17	1982.1	2006.25	1938.36	1988.09	1998.67	AT4G00550	255681_at	DGD2	DGD2__digalactosyl diacylglycerol deficient 2
145	AT1G55840	Sec14p-like phosphatidylinositol transfer family protein	Pathway, function or subcellular location uncertain	Sec14-like Protein	Sec14		Sec14-like Protein						XLOC_007335	AT1G55840	0.061932	NA	-0.0517347	NA	0.1362	NA	0	NA	XLOC_007335	0	0.263795	0	0	0.327024	0	0.629619	0	AT1G55840	260604_at 260604_at		Sec14p-like phosphatidylinositol transfer family proteinSec14p-like phosphatidylinositol transfer family protein
595	AT4G29460	PLA2-GAMMA__Phospholipase A2 family protein	Oxylipin Metabolism 1; Oxylipin Metabolism 2;Phospholipid Signaling	Phospholipase A2	PLA2	3.1.1.4	Phospholipase A2						XLOC_026364	PLA2-GAMMA	0	NA	0	NA	0.1362	NA	-0.0920448	NA	XLOC_026364	0	0	0.35047	0.351099	0	0	0.964248	0	AT4G29460		PLA2-GAMMA	PLA2-GAMMA__Phospholipase A2 family protein
714	AT5G25370	PLDALPHA3__phospholipase D alpha 3	Phospholipid Signaling	Phospholipase D alpha	PLD alpha	3.1.4.4	Phospholipase D alpha						XLOC_028412	PLDALPHA3	0	NA	0	NA	0.1362	NA	-0.0239547	NA	XLOC_028412	0	0	0	0.381886	0	0	0.671253	0.327591	AT5G25370	246937_at 246937_at	PLDALPHA3	PLDALPHA3__phospholipase D alpha 3PLDALPHA3__phospholipase D alpha 3
745	AT5G47350	alpha/beta-Hydrolases superfamily protein	Pathway, function or subcellular location uncertain	Thioesterase (PPT1-like)	TE	3.1.1.22 (or 3.1.2.*)	Thioesterase (PPT1-like)						XLOC_029767	AT5G47350	0	NA	0	NA	0.1362	NA	0.112226	NA	XLOC_029767	0	0	0	0	0	0	0.628621	0.514728	AT5G47350	248791_at		alpha/beta-Hydrolases superfamily protein
799	AT5G60740	ABCG28__ABC transporter family protein	Fatty Acid Elongation & Wax Biosynthesis	ABC Transporter	ABC		ABC Transporter	WBC29 / ABCG28		Seq. Similarity	Seq. Similarity to ABCG11; ABCG12/CER5		XLOC_034424	ABCG28	-0.00615813	NA	0	NA	0.1362	NA	0	NA	XLOC_034424	0.443436	0	0	0	0.394523	0	0.629619	0	AT5G60740	247613_at	ABCG28	ABCG28__ABC transporter family protein
189	AT1G72110	O-acyltransferase (WSD1-like) family protein	Fatty Acid Elongation & Wax Biosynthesis	Bifunctional Wax Ester Synthase / Diacylglycerol Acyltransferase	WSD	2.3.1.20, 2.3.1.75	Bifunctional Wax Ester Synthase / Diacylglycerol Acyltransferase			Seq. Similarity	Seq. Similarity to WSD1/AT5G37300		XLOC_008237	AT1G72110	0	NA	0.0844456	NA	0.1362	NA	0.0441355	NA	XLOC_008237	0	0	0	0	0	0.31643	0.629619	0.311845	AT1G72110	256335_at		O-acyltransferase (WSD1-like) family protein
774	AT5G55320	MBOAT (membrane bound O-acyl transferase) family protein	Fatty Acid Elongation & Wax Biosynthesis	Wax Synthase	WS	2.3.1.75	Wax Synthase			Seq. Similarity	No evidence for role in cuticular wax synthesis		XLOC_034114	AT7	0	NA	0.0844456	NA	0.1362	NA	0.0441355	NA	XLOC_034114	0	0	0	0	0	0.31643	0.671253	0.311845	AT5G55320	248110_at		MBOAT (membrane bound O-acyl transferase) family protein
685	AT5G16230	Plant stearoyl-acyl-carrier-protein desaturase family protein	Fatty Acid Elongation, Desaturation & Export From Plastid	Stearoyl-ACP Desaturase	SAD	1.14.19.2	Stearoyl-ACP Desaturase	DES3	Plastid	Seq. Similarity			XLOC_027918	S-ACP-DES3	0.124605	0.801141	0.404423	0.195046	0.136539	0.706856	0.0408053	0.94618	XLOC_027918	52.8973	85.8903	105.639	151.003	58.2991	113.692	116.434	154.517	AT5G16230	246498_at		Plant stearoyl-acyl-carrier-protein desaturase family protein
134	AT1G54100	ALDH7B4__aldehyde dehydrogenase 7B4	Oxylipin Metabolism 2	NAD+ Oxidoreductase (involved in fatty acid alpha-oxidation)	OR		NAD+ Oxidoreductase (involved in fatty acid alpha-oxidation)						XLOC_007231	ALDH7B4	-0.0197871	0.95144	-0.0385044	0.922955	0.137611	0.513086	-0.303016	0.0974372	XLOC_007231	1278.44	1058.82	919.038	1142.96	1259.01	1030.71	1011.37	926.926	AT1G54100	263157_at 263157_at	ALDH7B4	ALDH7B4__aldehyde dehydrogenase 7B4ALDH7B4__aldehyde dehydrogenase 7B4
434	AT3G25780	AOC3__allene oxide cyclase 3	Oxylipin Metabolism 1; Oxylipin Metabolism 2	Allene Oxide Cyclase	AOX	5.3.99.6	Allene Oxide Cyclase						XLOC_016143	AOC3	-0.0967668	0.74409	0.0575942	0.877953	0.13863	0.501902	0.0899047	0.784662	XLOC_016143	215.626	571.288	616.14	536.681	200.716	594.342	678.946	573.437	AT3G25780	257644_at 257644_at 257644_at	AOC3	AOC3__allene oxide cyclase 3AOC3__allene oxide cyclase 3AOC3__allene oxide cyclase 3
156	AT1G62640	KAS III__3-ketoacyl-acyl carrier protein synthase III	Fatty Acid Synthesis	Ketoacyl-ACP Synthase III	KASIII	2.3.1.180	Ketoacyl-ACP Synthase III	KASIII	Plastid	Seq. Similarity; mutant Char.	Seq. Similarity to E. coli 3-oxoacyl-[acyl-carrier-protein] synthase 3: Mutant Char.: the total fatty acid level was reduced to 75°C of the wilde-type level in kas3 at 23°C and was further reduced to 60% at 4°C.	kas3	XLOC_003391	KAS III	0.266397	0.0527075	-0.00493351	0.990881	0.140109	0.38267	0.0490848	0.872224	XLOC_003391	632.373	673.4	625.437	659.52	761.69	669.646	689.304	681.614	AT1G62640	265120_at	KAS III	KAS III__3-ketoacyl-acyl carrier protein synthase III
114	AT1G48600		Eukaryotic Phospholipid Synthesis & Editing	Phosphoethanolamine N-Methyltransferase	PEAMT	2.1.1.103	Phosphoethanolamine N-Methyltransferase	CPUORF31		Seq. Similarity	Seq. Similarity to At3g18000, highest expression in leaves		XLOC_002585	PMEAMT	0.192265	0.248261	-0.0356811	0.919857	0.14015	0.42911	0.164116	0.440995	XLOC_002585	3706.12	4989.14	4217.62	4038.92	4239.96	4866.49	4649.58	4525.91	AT1G48600	261309_at	AtPMEAMT	AtPMEAMT_PMEAMT__S-adenosyl-L-methionine-dependent methyltransferases superfamily protein
741	AT5G44240	ALA2__aminophospholipid ATPase 2	Pathway, function or subcellular location uncertain	Translocase	TL		Translocase						XLOC_029564	ALA2	-0.11629	0.472123	0.20813	0.163532	0.141647	0.308823	0.147023	0.391171	XLOC_029564	744.168	696.7	741.071	759.772	686.595	803.173	816.156	840.342	AT5G44240	249089_at	ALA2	ALA2__aminophospholipid ATPase 2
734	AT5G42650	AOS_CYP74A_DDE2__allene oxide synthase	Oxylipin Metabolism 1; Oxylipin Metabolism 2	Allene Oxide Synthase	AOS	4.2.1.51	Allene Oxide Synthase						XLOC_033339	AOS	0.445996	0.0637427	0.22642	0.576929	0.146307	0.68694	0.0365141	0.954878	XLOC_033339	480.593	217.042	240.629	268.472	656.347	254.674	266.743	276.537	AT5G42650	249208_at	AOSCYP74ADDE2	AOS_CYP74A_DDE2__allene oxide synthase
557	AT4G16820	DALL1_PLA-I{beta]2__alpha/beta-Hydrolases superfamily protein	Oxylipin Metabolism 1; Oxylipin Metabolism 2	Acylhydrolase (DAD1-like)	AH		Acylhydrolase (DAD1-like)						XLOC_022926	PLA-I{beta]2	0.625378	NA	-0.725865	NA	0.148286	NA	-0.283054	NA	XLOC_022926	0	1.37482	1.36659	1.42728	0.792068	0.34545	1.6365	0.982773	AT4G16820	245447_at	DALL1PLA-I{beta]2	DALL1_PLA-I{beta]2__alpha/beta-Hydrolases superfamily protein
208	AT1G76680	ATOPR1_OPR1__12-oxophytodienoate reductase 1	Oxylipin Metabolism 1	Oxo-Phytodienoic Acid Reductase	OPR	1.3.1.42	Oxo-Phytodienoic Acid Reductase						XLOC_004230	OPR1	0.129925	0.576371	0.393357	0.0222161	0.149642	0.474973	0.410623	0.0140026	XLOC_004230	1043.19	1795.7	2559.81	1782.82	1144.42	2359.85	2841.52	2372.48	AT1G76680	259875_s_at	ATOPR1	ATOPR1_OPR1__12-oxophytodienoate reductase 1
447	AT3G45140	ATLOX2_LOX2__lipoxygenase 2	Oxylipin Metabolism 1; Oxylipin Metabolism 2	Lipoxygenase	LOX	1.13.11.12	Lipoxygenase						XLOC_016998	LOX2	1.19965	0.423357	0.560366	0.825125	0.151373	0.953873	1.75811	0.247643	XLOC_016998	66.1515	0	0.315176	0	208.412	2.48861	0.900798	17.2175	AT3G45140	252618_at	ATLOX2	ATLOX2_LOX2__lipoxygenase 2
422	AT3G23530	Cyclopropane-fatty-acyl-phospholipid synthase	Pathway, function or subcellular location uncertain	Cyclopropane Fatty Acid Synthase	CPFS	2.1.1.79	Cyclopropane Fatty Acid Synthase						XLOC_016005	AT3G23530	0.397526	0.00281374	0.0819379	0.78191	0.151585	0.408611	0.0342265	0.934878	XLOC_016005	739.193	541.389	456.852	496.063	975.643	573.329	507.231	508.753	AT3G23530	257176_s_at 258125_s_at		Cyclopropane-fatty-acyl-phospholipid synthase
614	AT4G34100	CER9_SUD1__RING/U-box superfamily protein	Fatty Acid Elongation and Wax Biosynthesis	E3 ubiquitin Ligase	Regulatory protein		ERAD-pathway E3 ubiquitin ligase	CER9	Endoplasmic reticulum	Mutant analysis	cer9 mutants have large increase in C24 and C26 free fatty acids with major reductions in typical cuticular wax components. CER9 encodes the Arabidopsis homolog of yeast DOA10, which is the E3 ubiquitin ligase of the endoplasmic reticulum degradation (ERAD) pathway associated with ER-stress response pathway.	cer9	XLOC_023970	AT4G34100	-0.158263	0.299575	0.176588	0.33296	0.151588	0.327153	-0.169047	0.355834	XLOC_023970	1252.18	654.804	655.557	776.385	1120.15	741.111	727.822	690.371	AT4G34100	253267_at	CER9SUD1	CER9_SUD1__RING/U-box superfamily protein
577	AT4G23850	LACS4__AMP-dependent synthetase and ligase family protein	Eukaryotic Phospholipid Synthesis & Editing	Long-Chain Acyl-CoA Synthetase	LACS	6.2.1.3	Long-Chain Acyl-CoA Synthetase	LACS4		Heterol Exp'n.; Comple. of yeast mutant			XLOC_026041	LACS4	0.0145655	0.918483	0.0799646	0.46699	0.15211	0.0273202	-0.0265297	0.874043	XLOC_026041	2752.04	2534.47	2564.17	2739.5	2778.59	2679.21	2847.79	2692.87	AT4G23850	254192_at	LACS4	LACS4__AMP-dependent synthetase and ligase family protein
245	AT2G20900	ATDGK5_DGK5__diacylglycerol kinase 5	Phospholipid Signaling	Diacylglycerol Kinase	DAGK	2.7.1.107	Diacylglycerol Kinase						XLOC_012894	DGK5	0.107766	0.604985	-0.0061583	0.989993	0.153093	0.398671	-0.0430692	0.907702	XLOC_012894	362.493	339.581	297.514	326.422	390.202	337.935	331.123	317.975	AT2G20900	265385_at	ATDGK5	ATDGK5_DGK5__diacylglycerol kinase 5
703	AT5G22500	FAR1__fatty acid reductase 1	Fatty Acid Elongation & Wax Biosynthesis	Alcohol-forming Fatty Acyl-CoA Reductase	AlcFAR	1.2.1.n2	Alcohol-forming Fatty Acyl-CoA Reductase	AlcFAR1		Mutant Char.; Heterol Exp'n.	High transcript co-upregulation with suberin biosynthetic genes. Suberin-assocated FAR; not involved in cuticular wax biosynthesis; C22:0-OH decreased in far1 suberin; not involved in cuticular wax biosynthesis		XLOC_028247	FAR1	-0.136409	0.421044	-0.087723	0.782064	0.154783	0.431884	0.841813	7.14e-12	XLOC_028247	4172.18	355.381	306.784	313.552	3794.06	333.864	342.637	564.586	AT5G22500	249895_at 249895_at 249895_at	FAR1	FAR1__fatty acid reductase 1FAR1__fatty acid reductase 1FAR1__fatty acid reductase 1
255	AT2G26420	PIP5K3__1-phosphatidylinositol-4-phosphate 5-kinase 3	Phospholipid Signaling	Phosphatidylinositol-Phosphate Kinase type IB	PIPK-IB	2.7.1.* (2.7.1.68)	Phosphatidylinositol-Phosphate Kinase type IB						XLOC_013234	PIP5K3	-0.385281	0.455895	0.421952	0.12171	0.155304	0.61556	-0.127965	0.774543	XLOC_013234	26.1745	122.961	160.704	170.129	19.4026	164.431	178.514	155.218	AT2G26420	245037_at	PIP5K3	PIP5K3__1-phosphatidylinositol-4-phosphate 5-kinase 3
237	AT2G16280	KCS9__3-ketoacyl-CoA synthase 9	Fatty Acid Elongation & Wax Biosynthesis	Ketoacyl-CoA Synthase	KCS	2.3.1.119	Ketoacyl-CoA Synthase	KCS9	Endomembrane	Comple. of yeast mutant	Highly expressed ; upregulated in epidermis of stems;		XLOC_009729	KCS9	-0.17422	0.345554	0.00278273	0.996667	0.157587	0.435841	-0.064336	0.863066	XLOC_009729	683.219	282.625	293.274	291.298	605.392	283.223	327.306	279.186	AT2G16280	263606_at	KCS9	KCS9__3-ketoacyl-CoA synthase 9
176	AT1G67560	ATLOX6_LOX6__PLAT/LH2 domain-containing lipoxygenase family protein	Oxylipin Metabolism 1; Oxylipin Metabolism 2	Lipoxygenase	LOX	1.13.11.12	Lipoxygenase						XLOC_003680	LOX6	0.258975	0.0360225	0.0312753	0.925853	0.160217	0.303281	-0.238074	0.129183	XLOC_003680	748.959	409.585	369.924	439.82	897.315	418.865	412.175	373.153	AT1G67560	260190_at	ATLOX6	ATLOX6_LOX6__PLAT/LH2 domain-containing lipoxygenase family protein
693	AT5G19290	alpha/beta-Hydrolases superfamily protein	Phospholipid Signaling	Lysophospholipase	LPLA	3.1.1.5	Lysophospholipase			Seq. Similarity	Sequence homology ONLY (To human monoacylglycerol lipase GB NP_009214 BLAST score=75)		XLOC_028106	AT5G19290	0.176691	0.398806	0.065041	0.874667	0.161196	0.470735	-0.0358778	0.941666	XLOC_028106	1321.43	435.753	461.476	530.759	1494.36	457.568	516.188	518.972	AT5G19290	246041_at		alpha/beta-Hydrolases superfamily protein
538	AT4G10950	SGNH hydrolase-type esterase superfamily protein	Oxylipin Metabolism 1; Oxylipin Metabolism 2	Lipid Acylhydrolase-like	LAH	3.1.1.*	Lipid Acylhydrolase-like						XLOC_025181	AT4G10950	-0.0813519	0.794142	0.171451	0.586516	0.165431	0.492598	0.122375	0.730887	XLOC_025181	331.571	260.049	282.731	305.591	313.76	292.109	317.72	332.891	AT4G10950	254946_at		SGNH hydrolase-type esterase superfamily protein
554	AT4G16155	dihydrolipoyl dehydrogenases	Fatty Acid Synthesis	Dihydrolipoamide Dehydrogenase, E3 component of Pyruvate Dehydrogenase Complex	LPD	nd,1.8.1.4	Dihydrolipoamide Dehydrogenase, E3 component of Pyruvate Dehydrogenase Complex	LPD2 (E3)	Plastid	Seq. Similarity	Seq. Similarity to Synechocystis PDH E3 component		XLOC_025542	LPD2	0.00894006	0.975391	-0.0956819	0.721571	0.166006	0.322054	-0.101735	0.705557	XLOC_025542	443.165	432.441	358.611	384.807	445.387	404.003	401.326	357.589	AT4G16155	245291_at		dihydrolipoyl dehydrogenases
397	AT3G16170	AAE13__AMP-dependent synthetase and ligase family protein	Mitochondrial Fatty Acid & Lipoic Acid Synthesis	Malonyl-CoA Synthase	MCS	6.2.1.14	Malonyl-CoA Synthase	MCS/AAE13	Mitochondria	Activity in vitro; Overexpression; Mutant Char		aae13	XLOC_015507	AAE13	0.142314	0.523271	0.0191226	0.971077	0.166185	0.472442	0.139862	0.65928	XLOC_015507	258.111	167.388	146.797	163.12	284.497	170.254	164.828	179.375	AT3G16170	258312_at	AAE13	AAE13__AMP-dependent synthetase and ligase family protein
256	AT2G26560	PLA IIA_PLA2A_PLAII alpha_PLP2__phospholipase A 2A	Oxylipin Metabolism 1	Acyl-Hydrolase (Patatin-like)	PAH	3.1.1.*	Acyl-Hydrolase (Patatin-like)						XLOC_013242	PLP2	0.905528	0.00439066	-1.15823	0.0232525	0.166239	0.810649	-0.404718	0.272078	XLOC_013242	38.4643	22.3429	19.6846	129.714	73.3785	9.44271	22.1173	98.5706	AT2G26560	245038_at	PLA IIAPLA2APLAII alphaPLP2	PLA IIA_PLA2A_PLAII alpha_PLP2__phospholipase A 2A
214	AT1G77740	PIP5K2__phosphatidylinositol-4-phosphate 5-kinase 2	Phospholipid Signaling	Phosphatidylinositol-Phosphate Kinase type IB	PIPK-IB	2.7.1.* (2.7.1.68)	Phosphatidylinositol-Phosphate Kinase type IB						XLOC_004291	PIP5K2	-0.128398	0.482637	0.105321	0.68866	0.166858	0.314375	0.0768291	0.793345	XLOC_004291	842.305	543.698	526.976	571.501	769.771	584.982	591.334	604.451	AT1G77740	259677_at	PIP5K2	PIP5K2__phosphatidylinositol-4-phosphate 5-kinase 2
219	AT2G01180	ATLPP1_ATPAP1_LPP1_PAP1__phosphatidic acid phosphatase 1	Prokaryotic Galactolipid, Sulfolipid, & Phospholipid Synthesis 1;Eukaryotic Galactolipid & Sulfolipid Synthesis;Phospholipid Signaling	Phosphatidate Phosphatase	PP	3.1.3.4	Phosphatidate Phosphatase	LPP1	Plastid	Heterol Exp'n.	Heterologous protein exhibits both PA and DGPP phosphatase activity	lpp1	XLOC_011723	ATPAP1	0.0428722	0.880147	0.290011	0.104929	0.166997	0.353715	-0.0486819	0.892363	XLOC_011723	525.406	465.271	513.09	627.087	540.936	569.926	577.158	605.913	AT2G01180	265737_at	ATLPP1ATPAP1	ATLPP1_ATPAP1_LPP1_PAP1__phosphatidic acid phosphatase 1
284	AT2G34590	Transketolase family protein	Fatty Acid Synthesis	Pyruvate Dehydrogenase beta subunit, E1b component of Pyruvate Dehydrogenase Complex	beta-PDH	nd,1.2.4.1	Pyruvate Dehydrogenase beta subunit, E1b component of Pyruvate Dehydrogenase Complex	PDH (E1 beta )	Plastid	Seq. Similarity	Seq. Similarity to human PDH E1 ?1 precursor		XLOC_013748	E1-BETA-2	-0.107206	0.551903	0.210754	0.204048	0.167093	0.245517	0.0156313	0.966353	XLOC_013748	657.493	579.197	644.305	637.993	610.668	670.583	724.419	645.576	AT2G34590	266904_at		Transketolase family protein
239	AT2G18730	ATDGK3_DGK3__diacylglycerol kinase 3	Phospholipid Signaling	Diacylglycerol Kinase	DAGK	2.7.1.107	Diacylglycerol Kinase						XLOC_009882	ATDGK3	0.153227	0.448398	0.256308	0.228893	0.168788	0.384772	-0.17904	0.465837	XLOC_009882	414.085	255.718	300.002	325.951	460.484	307.222	337.892	288.432	AT2G18730	266062_at	ATDGK3	ATDGK3_DGK3__diacylglycerol kinase 3
352	AT3G05420	ACBP4_AtACBP4__acyl-CoA binding protein 4	Eukaryotic Phospholipid Synthesis & Editing	Acyl CoA Binding Protein	ACBP		Acyl CoA Binding Protein	ACBP4		Heterol Exp'n.	Cytosolic ACBP		XLOC_014872	ACBP4	0.146416	0.249166	0.0889235	0.62077	0.169315	0.113639	0.0277734	0.917887	XLOC_014872	888.411	1073.01	1089.12	1176.37	983.66	1140.28	1223.72	1200.55	AT3G05420	259159_at	ACBP4AtACBP4	ACBP4_AtACBP4__acyl-CoA binding protein 4
122	AT1G51460	ABCG13__ABC-2 type transporter family protein	Fatty Acid Elongation & Wax Biosynthesis	ABC Transporter	ABC		ABC Transporter	WBC13 / ABCG13		Seq. Similarity	Decrease in cutin content and partial loss of cuticular nanoridges in flowers. Seq. Similarity to ABCG11; ABCG12/CER6		XLOC_007062	ABCG13	0.365219	0.671593	0.16604	0.922832	0.169417	0.897302	0.10096	0.946767	XLOC_007062	15.1401	6.58126	6.37563	16.5679	19.8062	7.66389	7.16719	17.7518	AT1G51460	260515_at	ABCG13	ABCG13__ABC-2 type transporter family protein
327	AT2G45150	CDS4__cytidinediphosphate diacylglycerol synthase 4	Prokaryotic Galactolipid, Sulfolipid, & Phospholipid Synthesis 1	CDP-DAG Synthase	CDP-DAGS	2.7.7.41	CDP-DAG Synthase	CDS4	Plastid	Mutant Char.; Comple. of yeast mutant	5 isoforms (alt. splicing); cardiolipin normal in cds4/cds5 mutants; double mutant of cds4 and cds5 is unable to synthesise plastidial PG	cds4	XLOC_011531	CDS4	0.198065	0.101479	-0.0908264	0.639408	0.169481	0.149838	-0.0949292	0.618812	XLOC_011531	897.9	1083.67	884.897	1026.08	1029.49	1015.54	995.664	959.428	AT2G45150	266104_at	CDS4	CDS4__cytidinediphosphate diacylglycerol synthase 4
400	AT3G16950	LPD1_ptlpd1__lipoamide dehydrogenase 1	Fatty Acid Synthesis	Dihydrolipoamide Dehydrogenase, E3 component of Pyruvate Dehydrogenase Complex	LPD	nd,1.8.1.4	Dihydrolipoamide Dehydrogenase, E3 component of Pyruvate Dehydrogenase Complex	LPD1 (E3)	Plastid	Seq. Similarity	Seq. Similarity to Synechocystis PDH E3 component		XLOC_019070	LPD1	-0.190679	0.281104	-0.0616735	0.831422	0.170386	0.255206	0.0197034	0.956585	XLOC_019070	439.448	920.065	823.409	854.548	383.861	880.462	926.345	866.607	AT3G16950	257895_at	LPD1ptlpd1	LPD1_ptlpd1__lipoamide dehydrogenase 1
1	AT1G01090	PDH-E1 ALPHA__pyruvate dehydrogenase E1 alpha	Fatty Acid Synthesis	Pyruvate Dehydrogenase alpha subunit, E1a component of Pyruvate Dehydrogenase Complex	alpha-PDH	nd,1.2.4.1	Pyruvate Dehydrogenase alpha subunit, E1a component of Pyruvate Dehydrogenase Complex	PDH (E1 alpha)	Plastid	Seq. Similarity	Seq. Similarity to human PDH E1 a1 precursor		XLOC_004476	PDH-E1 ALPHA	0.101037	0.627513	0.0285181	0.941051	0.172088	0.310501	0.0297139	0.942532	XLOC_004476	2531.32	3051.78	2622.93	2914.56	2716.17	3112.76	2955.88	2973.49	AT1G01090	261583_at	PDH-E1 ALPHA	PDH-E1 ALPHA__pyruvate dehydrogenase E1 alpha
293	AT2G38040	CAC3__acetyl Co-enzyme a carboxylase carboxyltransferase alpha subunit	Fatty Acid Synthesis	Carboxyltransferase alpha Subunit of Heteromeric ACCase	alpha-CT	6.4.1.2,nd	Carboxyltransferase alpha Subunit of Heteromeric ACCase	alpha-CT	Plastid	Seq. Similarity	Seq. Similarity to E. coli a-CT		XLOC_011076	CAC3	-0.00256272	0.989744	-0.0718022	0.651933	0.173219	0.0483979	-0.0530824	0.768115	XLOC_011076	2044.22	2576.41	2179.67	2396.62	2041.01	2449.89	2456.77	2312.42	AT2G38040	266099_at	CAC3	CAC3__acetyl Co-enzyme a carboxylase carboxyltransferase alpha subunit
210	AT1G77420	alpha/beta-Hydrolases superfamily protein	Triacylglycerol & Fatty Acid Degradation	Monoacylglycerol Lipase (MAGL)	MAGL	3.1.1.23	Monoacylglycerol Lipase (MAGL)			Seq. Similarity	Sequence homology ONLY (To human monoacylglycerol lipase GB NP_009214 BLAST score>100)		XLOC_004273	AT1G77420	-0.00274553	0.993404	-0.00314552	0.995457	0.177136	0.218723	0.0245903	0.945697	XLOC_004273	492.389	710.055	667.898	591.417	491.988	708.392	757.021	601.888	AT1G77420	259708_at 259708_at		alpha/beta-Hydrolases superfamily proteinalpha/beta-Hydrolases superfamily protein
383	AT3G12800	DECR_SDRB__short-chain dehydrogenase-reductase B	Triacylglycerol & Fatty Acid Degradation	Dienoyl-CoA Reductase	Red	1.3.1.34	Dienoyl-CoA Reductase		Peroxisome	Seq. Similarity			XLOC_018800	SDRB	0.239698	0.0561095	0.116882	0.58247	0.178911	0.198329	0.100638	0.663414	XLOC_018800	6149.27	1528.72	1449.05	1376.38	7267.23	1657.93	1641.08	1477.46	AT3G12800	257686_at 257687_at	DECRSDRB	DECR_SDRB__short-chain dehydrogenase-reductase B
786	AT5G57020	ATNMT1_NMT1__myristoyl-CoA:protein N-myristoyltransferase	Pathway, function or subcellular location uncertain	Protein N-Myristoyltransferase	PMT		Protein N-Myristoyltransferase						XLOC_030369	NMT1	0.0569447	0.711168	0.028784	0.909272	0.180891	0.0743095	-0.0300124	0.905689	XLOC_030369	1729.41	1400.87	1313.08	1370.74	1800.95	1429.48	1488.24	1340.76	AT5G57020	247960_at	ATNMT1	ATNMT1_NMT1__myristoyl-CoA:protein N-myristoyltransferase
199	AT1G73680	ALPHA DOX2_alpha-DOX2__alpha dioxygenaseALPHA DOX2_alpha-DOX2__alpha dioxygenase	Oxylipin Metabolism 2	alpha-Dioxygenase-Peroxidase (involved in fatty acid alpha-oxidation)	DOP		alpha-Dioxygenase-Peroxidase (involved in fatty acid alpha-oxidation)						XLOC_004053	ALPHA DOX2	-0.439451	NA	0.366028	NA	0.182014	0.936175	1.1235	NA	XLOC_004053	4.45974	0.916019	1.75075	0.312414	3.02723	1.39308	2.15804	1.88752	AT1G73680	260060_at 260060_at	ALPHA DOX2alpha-DOX2	ALPHA DOX2_alpha-DOX2__alpha dioxygenaseALPHA DOX2_alpha-DOX2__alpha dioxygenase
91	AT1G31480	SGR2__shoot gravitropism 2 (SGR2)	Oxylipin Metabolism 1; Oxylipin Metabolism 2;Phospholipid Signaling	Phospholipase A1	PLA1	3.1.1.32	Phospholipase A1						XLOC_001805	SGR2	-0.125341	0.605239	0.272295	0.20944	0.182228	0.360542	0.0116352	0.983608	XLOC_001805	221.49	178.077	194.088	217.119	201.856	214.706	219.638	218.815	AT1G31480	256513_at	SGR2	SGR2__shoot gravitropism 2 (SGR2)
529	AT4G04020	FIB_PGL35__fibrillin	Pathway, function or subcellular location uncertain	Plastid Lipid-associated Protein	LP		Plastid Lipid-associated Protein						XLOC_021958	FIB	0.915696	0.000118825	-0.0212741	0.978919	0.183598	0.637135	0.173707	0.763341	XLOC_021958	74.0744	78.3122	73.0312	57.6018	142.081	77.6657	82.9094	65.1737	AT4G04020	255364_s_at	FIBPGL35	FIB_PGL35__fibrillin
359	AT3G06650	ACLB-1__ATP-citrate lyase B-1	Fatty Acid Elongation & Wax Biosynthesis	ATP Citrate Lyase B subunit	ATP-CL-beta	4.1.3.8	ATP Citrate Lyase B subunit	ACLB-1	Cytosolic	Biochem. assay; Seq. Similarity	Seq. Similarity to HsACL		XLOC_018446	ACLB-1	0.256144	0.00660971	-0.0448271	0.839294	0.184053	0.0653267	-0.0460023	0.832946	XLOC_018446	1778.48	1562.17	1391.5	1479.52	2123.05	1513.91	1580.82	1433.77	AT3G06650	258515_at 258515_at	ACLB-1	ACLB-1__ATP-citrate lyase B-1ACLB-1__ATP-citrate lyase B-1
238	AT2G18370	Bifunctional inhibitor/lipid-transfer protein/seed storage 2S albumin superfamily protein	Fatty Acid Elongation & Wax Biosynthesis	Lipid Transfer Protein	LTP		Lipid Transfer Protein type 1	(LTP type 1)	Extracellular	Seq. Similarity	Seq. Similarity		XLOC_009861	LTP8	-0.136415	0.794573	0.253142	0.318276	0.184419	0.41511	0.61668	0.000209292	XLOC_009861	43.0854	489.3	572.724	585.007	39.0244	583.293	652.386	900.033	AT2G18370	265334_at		Bifunctional inhibitor/lipid-transfer protein/seed storage 2S albumin superfamily protein
387	AT3G14205	SAC2__Phosphoinositide phosphatase family protein	Phospholipid Signaling	Sac domain-containing Phosphoinositide Phosphatase	Sac-PIP		Sac domain-containing Phosphoinositide Phosphatase						XLOC_018908	SAC2	-0.179151	0.223439	0.161008	0.359369	0.186122	0.149518	-0.0147447	0.966326	XLOC_018908	498.008	437.528	461.265	502.058	438.284	488.498	524.656	497.496	AT3G14205	257007_at	SAC2	SAC2__Phosphoinositide phosphatase family protein
548	AT4G14430	ATECI2_ECHIB_ECI2_IBR10_PEC12__indole-3-butyric acid response 10	Triacylglycerol & Fatty Acid Degradation	Enoyl CoA isomerase	Isom	5.3.3.8	Enoyl CoA isomerase	ECI2	Peroxisome	Heterol Exp'n.	Encodes a peroxisomal delta3, delta2-enoyl CoA isomerase, involved in unsaturated fatty acid degradation. Mutant (ibr10) also found to be altered in the response to IBA and does not appear to be compromised in fatty acid breakdown during seed germination (Zolman et al., 2008).	ibr10	XLOC_025433	IBR10	0.0522399	0.85232	0.204381	0.363105	0.186288	0.314599	-0.252898	0.20281	XLOC_025433	899.15	777.199	775.827	867.892	932.006	896.044	883.81	730.87	AT4G14430	245359_at	ATECI2ECHIBIBR10PEC12	ATECI2_ECHIB_ECI2_IBR10_PEC12__indole-3-butyric acid response 10
206	AT1G75020	LPAT4__lysophosphatidyl acyltransferase 4	Triacylglycerol Biosynthesis	1-Acylglycerol-3-Phosphate Acyltransferase	LPAAT	2.3.1.51	1-Acylglycerol-3-Phosphate Acyltransferase	LPAAT4	Endomembrane	Seq. Similarity	Seq. Similarity to human LPAAT2 but will not complement bacterial knockout		XLOC_004131	LPAT4	-0.285758	0.360013	0.365631	0.20673	0.186334	0.514766	0.301374	0.287901	XLOC_004131	95.088	98.7228	122.414	132.074	77.7261	126.928	139.806	162.578	AT1G75020	262165_at	LPAT4	LPAT4__lysophosphatidyl acyltransferase 4
808	AT5G64440	AtFAAH_FAAH__fatty acid amide hydrolase	Phospholipid Signaling	Fatty Acid Amide Hydrolase	FAAH		Fatty Acid Amide Hydrolase						XLOC_030786	AtFAAH	0.00967767	0.970707	0.256106	0.0993514	0.188239	0.182049	0.101422	0.661293	XLOC_030786	629.306	437.451	486.205	561.979	634.799	521.986	553.632	604.185	AT5G64440	247262_at 247262_at	AtFAAH	AtFAAH_FAAH__fatty acid amide hydrolaseAtFAAH_FAAH__fatty acid amide hydrolase
730	AT5G40420	OLE2_OLEO2__oleosin 2	Triacylglycerol Biosynthesis	Oil-Body Oleosin	OBO		Oil-Body Oleosin		Oilbody	Mutant Char.; Seq. Similarity		ole2	XLOC_033217	OLEO2	-1.386	0.237078	0.892772	0.621571	0.189366	0.931218	1.33727	0.364721	XLOC_033217	266.972	3.70698	2.48698	4.57138	84.6912	9.60555	3.21055	17.5775	AT5G40420	249353_at	OLE2OLEO2	OLE2_OLEO2__oleosin 2
8	AT1G02205	CER1_CER22__Fatty acid hydroxylase superfamily	Fatty Acid Elongation & Wax Biosynthesis	CER1	CER1		CER1	CER1	Endomembrane (GFP)	Mutant Char.; in-planta overexrp'n	Often termed 'aldehyde decarbonylase', but biochemical evidence is lacking	cer1	XLOC_000074	CER1	0.147744	0.704093	0.118701	0.85843	0.191567	0.655895	0.224258	0.668256	XLOC_000074	5242.84	120.915	103.294	123.883	5814.3	131.099	117.928	145.076	AT1G02205	264146_at 264147_at	CER1CER22	CER1_CER22__Fatty acid hydroxylase superfamily
240	AT2G19450	ABX45_AS11_ATDGAT_AtDGAT1_DGAT1_RDS1_TAG1__membrane bound O-acyl transferase (MBOAT) family protein	Triacylglycerol Biosynthesis	Acyl-CoA : Diacylglycerol Acyltransferase	DGAT	2.3.1.20	Acyl-CoA : Diacylglycerol Acyltransferase	DGAT1	Endomembrane	Mutant Char.; in-planta Overexp'n.; Comple. of yeast mutants		as11(tag1-1)/abx45(tag1-2)	XLOC_009927	TAG1	0.172201	0.425675	0.163483	0.511111	0.194209	0.280172	-0.0650436	0.851661	XLOC_009927	278.524	360.902	366.558	419.305	314.167	405	419.444	401.451	AT2G19450	267280_at	ABX45AS11ATDGATAtDGAT1RDS1TAG1	ABX45_AS11_ATDGAT_AtDGAT1_DGAT1_RDS1_TAG1__membrane bound O-acyl transferase (MBOAT) family protein
791	AT5G58690	ATPLC5_PLC5__phosphatidylinositol-speciwc phospholipase C5	Phospholipid Signaling	Phosphoinositide-specific Phospholipase C	PIPLC	3.1.4.11,3.1.4.11,3.1.4.11	Phosphoinositide-specific Phospholipase C						XLOC_034310	ATPLC5	-0.271554	0.0493172	0.0782345	0.750467	0.194822	0.145125	0.0148901	0.967941	XLOC_034310	530.35	639.024	582.055	630.642	439.342	672.657	666.874	638.091	AT5G58690	247775_at	ATPLC5	ATPLC5_PLC5__phosphatidylinositol-speciwc phospholipase C5
792	AT5G58700	ATPLC4_PLC4__phosphatidylinositol-speciwc phospholipase C4	Phospholipid Signaling	Phosphoinositide-specific Phospholipase C	PIPLC	3.1.4.11,3.1.4.11,3.1.4.11	Phosphoinositide-specific Phospholipase C						XLOC_034310	ATPLC4	-0.271554	0.0493172	0.0782345	0.750467	0.194822	0.145125	0.0148901	0.967941	XLOC_034310	530.35	639.024	582.055	630.642	439.342	672.657	666.874	638.091	AT5G58700	247776_at	ATPLC4	ATPLC4_PLC4__phosphatidylinositol-speciwc phospholipase C4
63	AT1G19440	KCS4__3-ketoacyl-CoA synthase 4	Fatty Acid Elongation & Wax Biosynthesis	Ketoacyl-CoA Synthase	KCS	2.3.1.119	Ketoacyl-CoA Synthase	KCS4	Endomembrane	Mutant Char.	Preferentially root expressed; protein family of 21 members; other family members may have redundant functions.		XLOC_001090	KCS4	0.0361978	0.928705	0.180033	0.607571	0.195202	0.440527	0.0567057	0.913034	XLOC_001090	232.18	200.636	223.926	218.708	238.825	226.983	256.409	228.943	AT1G19440	260667_at	KCS4	KCS4__3-ketoacyl-CoA synthase 4
788	AT5G57690	ATDGK4_DGK4__diacylglycerol kinase 4	Phospholipid Signaling	Diacylglycerol Kinase	DAGK	2.7.1.107	Diacylglycerol Kinase						XLOC_034249	ATDGK4	0.928651	NA	-0.172509	NA	0.196263	NA	0.602372	NA	XLOC_034249	0.443436	1.33032	1.22584	1.11487	1.84064	0.949289	1.57205	2.05962	AT5G57690	247873_at	ATDGK4	ATDGK4_DGK4__diacylglycerol kinase 4
392	AT3G15730	PLD_PLDALPHA1__phospholipase D alpha 1	Phospholipid Signaling	Phospholipase D alpha	PLD alpha	3.1.4.4	Phospholipase D alpha						XLOC_015481	PLDALPHA1	0.116692	0.378265	0.147376	0.304453	0.197574	0.0579509	0.000152488	1	XLOC_015481	5019.98	6252.99	5867.78	6866.26	5444.17	6927.6	6729.66	6864.38	AT3G15730	258226_at	PLDPLDALPHA1	PLD_PLDALPHA1__phospholipase D alpha 1
287	AT2G35490	Plastid-lipid associated protein PAP / fibrillin family protein	Pathway, function or subcellular location uncertain	Plastid Lipid-associated Protein	LP		Plastid Lipid-associated Protein						XLOC_013802	PAP3	0.41687	0.000378757	0.0175402	0.968291	0.198192	0.238789	-0.144947	0.550512	XLOC_013802	1072.36	322.764	299.375	353.795	1434.69	326.825	343.653	322.091	AT2G35490	266638_at		Plastid-lipid associated protein PAP / fibrillin family protein
479	AT3G54020	AtIPCS1__Arabidopsis Inositol phosphorylceramide synthase 1	Sphingolipid Biosynthesis 2	Inositolphosphorylceramide Synthase	IPCS		Inositolphosphorylceramide Synthase	ERHL2		Heterol Exp'n.			XLOC_017541	AtIPCS1	-0.266072	0.37724	0.0423493	0.946077	0.200179	0.491562	0.0701152	0.90346	XLOC_017541	117.86	107.208	116.113	103.541	97.9727	110.001	133.654	108.708	AT3G54020		AtIPCS1	AtIPCS1__Arabidopsis Inositol phosphorylceramide synthase 1
324	AT2G44300	Bifunctional inhibitor/lipid-transfer protein/seed storage 2S albumin superfamily protein	Fatty Acid Elongation & Wax Biosynthesis	Lipid Transfer Protein	LTP		Lipid Transfer Protein type 5	(LTP type 5)	Extracellular	Seq. Similarity	Seq. Similarity		XLOC_014357	AT2G44300	0.246839	0.133628	-0.00392984	0.994981	0.20468	0.204254	-0.0517629	0.883815	XLOC_014357	358.818	405.254	345.46	339.432	426.298	403.58	399.527	328.316	AT2G44300	267382_at		Bifunctional inhibitor/lipid-transfer protein/seed storage 2S albumin superfamily protein
315	AT2G42010	PLDBETA_PLDBETA1__phospholipase D beta 1	Phospholipid Signaling	Phospholipase D beta	PLD beta	3.1.4.4	Phospholipase D beta						XLOC_014215	PLDBETA1	-0.368475	0.00645349	0.130671	0.597484	0.206042	0.200112	0.152167	0.508886	XLOC_014215	1825.39	869.841	774.578	894.911	1411.42	950.792	893.407	993.56	AT2G42010	267536_at 267536_at 267536_at	PLDBETAPLDBETA1	PLDBETA_PLDBETA1__phospholipase D beta 1PLDBETA_PLDBETA1__phospholipase D beta 1PLDBETA_PLDBETA1__phospholipase D beta 1
318	AT2G43710	AtSSI2_FAB2_LDW1_SSI2__Plant stearoyl-acyl-carrier-protein desaturase family proteinAtSSI2_FAB2_LDW1_SSI2__Plant stearoyl-acyl-carrier-protein desaturase family proteinAtSSI2_FAB2_LDW1_SSI2__Plant stearoyl-acyl-carrier-protein desaturase family protein	Fatty Acid Elongation, Desaturation & Export From Plastid	Stearoyl-ACP Desaturase	SAD	1.14.19.2	Stearoyl-ACP Desaturase	FAB2	Plastid	Mutant Char.; Heterol Exp'n.		fab2/ssi2/fad1	XLOC_011436	SSI2	0.714772	4.58e-21	-0.0192429	0.942737	0.20707	0.0352852	-0.199784	0.0813822	XLOC_011436	1620.87	1440.77	1221.07	1453.97	2664.66	1423.19	1409.13	1265.99	AT2G43710	260570_at	AtSSI2FAB2LDW1	AtSSI2_FAB2_LDW1_SSI2__Plant stearoyl-acyl-carrier-protein desaturase family protein
638	AT4G39850	ABCD1_ACN2_AtABCD1_CTS_PED3_PXA1__peroxisomal ABC transporter 1	Triacylglycerol & Fatty Acid Degradation	ABC Acyl Transporter	CTS		ABC Acyl Transporter	CTS	Peroxisome	Mutant Char.		cts/pxa1/ped3	XLOC_024323	PXA1	-0.183546	0.242319	0.0235897	0.948449	0.20822	0.138578	0.146784	0.46746	XLOC_024323	610.335	510.904	467.431	525.918	536.094	520.42	539.863	582.124	AT4G39850	252830_at	ABCD1ACN2AtABCD1CTSPED3PXA1	ABCD1_ACN2_AtABCD1_CTS_PED3_PXA1__peroxisomal ABC transporter 1
184	AT1G70680	Caleosin-related family protein	Triacylglycerol Biosynthesis	Caleosin	CALO		Caleosin		Oilbody	Seq. Similarity	Seq. Similarity to AtCLO1		XLOC_003876	PXG5	-0.0256647	NA	-0.400121	NA	0.208996	NA	-1.60279	NA	XLOC_003876	0.394774	1.23566	1.22584	2.65405	0.397545	0.690899	1.57205	0.327591	AT1G70680	260208_s_at		Caleosin-related family protein
626	AT4G37070	AtPLAIVA_PLA IVA_PLP1__Acyl transferase/acyl hydrolase/lysophospholipase superfamily protein	Oxylipin Metabolism 1	Acyl-Hydrolase (Patatin-like)	PAH	3.1.1.*	Acyl-Hydrolase (Patatin-like)						XLOC_026821	PLP1	-0.169628	0.373862	0.556819	4.67e-05	0.210445	0.212069	-0.0997626	0.73394	XLOC_026821	2155.49	1651.26	1672.21	2858.41	1915.65	2433.74	1936.53	2664.65	AT4G37070	246252_s_at	AtPLAIVAPLA IVAPLP1	AtPLAIVA_PLA IVA_PLP1__Acyl transferase/acyl hydrolase/lysophospholipase superfamily protein
58	AT1G17500	ATPase E1-E2 type family protein / haloacid dehalogenase-like hydrolase family protein	Pathway, function or subcellular location uncertain	Translocase	TL		Translocase						XLOC_000980	ALA4	-0.286507	0.00365904	0.193327	0.120984	0.212403	0.0339188	-0.0109058	0.972851	XLOC_000980	909.666	721.438	703.01	833.031	743.511	825.455	814.339	825.679	AT1G17500	260731_at		ATPase E1-E2 type family protein / haloacid dehalogenase-like hydrolase family protein
360	AT3G06860	ATMFP2_MFP2__multifunctional protein 2	Triacylglycerol & Fatty Acid Degradation	Multifunctional Protein	MFP (=ECH +HACDH)	4.2.1.17 , 1.1.1.35 ,5.3.3.8,5.1.2.3	Multifunctional Protein	MFP2	Peroxisome	Mutant Char.	This is the main MFP that should be linked to the prt B scheme in the b-ox figure.	mfp2	XLOC_014966	MFP2	1.01971	5.47e-13	0.185336	0.517981	0.213232	0.315648	0.0366022	0.942861	XLOC_014966	2717.03	1650.17	1603.93	2000.54	5534.81	1877.45	1860.78	2052.54	AT3G06860	258555_at	ATMFP2	ATMFP2_MFP2__multifunctional protein 2
571	AT4G22340	CDS2__cytidinediphosphate diacylglycerol synthase 2	Eukaryotic Phospholipid Synthesis & Editing	CDP-DAG Synthase	CDP-DAGS	2.7.7.41	CDP-DAG Synthase						XLOC_025939	CDS2	-0.0176176	0.969735	-0.137838	0.746852	0.21328	0.429815	0.330732	0.245299	XLOC_025939	123.378	124.212	114.398	102.621	121.963	112.712	132.637	128.202	AT4G22340	254360_at	CDS2	CDS2__cytidinediphosphate diacylglycerol synthase 2
390	AT3G14360	alpha/beta-Hydrolases superfamily protein	Triacylglycerol & Fatty Acid Degradation	Triacylglycerol Lipase (TAGL)	TAGL	3.1.1.3	Triacylglycerol Lipase (TAGL)			Seq. Similarity	Seq. similarity ONLY (to castor bean acid lipase BLAST score>100)		XLOC_015387	AT3G14360	0.0518038	0.935365	-0.142727	0.806892	0.213931	0.563196	-0.0304796	0.971572	XLOC_015387	56.9942	109.212	104.066	102.116	59.2246	98.2409	120.725	99.9119	AT3G14360	258374_at 258374_at		alpha/beta-Hydrolases superfamily proteinalpha/beta-Hydrolases superfamily protein
461	AT3G49210	O-acyltransferase (WSD1-like) family protein	Fatty Acid Elongation & Wax Biosynthesis	Bifunctional Wax Ester Synthase / Diacylglycerol Acyltransferase	WSD	2.3.1.20, 2.3.1.75	Bifunctional Wax Ester Synthase / Diacylglycerol Acyltransferase			Seq. Similarity	Seq. Similarity to WSD1/AT5G37300		XLOC_020732	AT3G49210	-0.143302	0.616667	0.382451	0.152685	0.214648	0.406661	-0.176818	0.619456	XLOC_020732	334.595	147.192	185.281	246.887	302.799	192.222	215.834	219.56	AT3G49210	252303_at		O-acyltransferase (WSD1-like) family protein
342	AT3G02600	ATLPP3_LPP3__lipid phosphate phosphatase 3	Prokaryotic Galactolipid, Sulfolipid, & Phospholipid Synthesis 1;Eukaryotic Galactolipid & Sulfolipid Synthesis;Phospholipid Signaling	Phosphatidate Phosphatase	PP	3.1.3.4	Phosphatidate Phosphatase	PP; AtLPP3	Mitochondria	Seq. Similarity			XLOC_014712	LPP3	0.144627	0.419247	0.092091	0.756499	0.214898	0.182276	0.075909	0.81502	XLOC_014712	552.573	299.285	304.065	310.181	609.806	319.847	353.156	326.387	AT3G02600	258481_at	ATLPP3	ATLPP3_LPP3__lipid phosphate phosphatase 3
373	AT3G10370	SDP6__FAD-dependent oxidoreductase family protein	Mitochondrial Phospholipid Synthesis	FAD-dependent Glycerol-3-Phosphate Dehydrogenase	FAD-GPDH	1.1.99.5	FAD-dependent Glycerol-3-Phosphate Dehydrogenase	SDP6	Mitochondria	Mutant Char.; Seq. Similarity			XLOC_015149	SDP6	0.452869	2.1e-06	0.193088	0.178004	0.215058	0.0514549	0.123694	0.477859	XLOC_015149	680.438	570.71	611.914	598.282	934.791	652.81	709.564	649.602	AT3G10370	259146_at	SDP6	SDP6__FAD-dependent oxidoreductase family protein
637	AT4G39800	ATIPS1_ATMIPS1_MI-1-P SYNTHASE_MIPS1__myo-inositol-1-phosphate synthase 1	Eukaryotic Phospholipid Synthesis & Editing	myo-inositol-3-phosphate synthase	MIPS	5.5.1.4	myo-inositol-3-phosphate synthase	MIPS1	Cytosolic	yeast ino1 complementation	GDSL-like Hydrolase/Lipase superfamily; Seq. Similarity to tomato CD1/GDSL1; flower nanoridges absent in 35S:miR-At5g33370/At3g04290 lines;yeast ino1 complementation	mips1	XLOC_026995	MI-1-P SYNTHASE	-0.492037	0.0421868	-0.0805979	0.886675	0.215708	0.479371	-0.0318802	0.961552	XLOC_026995	598.322	586.03	501.412	464.682	423.461	553.993	582.925	455.305	AT4G39800	252863_at	ATIPS1ATMIPS1MI-1-P SYNTHASE	ATIPS1_ATMIPS1_MI-1-P SYNTHASE_MIPS1__myo-inositol-1-phosphate synthase 1
412	AT3G22400	ATLOX5_LOX5__PLAT/LH2 domain-containing lipoxygenase family protein	Oxylipin Metabolism 1; Oxylipin Metabolism 2	Lipoxygenase	LOX	1.13.11.12	Lipoxygenase		Cytosol				XLOC_015925	LOX5	-0.321387	0.14272	0.187522	0.502046	0.217068	0.296637	-0.243363	0.309308	XLOC_015925	245.429	383.315	355.765	487.022	194.114	437.492	413.675	411.202	AT3G22400	258445_at	ATLOX5	ATLOX5_LOX5__PLAT/LH2 domain-containing lipoxygenase family protein
82	AT1G26130	ATPase E1-E2 type family protein / haloacid dehalogenase-like hydrolase family protein	Pathway, function or subcellular location uncertain	Translocase	TL		Translocase						XLOC_001446	ALA12	-0.321618	0.309288	0.0386208	0.953016	0.218013	0.447851	0.194615	0.617797	XLOC_001446	94.2328	116.813	123.017	130.035	75.4742	119.742	142.875	149.113	AT1G26130	245846_at		ATPase E1-E2 type family protein / haloacid dehalogenase-like hydrolase family protein
251	AT2G23180	CYP96A1__cytochrome P450, family 96, subfamily A, polypeptide 1	Fatty Acid Elongation & Wax Biosynthesis	Midchain Alkane Hydroxylase	CYP450, 96A	1.14.13.*	Midchain Alkane Hydroxylase / Cytochrome P450, 96A	CYP96A1		Seq. Similarity	Seq. Similarity to MAH1		XLOC_010170	CYP96A1	-0.151807	0.831904	0.124205	0.939296	0.219168	0.810322	0.5094	0.606849	XLOC_010170	81.0684	8.11954	12.8563	8.57535	72.5638	9.05696	14.6656	12.9631	AT2G23180	245075_at	CYP96A1	CYP96A1__cytochrome P450, family 96, subfamily A, polypeptide 1
228	AT2G06050	AtOPR3_DDE1_OPR3__oxophytodienoate-reductase 3	Oxylipin Metabolism 1	Oxo-Phytodienoic Acid Reductase	OPR	1.3.1.42	Oxo-Phytodienoic Acid Reductase						XLOC_012045	OPR3	0.079221	0.759656	-0.0144876	0.976158	0.227714	0.192317	-0.254633	0.192879	XLOC_012045	283.58	232.618	237.23	302.419	300.387	230.411	278.288	253.091	AT2G06050	265530_at	AtOPR3DDE1	AtOPR3_DDE1_OPR3__oxophytodienoate-reductase 3
164	AT1G64470	Ubiquitin-like superfamily protein	Phospholipid Signaling	Phosphatidylinositol-4-Kinase gamma	PI4K gamma	2.7.1.67	Phosphatidylinositol-4-Kinase gamma						XLOC_007794	AT1G64470	-0.00317097	0.995711	0.144896	0.739623	0.2283	0.400338	0.102609	0.830581	XLOC_007794	116.635	126.183	138.844	145.515	115.329	138.889	163.089	157.702	AT1G64470	261947_at		Ubiquitin-like superfamily protein
277	AT2G31360	ADS2_AtADS2__16:0delta9 desaturase 2	Pathway, function or subcellular location uncertain	Acyl-CoA Desaturase-like	ADS	1.14.99.*	Acyl-CoA Desaturase-like						XLOC_013551	ADS2	0.174301	0.332293	0.222475	0.218303	0.2287	0.112768	0.134494	0.558536	XLOC_013551	819.696	1415.73	1665.47	1586.32	926.746	1652.12	1953.46	1743.19	AT2G31360	263249_at	ADS2AtADS2	ADS2_AtADS2__16:0delta9 desaturase 2
188	AT1G71960	ABCG25_ATABCG25__ATP-binding casette family G25	Fatty Acid Elongation & Wax Biosynthesis	ABC Transporter	ABC		ABC Transporter	WBC26 / ABCG25		Seq. Similarity	Seq. Similarity to ABCG11; ABCG12/CER5		XLOC_008231	ABCG25	-0.208719	0.337531	0.179444	0.536317	0.233802	0.248948	0.202524	0.440943	XLOC_008231	491.2	309.018	308.819	402.676	424.879	349.555	363.723	463.483	AT1G71960	260144_at	ABCG25ATABCG25	ABCG25_ATABCG25__ATP-binding casette family G25
670	AT5G10160	Thioesterase superfamily protein	Fatty Acid Synthesis	Hydroxyacyl-ACP Dehydrase	HAD	4.2.1.*	Hydroxyacyl-ACP Dehydrase	HAD	Plastid	Seq. Similarity	Seq. Similarity to A. thaliana Hydroxyacyl-ACP Dehydrase AT2G22230		XLOC_027590	AT5G10160	0.215055	0.318213	-0.0097169	0.985607	0.234668	0.204489	-0.203866	0.422233	XLOC_027590	367.709	520.128	500.321	466.726	427.408	516.041	589.055	407.738	AT5G10160	250470_at		Thioesterase superfamily protein
435	AT3G25860	LTA2_PLE2__2-oxoacid dehydrogenases acyltransferase family protein	Fatty Acid Synthesis	Dihydrolipoamide Acetyltransferase, E2 component of Pyruvate Dehydrogenase Complex	DHLAT	nd,2.3.1.12	Dihydrolipoamide Acetyltransferase, E2 component of Pyruvate Dehydrogenase Complex	LTA2 (E2)	Plastid	Heterol Exp'n.			XLOC_016148	LTA2	0.234212	0.0650895	0.0477458	0.861364	0.23672	0.0415932	-0.0207833	0.948163	XLOC_016148	1009.68	1310.08	1154.21	1216.68	1188.42	1354.21	1359.5	1202.63	AT3G25860	258086_at	LTA2PLE2	LTA2_PLE2__2-oxoacid dehydrogenases acyltransferase family protein
146	AT1G56630	alpha/beta-Hydrolases superfamily protein	Oxylipin Metabolism 1; Oxylipin Metabolism 2	Lipid Acylhydrolase-like	LAH	3.1.1.*	Lipid Acylhydrolase-like			Seq. Similarity	Seq. similarity ONLY (to castor bean acid lipase BLAST score>100)		XLOC_007390	AT1G56630	-0.599204	0.215823	0.0552047	0.939021	0.238218	0.499502	-0.0633699	0.934146	XLOC_007390	28.1708	131.543	130.331	136.169	18.486	136.147	154.023	130.025	AT1G56630			alpha/beta-Hydrolases superfamily protein
473	AT3G52130	Bifunctional inhibitor/lipid-transfer protein/seed storage 2S albumin superfamily protein	Fatty Acid Elongation & Wax Biosynthesis	Lipid Transfer Protein	LTP		Lipid Transfer Protein type 3	(LTP type 3)	Extracellular	Seq. Similarity	Seq. Similarity		XLOC_020922	AT3G52130	0.234214	NA	0	NA	0.241518	NA	0.054842	NA	XLOC_020922	0	0	0	0	1.11607	0	0.944428	0.327591	AT3G52130	252090_at		Bifunctional inhibitor/lipid-transfer protein/seed storage 2S albumin superfamily protein
312	AT2G41540	GPDHC1__6-phosphogluconate dehydrogenase family protein	Triacylglycerol Biosynthesis	NAD-dependent Glycerol-3-Phosphate Dehydrogenase	GPDH	1.1.1.8	NAD-dependent Glycerol-3-Phosphate Dehydrogenase	GPDHc1	Cytosol	Mutant Char.; Comple. of bacterial gpsA mutant	Cytosolic; Part of mitochondrial G-3-P shuttle, no evidence for involvement in TAG synthesis	gpdhc1-1/gpdhc1-2	XLOC_011302	GPDHC1	-0.0766263	0.639502	0.218973	0.148665	0.241994	0.0368162	0.425281	6.64e-05	XLOC_011302	1167.94	499.402	585.919	594.904	1107.19	579.967	692.997	798.234	AT2G41540	245112_at	GPDHC1	GPDHC1__6-phosphogluconate dehydrogenase family protein
778	AT5G55360	MBOAT (membrane bound O-acyl transferase) family protein	Fatty Acid Elongation & Wax Biosynthesis	Wax Synthase	WS	2.3.1.75	Wax Synthase			Seq. Similarity	Expressed in bolting stem, flowers and siliques		XLOC_034118	AT3	0	NA	0.84074	NA	0.244254	NA	-0.636296	NA	XLOC_034118	0	0	0.315176	2.4498	0	1.17498	0.629619	0.920496	AT5G55360	248113_at		MBOAT (membrane bound O-acyl transferase) family protein
414	AT3G22570	Bifunctional inhibitor/lipid-transfer protein/seed storage 2S albumin superfamily proteinBifunctional inhibitor/lipid-transfer protein/seed storage 2S albumin superfamily protein	Fatty Acid Elongation & Wax Biosynthesis	Lipid Transfer Protein	LTP		Lipid Transfer Protein type 5	(LTP type 5)	Extracellular	Seq. Similarity	Seq. Similarity		XLOC_019401	AT3G22570	-0.477084	0.0101018	0.410155	0.057738	0.24458	0.264619	-0.182066	0.591485	XLOC_019401	268.017	167.965	173.766	159.526	191.753	224.064	206.573	140.926	AT3G22570	256935_at 256935_at		Bifunctional inhibitor/lipid-transfer protein/seed storage 2S albumin superfamily proteinBifunctional inhibitor/lipid-transfer protein/seed storage 2S albumin superfamily protein
692	AT5G19200	TSC10B__NAD(P)-binding Rossmann-fold superfamily protein	Sphingolipid Biosynthesis 1	Ketosphinganine Reductase	KSR	1.1.1.102	Ketosphinganine Reductase	TSC10B	Endomembrane (GFP-fusion)	Heterol Exp'n.			XLOC_028099	AT5G19200	0.257629	0.532087	0.0638715	0.938376	0.245648	0.550329	-0.06433	0.941376	XLOC_028099	78.6921	64.5006	65.3229	69.8296	94.0758	68.0105	77.8828	66.534	AT5G19200	249947_at	TSC10B	TSC10B__NAD(P)-binding Rossmann-fold superfamily protein
739	AT5G43760	KCS20__3-ketoacyl-CoA synthase 20	Fatty Acid Elongation & Wax Biosynthesis	Ketoacyl-CoA Synthase	KCS	2.3.1.119	Ketoacyl-CoA Synthase	KCS20	Endomembrane	Heterol Exp'n.; Comple. of yeast mutant	Double mutant of kcs2 kcs20 results in 15-20% reduction in cuticular wax; also a suberin-associated KCS; Highly expressed ; upregulated in epidermis of stems;	kcs2	XLOC_033418	KCS20	-0.0462657	NA	0.27522	NA	0.247483	0.898042	0.199794	0.940506	XLOC_033418	2.02751	3.66407	2.20645	4.1816	1.98773	4.65204	2.74403	4.92921	AT5G43760	249123_at 249123_at	KCS20	KCS20__3-ketoacyl-CoA synthase 20KCS20__3-ketoacyl-CoA synthase 20
366	AT3G07960	PIP5K6__Phosphatidylinositol-4-phosphate 5-kinase family protein	Phospholipid Signaling	Phosphatidylinositol-Phosphate Kinase type IB	PIPK-IB	2.7.1.* (2.7.1.68)	Phosphatidylinositol-Phosphate Kinase type IB						XLOC_015037	PIP5K6	-0.0877096	0.872958	0.268281	0.5354	0.250919	0.457122	-0.0591133	0.935898	XLOC_015037	74.661	98.8821	108.02	124.848	69.3658	120.067	128.769	119.978	AT3G07960	258690_at 258690_at	PIP5K6	PIP5K6__Phosphatidylinositol-4-phosphate 5-kinase family proteinPIP5K6__Phosphatidylinositol-4-phosphate 5-kinase family protein
464	AT3G51460	RHD4__Phosphoinositide phosphatase family protein	Phospholipid Signaling	Sac domain-containing Phosphoinositide Phosphatase	Sac-PIP		Sac domain-containing Phosphoinositide Phosphatase						XLOC_017388	RHD4	0.0181501	0.937598	0.127347	0.435838	0.25259	0.0132208	0.0512679	0.829447	XLOC_017388	895.292	1153.12	1163.16	1249.98	907.009	1259.41	1385.53	1296.81	AT3G51460	252104_at	RHD4	RHD4__Phosphoinositide phosphatase family protein
48	AT1G13580	LAG13_LOH3__LAG1 longevity assurance homolog 3	Sphingolipid Biosynthesis 1	Ceramide Synthase	CS	2.3.1.24	Ceramide Synthase	LOH3	Endomembrane (GFP-fusion)	Mutant Char.			XLOC_005232	LAG13	0.103129	0.80489	0.10973	0.807862	0.252691	0.326529	0.0368754	0.950926	XLOC_005232	85.3688	143.049	117.48	126.983	91.2132	153.796	139.934	130.675	AT1G13580	256157_at	LAG13LOH3	LAG13_LOH3__LAG1 longevity assurance homolog 3
576	AT4G22640	Bifunctional inhibitor/lipid-transfer protein/seed storage 2S albumin superfamily protein	Fatty Acid Elongation & Wax Biosynthesis	Lipid Transfer Protein	LTP		Lipid Transfer Protein type 5	(LTP type 5)	Extracellular	Seq. Similarity	Seq. Similarity		XLOC_023281	AT4G22640	-1.35211	NA	0.26981	0.867463	0.254174	0.830368	-0.0555544	0.982439	XLOC_023281	9.3043	8.57516	9.31671	9.75969	2.75119	10.3227	11.3628	9.0642	AT4G22640	254324_at		Bifunctional inhibitor/lipid-transfer protein/seed storage 2S albumin superfamily protein
622	AT4G35790	ATPLDDELTA_PLDDELTA__phospholipase D delta	Phospholipid Signaling	Phospholipase D delta	PLD delta	3.1.4.4	Phospholipase D delta						XLOC_026743	ATPLDDELTA	-0.111266	0.416266	0.291788	0.00782314	0.255211	0.0105993	0.0705224	0.73359	XLOC_026743	1886	1187.7	1337.3	1639.73	1746.11	1455.62	1596.32	1719.82	AT4G35790	253120_at	ATPLDDELTA	ATPLDDELTA_PLDDELTA__phospholipase D delta
787	AT5G57190	PSD2__phosphatidylserine decarboxylase 2	Eukaryotic Phospholipid Synthesis & Editing	Phosphatidylserine Decarboxylase	PSD	4.1.1.65	Phosphatidylserine Decarboxylase	PSD2		Mutant Char.; Heterol Exp'n.	Localizes to endomembrane	psd2	XLOC_034216	PSD2	-0.406088	0.458473	0.198023	0.811446	0.255302	0.645171	0.131544	0.881022	XLOC_034216	35.5146	34.8273	35.5536	42.19	26.5761	40.4635	42.4241	45.8773	AT5G57190	247940_at	PSD2	PSD2__phosphatidylserine decarboxylase 2
549	AT4G14440	ATECI3_ECI3_HCD1__3-hydroxyacyl-CoA dehydratase 1	Triacylglycerol & Fatty Acid Degradation	Enoyl CoA isomerase	Isom	5.3.3.8	Enoyl CoA isomerase	ECI3	Cytosol	Heterol Exp'n.	Encodes a cytosolic delta3, delta2-enoyl CoA isomerase, involved in unsaturated fatty acid degradation		XLOC_025434	ATECI3	0.186428	0.438415	0.23055	0.438648	0.256002	0.243408	-0.0319694	0.951326	XLOC_025434	1348.68	332.125	437.472	611.047	1535.2	388.361	523.797	599.345	AT4G14440	245612_at	ATECI3HCD1	ATECI3_ECI3_HCD1__3-hydroxyacyl-CoA dehydratase 1
5	AT1G01610	ATGPAT4_GPAT4__glycerol-3-phosphate acyltransferase 4	Suberin Synthesis & Transport 1	Glycerol-3-Phosphate Acyltransferase	GPAT	2.3.1.198	sn-2-Glycerol-3-Phosphate Acyltransferase/Phosphatase	sn-2-GPAT4	Plasma/ER?	Also has phosphatase activity in vitro, detected in plasma membrane proteomics	Acyl acceptor could be glycerol-3-phosphate or glycerol. Has also phosphatase activity in vitro	gpat4; gpat4,gpat8	XLOC_004501	ATGPAT4	0.144832	0.487076	0.29001	0.139624	0.257892	0.121372	0.334666	0.0521259	XLOC_004501	1346.51	767.096	862.099	1126.45	1489.68	936.81	1032.14	1420.82	AT1G01610	259430_at	ATGPAT4	ATGPAT4_GPAT4__glycerol-3-phosphate acyltransferase 4
586	AT4G26770	Phosphatidate cytidylyltransferase family protein	Prokaryotic Galactolipid, Sulfolipid, & Phospholipid Synthesis 1	CDP-DAG Synthase	CDP-DAGS	2.7.7.41	CDP-DAG Synthase	CDS3	Plastid				XLOC_023527	AT4G26770	0.000150439	1	0.63734	0.0580586	0.258576	0.48559	-0.0749685	0.919031	XLOC_023527	11.1421	48.4932	66.5128	81.0099	10.9119	76.4445	79.9606	76.8901	AT4G26770	253931_at		Phosphatidate cytidylyltransferase family protein
449	AT3G46170	NAD(P)-binding Rossmann-fold superfamily protein	Fatty Acid Synthesis	Ketoacyl-ACP Reductase	KAR	1.1.1.100	Ketoacyl-ACP Reductase		Plastid	Seq. Similarity	Seq. Similarity to BnKAR		XLOC_020543	AT3G46170	-0.126518	0.914612	0.475081	0.432259	0.259857	0.660151	-0.0602789	0.953454	XLOC_020543	9.37833	33.9905	37.6847	62.3142	8.63175	47.5855	45.8503	60.2739	AT3G46170	252505_at		NAD(P)-binding Rossmann-fold superfamily protein
713	AT5G24240	Phosphatidylinositol 3- and 4-kinase ;Ubiquitin family protein	Phospholipid Signaling	Phosphatidylinositol-4-Kinase gamma	PI4K gamma	2.7.1.67	Phosphatidylinositol-4-Kinase gamma						XLOC_032268	AT5G24240	0.303429	0.682125	0.513938	0.365955	0.263635	0.664383	-0.358378	0.558774	XLOC_032268	16.247	33.5737	30.3347	68.035	20.3715	49.1428	36.5226	53.2547	AT5G24240	249780_at		Phosphatidylinositol 3- and 4-kinase ;Ubiquitin family protein
696	AT5G20060	alpha/beta-Hydrolases superfamily protein	Phospholipid Signaling	Lysophospholipase	LPLA	3.1.1.5	Lysophospholipase						XLOC_028149	AT5G20060	0.262069	0.143547	0.210678	0.366659	0.264293	0.109112	0.088093	0.79785	XLOC_028149	249.049	207.391	225.119	212.102	299.87	240.552	269.792	226.192	AT5G20060	246124_at		alpha/beta-Hydrolases superfamily protein
687	AT5G16350	O-acyltransferase (WSD1-like) family protein	Fatty Acid Elongation & Wax Biosynthesis	Bifunctional Wax Ester Synthase / Diacylglycerol Acyltransferase	WSD	2.3.1.20, 2.3.1.75	Bifunctional Wax Ester Synthase / Diacylglycerol Acyltransferase			Seq. Similarity	Seq. Similarity to WSD1/AT5G37300		XLOC_027926	AT5G16350	0.573352	0.419271	1.12028	0.454636	0.264449	0.875674	0.661322	0.73359	XLOC_027926	75.6313	0.652223	2.06753	0.702199	114.488	2.55678	2.45203	1.88752	AT5G16350			O-acyltransferase (WSD1-like) family protein
395	AT3G15850	ADS3_AtADS3_FAD5_FADB_JB67__fatty acid desaturase 5	Prokaryotic Galactolipid, Sulfolipid, & Phospholipid Synthesis 2	FAD5-like Desaturase	FAD5 like (ADS)	1.14.99.*	MGDG Desaturase (palmitate-specific)	FAD5/ADS3	Plastid	Mutant Char.; Heterol Exp'n.	Palmitoyl-Monogalactosyldiacylglycerol ?7-deaturase	fad5/ads3	XLOC_015489	FAD5	0.36649	0.221035	0.106036	0.872364	0.269165	0.460479	-0.255747	0.615707	XLOC_015489	333.566	116.734	99.7899	96.8082	431.8	126.677	120.734	81.7556	AT3G15850	258250_at	ADS3AtADS3FAD5FADBJB67	ADS3_AtADS3_FAD5_FADB_JB67__fatty acid desaturase 5
215	AT1G78690	At1g78690p__Phospholipid/glycerol acyltransferase family protein	Eukaryotic Phospholipid Synthesis & Editing	lysophospholipid acyltransferase	LPLAT	2.3.1.23	Lysophospholipid acyltransferase	LPLAT		Heterol Exp'n; enzyme assay	Demonstrated activity with 1-acyl-lyso-PE and 1-acyl-lyso-PG in vitro		XLOC_004348	AT1G78690	0.184333	0.701515	-0.234225	0.64418	0.269626	0.460003	-0.0509638	0.947555	XLOC_004348	51.686	77.7367	61.3661	65.2037	59.0705	66.1948	74.299	62.8047	AT1G78690	264298_at	At1g78690p	At1g78690p__Phospholipid/glycerol acyltransferase family protein
209	AT1G76690	ATOPR2_OPR2__12-oxophytodienoate reductase 2	Oxylipin Metabolism 1	Oxo-Phytodienoic Acid Reductase	OPR	1.3.1.42	Oxo-Phytodienoic Acid Reductase						XLOC_004231	OPR2	0.163119	0.312171	0.395391	0.00134392	0.269808	0.0260569	0.0910538	0.705699	XLOC_004231	481.531	467.926	527.668	524.898	539.841	614.199	637.17	560.562	AT1G76690	259875_s_at	ATOPR2	ATOPR2_OPR2__12-oxophytodienoate reductase 2
609	AT4G33240	FAB1A__1-phosphatidylinositol-4-phosphate 5-kinases;zinc ion binding;1-phosphatidylinositol-3-phosphate 5-kinases	Phospholipid Signaling	Phosphatidylinositol-Phosphate Kinase type III	PIPK-III	2.7.1.* (2.7.1.68)	Phosphatidylinositol-Phosphate Kinase type III						XLOC_026595	FAB1A	-0.43716	0.00463307	0.245904	0.262292	0.271898	0.112256	0.0265883	0.952874	XLOC_026595	922.059	583.397	558.324	636.824	677.776	692.509	674.512	648.362	AT4G33240	253371_at 253371_at	FAB1A	FAB1A__1-phosphatidylinositol-4-phosphate 5-kinases;zinc ion binding;1-phosphatidylinositol-3-phosphate 5-kinasesFAB1A__1-phosphatidylinositol-4-phosphate 5-kinases;zinc ion binding;1-phosphatidylinositol-3-phosphate 5-kinases
276	AT2G31100	alpha/beta-Hydrolases superfamily protein	Oxylipin Metabolism 1; Oxylipin Metabolism 2	Acylhydrolase (DAD1-like)	AH		Acylhydrolase (DAD1-like)						XLOC_013536	AT2G31100	0	NA	-0.0517347	NA	0.27238	NA	0	NA	XLOC_013536	0	0.263795	0	0	0	0	1.23742	0	AT2G31100	266475_at		alpha/beta-Hydrolases superfamily protein
92	AT1G31770	ABCG14_AtABCG14__ATP-binding cassette 14ABCG14_AtABCG14__ATP-binding cassette 14	Fatty Acid Elongation & Wax Biosynthesis	ABC Transporter	ABC		ABC Transporter	WBC14 / ABCG14		Seq. Similarity	Seq. Similarity to ABCG11; ABCG12/CER5		XLOC_006246	ABCG14	-0.239934	0.120553	0.115119	0.631369	0.274969	0.0407415	-0.0522217	0.869427	XLOC_006246	902.38	1102.95	951.252	1050.21	765.131	1195.77	1151.37	1011.51	AT1G31770	246580_at 246580_at	ABCG14AtABCG14	ABCG14_AtABCG14__ATP-binding cassette 14ABCG14_AtABCG14__ATP-binding cassette 14
157	AT1G62790	Bifunctional inhibitor/lipid-transfer protein/seed storage 2S albumin superfamily protein	Fatty Acid Elongation & Wax Biosynthesis	Lipid Transfer Protein	LTP		Lipid Transfer Protein type 5	(LTP type 5)	Extracellular	Seq. Similarity	Seq. Similarity		XLOC_003399	AT1G62790	0.215603	0.309421	0.0935369	0.793115	0.275143	0.12713	-0.220689	0.369561	XLOC_003399	665.48	730.29	704.55	786.574	772.113	779.048	854.114	675.367	AT1G62790	262694_at		Bifunctional inhibitor/lipid-transfer protein/seed storage 2S albumin superfamily protein
436	AT3G26790	FUS3__AP2/B3-like transcriptional factor family protein	Triacylglycerol Biosynthesis	Transcriptional factor with high similarity to the B3 region of the VP1/ABI3-like proteins	Regulatory protein		Transcriptional factor with high similarity to the B3 region of the VP1/ABI3-like proteins	FUS3		Mutant Char.			XLOC_019666	FUS3	0.180097	NA	0.667013	NA	0.275525	NA	-0.0802001	NA	XLOC_019666	0.794523	0	0	1.07619	1.04857	0.829535	0.292994	0.951281	AT3G26790	258258_at	FUS3	FUS3__AP2/B3-like transcriptional factor family protein
514	AT3G61680	alpha/beta-Hydrolases superfamily protein	Oxylipin Metabolism 1; Oxylipin Metabolism 2	Lipid Acylhydrolase-like	LAH	3.1.1.*	Lipid Acylhydrolase-like						XLOC_017983	AT3G61680	-0.334328	0.373574	0.0998627	0.879912	0.277602	0.420458	0.0337777	0.965984	XLOC_017983	151.205	254.6	273.07	341.821	118.32	272.61	331.887	349.745	AT3G61680			alpha/beta-Hydrolases superfamily protein
513	AT3G61580	AtSLD1_SLD1__Fatty acid/sphingolipid desaturase	Sphingolipid Biosynthesis 1	Sphingobase-D8 Desaturase	SLD	1.14.19.4	Sphingobase-D8 Desaturase	SLD1	Endomembrane (GFP-fusion)	Heterol Exp'n.			XLOC_017975	AT3G61580	0.029048	0.906532	-0.0105865	0.978479	0.278322	0.0268555	-0.236971	0.125704	XLOC_017975	1685.18	1333.18	1121.82	1400.71	1718.22	1323.48	1362.19	1188.42	AT3G61580	251323_at	AtSLD1	AtSLD1_SLD1__Fatty acid/sphingolipid desaturase
407	AT3G19240	Vacuolar import/degradation, Vid27-related protein	Phospholipid Signaling	Phosphoinositide 3-Phosphatase	PI3P		Phosphoinositide 3-Phosphatase						XLOC_015709	AT3G19240	-0.230669	0.114131	0.253035	0.112135	0.286994	0.0246653	0.290791	0.0447611	XLOC_015709	767.945	602.644	578.189	577.675	654.617	716.693	705.53	706.797	AT3G19240	257029_at		Vacuolar import/degradation, Vid27-related protein
338	AT2G48140	EDA4__Bifunctional inhibitor/lipid-transfer protein/seed storage 2S albumin superfamily protein	Fatty Acid Elongation & Wax Biosynthesis	Lipid Transfer Protein	LTP		Lipid Transfer Protein type 5	EDA4 (LTP type 5)	Extracellular	Seq. Similarity	Confirmed GPI-anchored protein. High transcript co-upregulation with suberin biosynthetic genes. Involved in megagametophyte development; Seq. Similarity to LTPG		XLOC_011709	EDA4	0.377478	0.332738	0.37663	0.353712	0.292745	0.408724	-0.0196503	0.984227	XLOC_011709	116.36	660.749	811.029	1105.11	153.977	861.09	996.751	1089.45	AT2G48140	262317_at	EDA4	EDA4__Bifunctional inhibitor/lipid-transfer protein/seed storage 2S albumin superfamily protein
64	AT1G19640	JMT__jasmonic acid carboxyl methyltransferase	Oxylipin Metabolism 1	Jasmonic Acid Carboxyl Methyltransferase	JCMT	2.1.1.141	Jasmonic Acid Carboxyl Methyltransferase			Lipid Signaling			XLOC_005565	JMT	0.40994	NA	0.258063	NA	0.293992	NA	0.157532	NA	XLOC_005565	0.789548	1.7074	1.05141	1.3886	1.59018	2.36011	1.55024	1.65385	AT1G19640	261150_at	JMT	JMT__jasmonic acid carboxyl methyltransferase
807	AT5G64440	AtFAAH_FAAH__fatty acid amide hydrolase	Phospholipid Signaling	Fatty Acid Amide Hydrolase	FAAH		Fatty Acid Amide Hydrolase						XLOC_034635	AtFAAH	0.226689	NA	-0.764449	NA	0.294338	NA	0.972299	NA	XLOC_034635	0.702173	0.916019	0.315176	0	1.05159	0	0.650436	1.13913	AT5G64440	247262_at 247262_at	AtFAAH	AtFAAH_FAAH__fatty acid amide hydrolaseAtFAAH_FAAH__fatty acid amide hydrolase
282	AT2G33380	AtCLO3_CLO-3_CLO3_RD20__Caleosin-related family protein	Triacylglycerol Biosynthesis	Caleosin	CALO		Caleosin		Oilbody	Seq. Similarity	AtCLO3; Seq. Similarity to rice calcium binding protein		XLOC_013671	RD20	0.614871	0.0160124	-1.43643	0.213349	0.294917	0.883455	-0.0470962	0.990176	XLOC_013671	561.105	4.22889	0	0.663514	861.624	0.829535	0.292994	0.951281	AT2G33380	255795_at	AtCLO3CLO-3RD20	AtCLO3_CLO-3_CLO3_RD20__Caleosin-related family protein
460	AT3G49200	O-acyltransferase (WSD1-like) family protein	Fatty Acid Elongation & Wax Biosynthesis	Bifunctional Wax Ester Synthase / Diacylglycerol Acyltransferase	WSD	2.3.1.20, 2.3.1.75	Bifunctional Wax Ester Synthase / Diacylglycerol Acyltransferase			Seq. Similarity	Seq. Similarity to WSD1/AT5G37300		XLOC_020731	AT3G49200	0.743024	NA	0	NA	0.296807	NA	-0.648607	NA	XLOC_020731	1.98382	0	0	0.624828	4.33835	0	0.292994	0	AT3G49200			O-acyltransferase (WSD1-like) family protein
546	AT4G13840	CER26__HXXXD-type acyl-transferase family protein	Fatty Acid Elongation & Wax Biosynthesis	CER2-like Protein	CER2-like		CER2-like Protein			Seq. Similarity	Seq. Similarity to CER2		XLOC_025382	AT4G13840	0.77513	0.00241836	-0.224541	0.766544	0.296988	0.588874	-0.142136	0.84661	XLOC_025382	170.351	32.7161	21.538	52.3191	292.841	28.3346	27.1919	47.2816	AT4G13840	254737_at	CER26	CER26__HXXXD-type acyl-transferase family protein
212	AT1G77590	LACS9__long chain acyl-CoA synthetase 9	Fatty Acid Elongation, Desaturation & Export From Plastid	Long-Chain Acyl-CoA Synthetase	LACS	6.2.1.3	Long-Chain Acyl-CoA Synthetase	LACS9	Plastid envelope: proteomics	Heterol Exp'n.; Comple. of yeast mutant			XLOC_008549	LACS9	0.055529	0.878053	0.106039	0.780891	0.303585	0.119796	0.154428	0.641035	XLOC_008549	328.616	421.173	431.202	491.847	341.188	452.808	533.267	548.382	AT1G77590	259761_at	LACS9	LACS9__long chain acyl-CoA synthetase 9
144	AT1G55840	Sec14p-like phosphatidylinositol transfer family protein	Pathway, function or subcellular location uncertain	Sec14-like Protein	Sec14		Sec14-like Protein						XLOC_003023	AT1G55840	0.0285038	0.918301	0.0170467	0.968478	0.303651	0.030935	0.133898	0.592995	XLOC_003023	658.99	399.402	412.855	395.87	671.445	403.353	510.202	433.193	AT1G55840	260604_at 260604_at		Sec14p-like phosphatidylinositol transfer family proteinSec14p-like phosphatidylinositol transfer family protein
667	AT5G08415	LIP1__Radical SAM superfamily protein	Fatty Acid Synthesis	Lipoate Synthase	LS	2.8.1.8	Lipoate Synthase		Plastid	Comple. of E. coli mutant	I have modified the agi number of this enzyme, all the TAIR references (description, sequences) should be modified accordingly		XLOC_031404	LIP1P	0.0339965	0.918857	0.021109	0.965001	0.305982	0.0639534	-0.140926	0.626233	XLOC_031404	266.286	291.523	246.725	280.509	271.711	295.036	305.391	255.312	AT5G08415	246005_at	LIP1	LIP1__Radical SAM superfamily protein
29	AT1G06800	DALL4_PLA-I{gamma}1__alpha/beta-Hydrolases superfamily protein	Oxylipin Metabolism 1; Oxylipin Metabolism 2	Acylhydrolase (DAD1-like)	AH		Acylhydrolase (DAD1-like)						XLOC_004811	PLA-I{gamma}1	0.116369	0.718301	-0.039625	0.946077	0.31056	0.197271	-0.391792	0.118451	XLOC_004811	247.276	173.641	136.534	206.514	267.697	169.309	169.846	158.796	AT1G06800	260833_at	DALL4PLA-I{gamma}1	DALL4_PLA-I{gamma}1__alpha/beta-Hydrolases superfamily protein
290	AT2G37700	Fatty acid hydroxylase superfamily	Fatty Acid Elongation & Wax Biosynthesis	CER1	CER1		CER1-like2			Seq. Similarity	No indication of role in cuticular wax biosynthesis		XLOC_013945	AT2G37700	-0.559877	0.256964	0.460648	0.233266	0.312466	0.392367	-0.262301	0.587944	XLOC_013945	32.956	130.578	125.043	248.739	21.3167	180.467	155.744	205.981	AT2G37700	267164_at		Fatty acid hydroxylase superfamily
98	AT1G33270	Acyl transferase/acyl hydrolase/lysophospholipase superfamily protein	Oxylipin Metabolism 1	Acyl-Hydrolase (Patatin-like)	PAH	3.1.1.*	Acyl-Hydrolase (Patatin-like)						XLOC_006320	AT1G33270	-0.0285249	0.951151	0.121398	0.800483	0.313102	0.219014	-0.0583108	0.924949	XLOC_006320	159.377	122.152	111.88	124.814	155.901	132.568	138.941	120.116	AT1G33270	256534_at		Acyl transferase/acyl hydrolase/lysophospholipase superfamily protein
313	AT2G42010	PLDBETA_PLDBETA1__phospholipase D beta 1	Phospholipid Signaling	Phospholipase D beta	PLD beta	3.1.4.4	Phospholipase D beta						XLOC_011331	PLDBETA1	-0.984216	NA	0.455455	NA	0.313126	NA	0	NA	XLOC_011331	6.43361	0	0.280099	0	2.49468	0.414768	0.585988	0	AT2G42010	267536_at 267536_at 267536_at	PLDBETAPLDBETA1	PLDBETA_PLDBETA1__phospholipase D beta 1PLDBETA_PLDBETA1__phospholipase D beta 1PLDBETA_PLDBETA1__phospholipase D beta 1
814	ATCG00500	ACCD__acetyl-CoA carboxylase carboxyl transferase subunit beta	Fatty Acid Synthesis	Carboxyltransferase beta Subunit of Heteromeric ACCase	beta-CT	6.4.1.2,nd	Carboxyltransferase beta Subunit of Heteromeric ACCase	beta-CT =>beta-CT (accD)	Plastid	Seq. Similarity	Seq. Similarity to E. coli ?-CT		XLOC_034922	ACCD	-0.0803003	0.907386	1.15978	0.285271	0.313969	0.814856	-0.0271564	0.994394	XLOC_034922	310.886	1.78913	2.8721	1.98264	293.101	5.07048	3.7529	2.21511	ATCG00500	245016_at	ACCD	ACCD__acetyl-CoA carboxylase carboxyl transferase subunit beta
195	AT1G73480	alpha/beta-Hydrolases superfamily protein	Triacylglycerol & Fatty Acid Degradation	Monoacylglycerol Lipase (MAGL)	MAGL	3.1.1.23	Monoacylglycerol Lipase (MAGL)			Seq. Similarity	Sequence homology ONLY (To human monoacylglycerol lipase GB NP_009214 BLAST score>100)		XLOC_004040	AT1G73480	-0.072924	0.865942	-0.306418	0.308275	0.316965	0.174749	-0.0630723	0.899395	XLOC_004040	101.084	132.432	107.737	173.99	96.1816	106.728	135.373	167.209	AT1G73480	245734_at		alpha/beta-Hydrolases superfamily protein
789	AT5G57800	CER3_FLP1_WAX2_YRE__Fatty acid hydroxylase superfamily	Fatty Acid Elongation & Wax Biosynthesis	CER3 Protein	CER3		CER3 Protein	CER3/WAX2/YRE/FLP1	Endomembrane (GFP)	Mutant Char.; Seq. Similarity	Original locus reported (At5g02310) is not correct; Seq. Similarity to integral membrane enzymes with desaturase and other lipid modification activities; Seq. Similarity to CER1	cer3/wax2/yre/flp1	XLOC_030410	FLP1	-0.0372791	0.838556	0.140209	0.612413	0.319424	0.0384904	0.426058	0.00178375	XLOC_030410	1722.29	150.559	142.662	202.945	1678.31	165.67	177.878	271.977	AT5G57800	247884_at	CER3FLP1WAX2YRE	CER3_FLP1_WAX2_YRE__Fatty acid hydroxylase superfamily
87	AT1G30120	PDH-E1 BETA__pyruvate dehydrogenase E1 beta	Fatty Acid Synthesis	Pyruvate Dehydrogenase beta subunit, E1b component of Pyruvate Dehydrogenase Complex	beta-PDH	nd,1.2.4.1	Pyruvate Dehydrogenase beta subunit, E1b component of Pyruvate Dehydrogenase Complex	PDH (E1 beta)	Plastid	Seq. Similarity	Seq. Similarity to human PDH E1 ?1 precursor		XLOC_006139	PDH-E1 BETA	0.0994103	0.550078	0.133877	0.449014	0.319711	0.00212204	-0.0495062	0.84984	XLOC_006139	770.947	873.288	900.954	970.919	825.111	959.218	1125.04	940.148	AT1G30120	256160_at 256160_at	PDH-E1 BETA	PDH-E1 BETA__pyruvate dehydrogenase E1 betaPDH-E1 BETA__pyruvate dehydrogenase E1 beta
755	AT5G49460	ACLB-2__ATP citrate lyase subunit B 2	Fatty Acid Elongation & Wax Biosynthesis	ATP Citrate Lyase B subunit	ATP-CL-beta	4.1.3.8	ATP Citrate Lyase B subunit	ACLB-2	Cytosolic	Biochem. assay; Seq. Similarity	Seq. Similarity to HsACL		XLOC_029891	ACLB-2	0.0970159	0.573617	-0.00920434	0.980932	0.320494	0.00508183	-0.056226	0.839958	XLOC_029891	1785.67	1379.15	1228.68	1381.36	1908.02	1370.1	1534.83	1329.85	AT5G49460	248608_at	ACLB-2	ACLB-2__ATP citrate lyase subunit B 2
403	AT3G18280	Bifunctional inhibitor/lipid-transfer protein/seed storage 2S albumin superfamily protein	Fatty Acid Elongation & Wax Biosynthesis	Lipid Transfer Protein	LTP		Lipid Transfer Protein type 2	(LTP type 2)	Extracellular	Seq. Similarity	Seq. Similarity		XLOC_015645	AT3G18280	-0.0408682	0.921216	0.213932	0.519599	0.32074	0.147488	-0.0374093	0.94684	XLOC_015645	504.235	524.269	539.818	584.016	490.024	609.485	675.758	566.98	AT3G18280	257066_at		Bifunctional inhibitor/lipid-transfer protein/seed storage 2S albumin superfamily protein
24	AT1G06290	ACX3_ATACX3__acyl-CoA oxidase 3	Triacylglycerol & Fatty Acid Degradation	Acyl-CoA Oxidase	ACX	1.3.3.6	Acyl-CoA Oxidase	ACX3	Peroxisome	Mutant Char.; Heterol Exp'n.	http://www.ncbi.nlm.nih.gov/pubmed/10918060?itool=EntrezSystem2.PEntrez.Pubmed.Pubmed_ResultsPanel.Pubmed_RVDocSum&ordinalpos=16	acx3	XLOC_000305	ACX3	0.543378	7.69e-06	0.180779	0.373083	0.322246	0.0161691	-0.167929	0.423038	XLOC_000305	1243.09	1108.89	1004	1333.45	1815.65	1257.5	1256.03	1188.52	AT1G06290	260789_s_at	ACX3ATACX3	ACX3_ATACX3__acyl-CoA oxidase 3
150	AT1G60810	ACLA-2__ATP-citrate lyase A-2	Fatty Acid Elongation & Wax Biosynthesis	ATP Citrate Lyase A subunit	ATP-CL-alpha	4.1.3.8	ATP Citrate Lyase A subunit	ACLA-2	Cytosolic	Biochem. assay; Seq. Similarity	Seq. Similarity to HsACL		XLOC_007558	ACLA-2	0.106	0.598938	0.136129	0.521373	0.322315	0.00889006	0.214076	0.201362	XLOC_007558	561.681	993.7	936.496	942.847	605.559	1089.59	1171.61	1093.79	AT1G60810	264916_at	ACLA-2	ACLA-2__ATP-citrate lyase A-2
736	AT5G42930	alpha/beta-Hydrolases superfamily protein	Triacylglycerol & Fatty Acid Degradation	Triacylglycerol Lipase (TAGL)	TAGL	3.1.1.3	Triacylglycerol Lipase (TAGL)			Seq. Similarity	Seq. Similarity ONLY (to castor bean acid lipase BLAST score>100)		XLOC_033359	AT5G42930	-0.220326	0.574413	0.0974914	0.909272	0.322776	0.458531	-0.234186	0.699204	XLOC_033359	180.406	44.6647	40	63.1283	153.959	47.8628	50.4832	53.8642	AT5G42930			alpha/beta-Hydrolases superfamily protein
41	AT1G10900	Phosphatidylinositol-4-phosphate 5-kinase family protein	Phospholipid Signaling	Phosphatidylinositol-Phosphate Kinase type IB	PIPK-IB	2.7.1.* (2.7.1.68)	Phosphatidylinositol-Phosphate Kinase type IB						XLOC_005080	PIP5K7	-0.0494433	0.85027	0.112805	0.644889	0.323075	0.0120602	-0.03613	0.919954	XLOC_005080	520.462	869.113	765.677	931.982	503.221	939.896	958.716	909.671	AT1G10900	260466_at		Phosphatidylinositol-4-phosphate 5-kinase family protein
346	AT3G03310	ATLCAT3_LCAT3__lecithin:cholesterol acyltransferase 3	Pathway, function or subcellular location uncertain	Phospholipid : Acyl acceptor Acyltransferase	PLAT		Phospholipid : Acyl acceptor Acyltransferase						XLOC_018214	ATLCAT3	-0.193504	0.620223	0.153656	0.756442	0.323832	0.248078	0.337499	0.324733	XLOC_018214	134.287	207.013	224.542	210.924	117.242	229.178	282.212	267.806	AT3G03310	259057_at	ATLCAT3	ATLCAT3_LCAT3__lecithin:cholesterol acyltransferase 3
72	AT1G23330	alpha/beta-Hydrolases superfamily protein	Triacylglycerol & Fatty Acid Degradation	Triacylglycerol Lipase (TAGL)	TAGL	3.1.1.3	Triacylglycerol Lipase (TAGL)			Seq. Similarity	Seq. similarity ONLY (to Staphylococcus lipase BLAST score>100; Staphylococcus lipases exhibit both TAG lipase ; phospholipase A1 activities)		XLOC_005789	AT1G23330	0.20807	0.402371	0.151505	0.545782	0.324387	0.0250536	0.263694	0.131828	XLOC_005789	128.164	310.536	326.726	407.732	149.604	343.336	409.788	490.383	AT1G23330	263010_at		alpha/beta-Hydrolases superfamily protein
443	AT3G44540	FAR4__fatty acid reductase 4	Fatty Acid Elongation & Wax Biosynthesis	Alcohol-forming Fatty Acyl-CoA Reductase	AlcFAR	1.2.1.n2	Alcohol-forming Fatty Acyl-CoA Reductase	AlcFAR4		Mutant Char.; Heterol Exp'n.	High transcript co-upregulation with suberin biosynthetic genes. Suberin-assocated FAR; not involved in cuticular wax biosynthesis;C20:0-OH decreased in far4 suberin; not involved in cuticular wax biosynthesis		XLOC_016948	FAR4	0.317028	0.462984	0.346654	0.218586	0.325754	0.143752	0.509381	0.0178156	XLOC_016948	36.2853	250.392	390.369	466.223	46.0163	318.112	490.246	665.258	AT3G44540	252638_at	FAR4	FAR4__fatty acid reductase 4
94	AT1G31812	ACBP_ACBP6__acyl-CoA-binding protein 6	Eukaryotic Phospholipid Synthesis & Editing	Acyl CoA Binding Protein	ACBP		Acyl CoA Binding Protein	ACBP6		Heterol Exp'n.	Cytosolic ACBP		XLOC_001817	ACBP6	0.642725	0.57117	0.51646	0.442809	0.331571	0.588322	0.576033	0.306471	XLOC_001817	1.93516	27.7434	31.6964	47.8721	4.1433	40.4483	40.406	71.6961	AT1G31812	246267_at 246267_at	ACBPACBP6	ACBP_ACBP6__acyl-CoA-binding protein 6ACBP_ACBP6__acyl-CoA-binding protein 6
675	AT5G12420	O-acyltransferase (WSD1-like) family protein	Fatty Acid Elongation & Wax Biosynthesis	Bifunctional Wax Ester Synthase / Diacylglycerol Acyltransferase	WSD	2.3.1.20, 2.3.1.75	Bifunctional Wax Ester Synthase / Diacylglycerol Acyltransferase			Seq. Similarity	Seq. Similarity to WSD1/AT5G37300		XLOC_031617	AT5G12420	0.476671	0.254979	0.515677	0.185157	0.334719	0.363803	0.124874	0.855217	XLOC_031617	63.1102	388.141	620.242	967.459	90.1199	557.665	785.697	1056.45	AT5G12420	245181_at		O-acyltransferase (WSD1-like) family protein
367	AT3G08510	ATPLC2_PLC2__phospholipase C 2	Phospholipid Signaling	Phosphoinositide-specific Phospholipase C	PIPLC	3.1.4.11,3.1.4.11,3.1.4.11	Phosphoinositide-specific Phospholipase C						XLOC_018530	ATPLC2	-0.0585042	0.700404	0.186935	0.128008	0.336446	9.74e-05	0.0401655	0.859807	XLOC_018530	1626.05	1079.49	1079.48	1278.61	1561.15	1228.04	1364.2	1317.92	AT3G08510	256156_at 256156_at	ATPLC2	ATPLC2_PLC2__phospholipase C 2ATPLC2_PLC2__phospholipase C 2
425	AT3G25110	AtFaTA_FaTA__fatA acyl-ACP thioesterase	Fatty Acid Elongation, Desaturation & Export From Plastid	Acyl-ACP Thioesterase A	FATA	3.1.2.14	Acyl-ACP Thioesterase A	FatA	Plastid	Heterol Exp'n.			XLOC_019556	AtFaTA	-0.0612275	0.878053	0.17111	0.56972	0.336951	0.0583623	0.17139	0.563102	XLOC_019556	155.926	415.611	458.246	489.097	148.827	467.566	579.997	552.354	AT3G25110	257814_at	AtFaTA	AtFaTA_FaTA__fatA acyl-ACP thioesterase
298	AT2G38995	O-acyltransferase (WSD1-like) family protein	Fatty Acid Elongation & Wax Biosynthesis	Bifunctional Wax Ester Synthase / Diacylglycerol Acyltransferase	WSD	2.3.1.20, 2.3.1.75	Bifunctional Wax Ester Synthase / Diacylglycerol Acyltransferase			Seq. Similarity	Seq. Similarity to WSD1/AT5G37300		XLOC_011139	AT2G38995	0	NA	0.152536	NA	0.34047	NA	0	NA	XLOC_011139	0	0	0	0	0	0.690899	1.5086	0	AT2G38995			O-acyltransferase (WSD1-like) family protein
724	AT5G37300	WSD1__O-acyltransferase (WSD1-like) family protein	Fatty Acid Elongation & Wax Biosynthesis	Bifunctional Wax Ester Synthase / Diacylglycerol Acyltransferase	WSD	2.3.1.20, 2.3.1.75	Bifunctional Wax Ester Synthase / Diacylglycerol Acyltransferase	WSD1	Endomembrane (GFP)	Mutant Char.; biochemical activity in E. coli; Complementation		wsd1	XLOC_029108	WSD1	-0.115643	0.816369	-0.967928	0.593762	0.340732	0.867195	0	1	XLOC_029108	287.276	1.33032	0	0	264.568	0	0.292994	0	AT5G37300	249614_at	WSD1	WSD1__O-acyltransferase (WSD1-like) family protein
370	AT3G09560	ATPAH1_PAH1__Lipin family protein	Triacylglycerol Biosynthesis	Phosphatidate Phosphatase	PP	3.1.3.4	Phosphatidate Phosphatase		Endomembrane	Mutant Char., Heterol Exp'n.; Seq. Similarity	Seq. Similarity to yeast PAH1; Complements yeast PAP mutant; mutant characterization;pah1 pah2 double mutant has decreased soluble PAP activity and during phosphate starvation phospholipid remodelling to DGDG i decreased	pah1	XLOC_018594	ATPAH1	0.122627	0.652716	0.246591	0.298393	0.341737	0.0392781	0.0847929	0.818407	XLOC_018594	201.685	250.192	269.592	308.838	219.02	296.254	342.601	327.077	AT3G09560	258721_at	ATPAH1	ATPAH1_PAH1__Lipin family protein
496	AT3G56600	Protein kinase superfamily protein	Phospholipid Signaling	Phosphatidylinositol-4-Kinase gamma	PI4K gamma	2.7.1.67	Phosphatidylinositol-4-Kinase gamma						XLOC_017691	T5P19_250	0.114788	NA	-0.205419	NA	0.345412	0.851747	-0.0409769	0.991694	XLOC_017691	4.35246	2.30219	2.97776	3.54887	4.80943	1.70951	4.00426	3.44675	AT3G56600	251697_at		Protein kinase superfamily protein
580	AT4G24510	CER2_VC-2_VC2__HXXXD-type acyl-transferase family protein	Fatty Acid Elongation & Wax Biosynthesis	CER2-like Protein	CER2		CER2-like Protein	CER2		Mutant Char.; Seq. Similarity	Reported to be nuclear localized; often mis-annotated as fatty acid elongase-like protein; Seq. Similarity to acyltransferases; Seq. Similarity to maize glossy2	cer2	XLOC_023391	CER2	0.250207	0.742715	-0.42997	0.718302	0.352805	0.725675	0.518401	0.607092	XLOC_023391	2133.9	14.6708	8.30038	14.5045	2555.24	10.3303	11.0664	21.7915	AT4G24510	254122_at	CER2VC-2VC2	CER2_VC-2_VC2__HXXXD-type acyl-transferase family protein
301	AT2G39350	ABCG1__ABC-2 type transporter family protein	Fatty Acid Elongation & Wax Biosynthesis	ABC Transporter	ABC		ABC Transporter	WBC1 /ABCG1		Seq. Similarity	Seq. Similarity to ABCG11; ABCG12/CER5		XLOC_014038	ABCG1	-0.229604	0.434822	-0.117948	0.812963	0.353412	0.144134	0.565941	0.012563	XLOC_014038	339.956	231.82	228.965	297.662	288.67	213.372	293.163	440.22	AT2G39350	267008_at	ABCG1	ABCG1__ABC-2 type transporter family protein
562	AT4G18550	AtDSEL_DSEL__alpha/beta-Hydrolases superfamily protein	Oxylipin Metabolism 1; Oxylipin Metabolism 2	Acylhydrolase (DAD1-like)	AH		Acylhydrolase (DAD1-like)						XLOC_025712	DSEL	-0.271174	0.604985	0.0769781	0.919713	0.357594	0.296829	-0.0201636	0.983608	XLOC_025712	39.3054	71.0043	72.5422	109.383	32.098	75.1207	93.1388	108.156	AT4G18550	254648_at	AtDSEL	AtDSEL_DSEL__alpha/beta-Hydrolases superfamily protein
121	AT1G51440	DALL2__alpha/beta-Hydrolases superfamily protein	Oxylipin Metabolism 1; Oxylipin Metabolism 2	Acylhydrolase (DAD1-like)	AH		Acylhydrolase (DAD1-like)						XLOC_002754	AT1G51440	-0.242294	0.89389	-0.142932	0.933973	0.360032	0.729519	0.224754	0.882982	XLOC_002754	2.02751	15.6872	11.0324	14.6735	1.51664	14.2838	14.4856	17.3303	AT1G51440	260491_at	DALL2	DALL2__alpha/beta-Hydrolases superfamily protein
751	AT5G48490	Bifunctional inhibitor/lipid-transfer protein/seed storage 2S albumin superfamily protein	Fatty Acid Elongation & Wax Biosynthesis	Lipid Transfer Protein	LTP		Lipid Transfer Protein type 3	(LTP type 3)	Extracellular	Seq. Similarity	Seq. Similarity		XLOC_033726	AT5G48490	-1.41602	0.00388523	-0.811186	0.696615	0.361654	0.860453	0.150455	0.96225	XLOC_033726	175.439	0.997742	0	0	64.0868	0	0.292994	0.327591	AT5G48490	248683_at		Bifunctional inhibitor/lipid-transfer protein/seed storage 2S albumin superfamily protein
630	AT4G38690	PLC-like phosphodiesterases superfamily protein	Phospholipid Signaling	Glycosylphosphatidylinositol-specific Phospholipase C	GPI-PLC	3.1.4.11	Glycosylphosphatidylinositol-specific Phospholipase C						XLOC_026920	AT4G38690	-0.0809948	0.86365	0.453141	0.29799	0.364543	0.32873	-0.289243	0.579073	XLOC_026920	526.664	54.3922	57.4405	76.8304	496.828	74.3881	74.824	63.5367	AT4G38690	252950_at 252950_at		PLC-like phosphodiesterases superfamily proteinPLC-like phosphodiesterases superfamily protein
404	AT3G18570	Oleosin family protein	Triacylglycerol Biosynthesis	Oil-Body Oleosin	OBO		Oil-Body Oleosin		Oilbody	Seq. Similarity			XLOC_019158	AT3G18570	-0.992237	NA	0.25119	NA	0.368767	0.853942	0.289118	0.924949	XLOC_019158	4.6515	3.05476	3.01306	1.77049	1.51966	3.88422	4.33989	2.46468	AT3G18570	256827_at		Oleosin family protein
243	AT2G19880	Nucleotide-diphospho-sugar transferases superfamily protein	Sphingolipid Biosynthesis 2	Glucosylceramide Synthase (UDP-glucose-dependent)	GCS	2.4.1.80	Glucosylceramide Synthase (UDP-glucose-dependent)			Heterol Exp'n.			XLOC_009958	AT2G19880	0.102506	0.75795	0.245878	0.429364	0.375874	0.0723789	0.132715	0.749185	XLOC_009958	822.445	578.174	660.551	638.248	884.177	684.806	859.037	700.76	AT2G19880	266703_at 266703_at		Nucleotide-diphospho-sugar transferases superfamily proteinNucleotide-diphospho-sugar transferases superfamily protein
783	AT5G55450	Bifunctional inhibitor/lipid-transfer protein/seed storage 2S albumin superfamily protein	Fatty Acid Elongation & Wax Biosynthesis	Lipid Transfer Protein	LTP		Lipid Transfer Protein type 3	(LTP type 3)	Extracellular	Seq. Similarity	Seq. Similarity		XLOC_030265	AT5G55450	0.226356	NA	0	NA	0.379551	0.851913	0	NA	XLOC_030265	7.07875	0	0	0	8.69018	0	0.335627	0	AT5G55450	248062_at 248062_at		Bifunctional inhibitor/lipid-transfer protein/seed storage 2S albumin superfamily proteinBifunctional inhibitor/lipid-transfer protein/seed storage 2S albumin superfamily protein
22	AT1G06120	Fatty acid desaturase family protein	Pathway, function or subcellular location uncertain	Acyl-CoA Desaturase-like	ADS	1.14.99.*	Acyl-CoA Desaturase-like						XLOC_000295	AT1G06120	-0.131871	0.844951	0.278765	0.562175	0.383655	0.224573	-0.14408	0.818797	XLOC_000295	34.9921	83.3991	96.0071	101.308	32.4041	101.611	125.792	91.6464	AT1G06120	260950_s_at		Fatty acid desaturase family protein
187	AT1G71697	ATCK1_CK_CK1__choline kinase 1	Triacylglycerol Biosynthesis	Choline Kinase	CK	2.7.1.32	Choline Kinase	CK1		Seq. Similarity	Seq. Similarity to soybean CK1 & CK2		XLOC_003931	ATCK1	-0.215414	0.440511	0.0449376	0.937717	0.386359	0.0674037	-0.168228	0.6528	XLOC_003931	284.988	229.145	235.444	316.922	244.867	235.097	308.961	282.361	AT1G71697	261506_at	ATCK1	ATCK1_CK_CK1__choline kinase 1
161	AT1G63710	CYP86A7__cytochrome P450, family 86, subfamily A, polypeptide 7	Cutin Synthesis & Transport 1	Fatty Acyl omega-Hydroxylase	FAH	1.14.13.*	Fatty Acyl omega-Hydroxylase (CYP86A)	CYP86A7	Endomembrane	Heterol Exp'n.			XLOC_007750	CYP86A7	-0.193512	NA	0.795818	NA	0.395713	0.848171	-0.456029	0.864535	XLOC_007750	9.46571	0.583438	0	0.624828	8.02264	1.58215	0.335627	0.311845	AT1G63710	260241_at	CYP86A7	CYP86A7__cytochrome P450, family 86, subfamily A, polypeptide 7
444	AT3G44550	FAR5__fatty acid reductase 5	Fatty Acid Elongation & Wax Biosynthesis	Alcohol-forming Fatty Acyl-CoA Reductase	AlcFAR	1.2.1.n2	Alcohol-forming Fatty Acyl-CoA Reductase	AlcFAR5		Seq. Similarity to CER4	High transcript co-upregulation with suberin biosynthetic genes, Suberin-assocated FAR; not involved in cuticular wax biosynthesis; C18:0-OH decreased in far5 suberin; not involved in cuticular wax biosynthesis		XLOC_016949	FAR5	0.728892	0.163589	0.534724	0.143117	0.39582	0.219624	0.785991	0.00600461	XLOC_016949	13.368	192.433	345.322	384.126	24.7701	279.778	456.471	668.21	AT3G44550	252639_at	FAR5	FAR5__fatty acid reductase 5
418	AT3G22620	Bifunctional inhibitor/lipid-transfer protein/seed storage 2S albumin superfamily protein	Fatty Acid Elongation & Wax Biosynthesis	Lipid Transfer Protein	LTP		Lipid Transfer Protein type 5	(LTP type 5)	Extracellular	Seq. Similarity	Seq. Similarity		XLOC_015940	AT3G22620	-0.0475264	0.887593	0.447461	0.0150032	0.40576	0.0149651	-0.0371198	0.941382	XLOC_015940	2089.68	3168.43	3926.28	4553.1	2021.44	4326.81	5209.96	4434.93	AT3G22620	256937_at		Bifunctional inhibitor/lipid-transfer protein/seed storage 2S albumin superfamily protein
388	AT3G14270	FAB1B__phosphatidylinositol-4-phosphate 5-kinase family protein	Phospholipid Signaling	Phosphatidylinositol-Phosphate Kinase type III	PIPK-III	2.7.1.* (2.7.1.68)	Phosphatidylinositol-Phosphate Kinase type III						XLOC_015383	FAB1B	-0.443508	0.00066717	0.348759	0.0177197	0.413116	0.000866158	0.183334	0.347614	XLOC_015383	1025.46	838.952	836.328	1013.75	751.196	1068.82	1114.69	1151.92	AT3G14270	258361_at	FAB1B	FAB1B__phosphatidylinositol-4-phosphate 5-kinase family protein
95	AT1G31812	ACBP_ACBP6__acyl-CoA-binding protein 6	Eukaryotic Phospholipid Synthesis & Editing	Acyl CoA Binding Protein	ACBP		Acyl CoA Binding Protein	ACBP6		Heterol Exp'n.	Cytosolic ACBP		XLOC_006249	ACBP6	0.079929	0.826437	-0.0601408	0.909938	0.413639	0.0481703	-0.190416	0.601149	XLOC_006249	2720.76	1849.8	1497.82	1583.13	2875.99	1772.92	2000.66	1386.17	AT1G31812	246267_at 246267_at	ACBPACBP6	ACBP_ACBP6__acyl-CoA-binding protein 6ACBP_ACBP6__acyl-CoA-binding protein 6
598	AT4G29800	PLA IVD_PLP8__PATATIN-like protein 8	Oxylipin Metabolism 1	Acyl-Hydrolase (Patatin-like)	PAH	3.1.1.*	Acyl-Hydrolase (Patatin-like)						XLOC_026382	PLP8	0.156124	0.712475	0.447108	0.0343578	0.4339	0.0161264	-0.163584	0.619188	XLOC_026382	56.0482	178.693	206.682	269.543	63.4477	244.005	280.66	240.386	AT4G29800	253699_at	PLA IVDPLP8	PLA IVD_PLP8__PATATIN-like protein 8
295	AT2G38530	LP2_LTP2_cdf3__lipid transfer protein 2	Fatty Acid Elongation & Wax Biosynthesis	Lipid Transfer Protein	LTP		Lipid Transfer Protein type 1	LP/LTP2 (LTP type 1)	Extracellular	Seq. Similarity	Seq. Similarity		XLOC_011107	LTP2	0.270742	0.741385	-0.499305	0.566607	0.438933	0.535974	0.616192	0.432626	XLOC_011107	61617.8	607.227	332.735	995.701	74996.7	419.987	460.104	1564.72	AT2G38530	266415_at	cdf3LP2LTP2	LP2_LTP2_cdf3__lipid transfer protein 2
608	AT4G33240	FAB1A__1-phosphatidylinositol-4-phosphate 5-kinases;zinc ion binding;1-phosphatidylinositol-3-phosphate 5-kinases	Phospholipid Signaling	Phosphatidylinositol-Phosphate Kinase type III	PIPK-III	2.7.1.* (2.7.1.68)	Phosphatidylinositol-Phosphate Kinase type III						XLOC_023917	FAB1A	-0.919419	NA	0.346172	NA	0.449415	NA	1.22462	NA	XLOC_023917	3.26049	0.916019	0.840297	0.381886	1.18357	1.46239	1.61468	2.35557	AT4G33240	253371_at 253371_at	FAB1A	FAB1A__1-phosphatidylinositol-4-phosphate 5-kinases;zinc ion binding;1-phosphatidylinositol-3-phosphate 5-kinasesFAB1A__1-phosphatidylinositol-4-phosphate 5-kinases;zinc ion binding;1-phosphatidylinositol-3-phosphate 5-kinases
558	AT4G17470	alpha/beta-Hydrolases superfamily protein	Pathway, function or subcellular location uncertain	Thioesterase (PPT1-like)	TE	3.1.1.22 (or 3.1.2.*)	Thioesterase (PPT1-like)						XLOC_025632	AT4G17470	0.494512	0.240868	0.458259	0.517437	0.450289	0.352688	0.604408	0.235677	XLOC_025632	51.889	17.0305	24.7269	26.4283	72.9644	23.6533	34.5351	40.808	AT4G17470	245422_at		alpha/beta-Hydrolases superfamily protein
560	AT4G17480	alpha/beta-Hydrolases superfamily protein	Pathway, function or subcellular location uncertain	Thioesterase (PPT1-like)	TE	3.1.1.22 (or 3.1.2.*)	Thioesterase (PPT1-like)						XLOC_025632	AT4G17480	0.494512	0.240868	0.458259	0.517437	0.450289	0.352688	0.604408	0.235677	XLOC_025632	51.889	17.0305	24.7269	26.4283	72.9644	23.6533	34.5351	40.808	AT4G17480	245389_at 245389_at		alpha/beta-Hydrolases superfamily proteinalpha/beta-Hydrolases superfamily protein
271	AT2G30550	DALL3__alpha/beta-Hydrolases superfamily protein	Oxylipin Metabolism 1; Oxylipin Metabolism 2	Acylhydrolase (DAD1-like)	AH		Acylhydrolase (DAD1-like)						XLOC_010601	AT2G30550	0.0145837	0.960089	0.364765	0.0355077	0.453621	0.00183983	0.166102	0.481773	XLOC_010601	575.471	214.855	188.019	293.728	580.775	275.827	258.639	330.593	AT2G30550	267496_at	DALL3	DALL3__alpha/beta-Hydrolases superfamily protein
2	AT1G01120	KCS1__3-ketoacyl-CoA synthase 1	Fatty Acid Elongation & Wax Biosynthesis	Ketoacyl-CoA Synthase	KCS	2.3.1.119	Ketoacyl-CoA Synthase	KCS1	Endomembrane	Mutant Char.; Heterol Exp'n.	Chainlength specific reduction in waxes; increase in esterified diacids in roots; recombinant protein can act in elongation complexes producing C18-C22 fatty acids	kcs1	XLOC_004478	KCS1	-0.156406	0.511978	0.340403	0.155723	0.45675	0.00964985	0.34613	0.115111	XLOC_004478	3452.65	339.951	401.473	530.607	3094.49	430.814	552.741	674.616	AT1G01120	261570_at	KCS1	KCS1__3-ketoacyl-CoA synthase 1
612	AT4G33790	CER4_FAR3_G7__Jojoba acyl CoA reductase-related male sterility protein	Fatty Acid Elongation & Wax Biosynthesis	Alcohol-forming Fatty Acyl-CoA Reductase	AlcFAR	1.2.1.n2	Alcohol-forming Fatty Acyl-CoA Reductase	AlcFAR3/CER4	Endomembrane (GFP)	Mutant Char.; Heterol Exp'n.; Seq. Similarity	Can form aldehyde and/or production of C24:0-C30:0 chain_x000D_ length fatty alcohols of cuticular wax; Seq. Similarity to soybean jojoba and pea FAR enzymes	cer4	XLOC_026629	CER4	-0.286338	0.398192	0.642258	0.0188449	0.458615	0.0681271	-0.0567354	0.935056	XLOC_026629	161.188	115.704	174.219	230.163	131.795	180.116	240.517	221.699	AT4G33790	253309_at	CER4FAR3G7	CER4_FAR3_G7__Jojoba acyl CoA reductase-related male sterility protein
213	AT1G77660	Histone H3 K4-specific methyltransferase SET7/9 family protein	Phospholipid Signaling	Phosphatidylinositol-Phosphate Kinase type IB	PIPK-IB	2.7.1.* (2.7.1.68)	Phosphatidylinositol-Phosphate Kinase type IB						XLOC_008554	AT1G77660	0.234221	0.550406	0.0367565	0.963486	0.459425	0.108566	-0.108437	0.863125	XLOC_008554	135.367	178.585	149.69	193.315	159.53	182.747	207.651	180.74	AT1G77660	259730_at		Histone H3 K4-specific methyltransferase SET7/9 family protein
323	AT2G44290	Bifunctional inhibitor/lipid-transfer protein/seed storage 2S albumin superfamily protein	Fatty Acid Elongation & Wax Biosynthesis	Lipid Transfer Protein	LTP		Lipid Transfer Protein type 5	(LTP type 5)	Extracellular	Seq. Similarity	Seq. Similarity		XLOC_014356	AT2G44290	0.0262398	0.973019	0.677515	0.328309	0.463598	0.419261	0.6145	0.413642	XLOC_014356	88.0689	12.8413	18.88	11.7731	90.1995	20.6141	26.312	19.0615	AT2G44290			Bifunctional inhibitor/lipid-transfer protein/seed storage 2S albumin superfamily protein
532	AT4G04930	DES-1-LIKE__fatty acid desaturase family protein	Sphingolipid Biosynthesis 1	Dihydrosphingosine Delta-4 Desaturase	DSD	1.14.99.*	Dihydrosphingosine Delta-4 Desaturase	DSD1		Heterol Exp'n.			XLOC_022041	DES-1-LIKE	1.14478	NA	0.184358	NA	0.464911	0.805091	0.914867	NA	XLOC_022041	0	2.99891	1.43557	1.32703	1.59018	3.64471	2.43022	3.60295	AT4G04930	255276_at	DES-1-LIKE	DES-1-LIKE__fatty acid desaturase family protein
424	AT3G24650	ABI3_SIS10__AP2/B3-like transcriptional factor family proteinABI3_SIS10__AP2/B3-like transcriptional factor family protein	Triacylglycerol Biosynthesis	Homologous to the maize transcription factor Viviparous-1	Regulatory protein		Homologous to the maize transcription factor Viviparous-1	ABI3		Mutant Char.			XLOC_016073	ABI3	-0.607053	0.420477	-0.585393	0.714555	0.469987	0.735192	0.533419	0.744572	XLOC_016073	102.609	5.03731	2.101	3.09751	66.0879	2.94253	3.39546	5.30333	AT3G24650	256898_at	ABI3SIS10	ABI3_SIS10__AP2/B3-like transcriptional factor family protein
642	AT5G03080	LPPgamma__Phosphatidic acid phosphatase (PAP2) family protein	Prokaryotic Galactolipid, Sulfolipid, & Phospholipid Synthesis 1;Eukaryotic Galactolipid & Sulfolipid Synthesis;Phospholipid Signaling	Phosphatidate Phosphatase	PP	3.1.3.4	Long Chain Base 1-Phosphate Phosphatase	LPP gamma	Plastid	Heterol Exp'n.; Mutant Char.	Plastidial localization, single mutant lpp? lethal (Ref1), suggested function:LCB-P phosphatases (Ref2)	lpp?	XLOC_027186	AT5G03080	0.00151722	0.998509	0.248079	0.533197	0.47159	0.0527731	-0.23888	0.553952	XLOC_027186	321.078	248.956	250.644	323.474	320.67	296.476	349.371	274.436	AT5G03080	250978_at 250978_at	LPPgamma	LPPgamma__Phosphatidic acid phosphatase (PAP2) family proteinLPPgamma__Phosphatidic acid phosphatase (PAP2) family protein
380	AT3G11670	DGD1__UDP-Glycosyltransferase superfamily protein	Prokaryotic Galactolipid, Sulfolipid, & Phospholipid Synthesis 2;Eukaryotic Galactolipid & Sulfolipid Synthesis	Digalactosyldiacylglycerol Synthase	DGDGS	2.4.1.241	Digalactosyldiacylglycerol Synthase	DGD1	Plastid	Mutant Char.; Heterol Exp'n.	Major DGDG synthase	dgd1	XLOC_018722	DGD1	0.259156	0.142886	0.0992544	0.802178	0.479985	0.00490429	0.245078	0.348915	XLOC_018722	426.838	154.817	136.082	148.436	511.753	164.965	189.885	177.172	AT3G11670	259070_at	DGD1	DGD1__UDP-Glycosyltransferase superfamily protein
249	AT2G22240	ATIPS2_ATMIPS2_MIPS2__myo-inositol-1-phosphate synthase 2	Eukaryotic Phospholipid Synthesis & Editing	myo-inositol-3-phosphate synthase	MIPS	5.5.1.4	myo-inositol-3-phosphate synthase	MIPS2	Cytosolic	yeast ino1 complementation	MYB96 controls wax biosynthetic genes by binding to promotoer elements.yeast ino1 complementation	mips2	XLOC_012975	ATMIPS2	-0.407081	0.129512	-0.260408	0.489449	0.48148	0.0430055	0.0158402	0.984998	XLOC_012975	171.137	146.254	109.664	137.276	128.281	122.404	154.223	138.959	AT2G22240	263433_at	ATIPS2ATMIPS2	ATIPS2_ATMIPS2_MIPS2__myo-inositol-1-phosphate synthase 2
733	AT5G41040	ASFT_HHT_RWP1__HXXXD-type acyl-transferase family protein	Suberin Synthesis & Transport 2	Aliphatic Suberin Feruloyl Transferase	BAHD	2.3.1.*	Aliphatic Suberin Feruloyl Transferase	ASFT1/RWP/FHT	Cytosolic	Mutant Char.; Heterol Exp'n.; RNAi potato lines	Catalyzes acyl transfer from feruloyl-CoA to w-hydroxyfatty acids and fatty alcohols; belongs to BAHD superfamily (61 proteins). Function in providing ferulate to suberin synthesis	asft; rwp1–1; rwp1–2; FHT-RNAi	XLOC_029347	HHT1	0.41372	0.148695	0.45139	0.12004	0.484836	0.0378786	0.344337	0.281774	XLOC_029347	221.025	703.537	934.723	1019.85	297.174	965.009	1312.87	1297.69	AT5G41040	249289_at 249289_at	ASFTHHTRWP1	ASFT_HHT_RWP1__HXXXD-type acyl-transferase family proteinASFT_HHT_RWP1__HXXXD-type acyl-transferase family protein
624	AT4G37050	AtPLAIVC_PLA V_PLAIII{beta}_PLP4__PATATIN-like protein 4	Oxylipin Metabolism 1	Acyl-Hydrolase (Patatin-like)	PAH	3.1.1.*	Acyl-Hydrolase (Patatin-like)						XLOC_026819	PLP4	-0.518395	0.336057	-0.0611649	0.972689	0.487113	0.536088	0.396816	0.717579	XLOC_026819	72.0587	9.85122	8.51076	9.79838	49.639	9.35565	12.5348	12.901	AT4G37050	246241_at	AtPLAIVCPLA VPLAIII{beta}PLP4	AtPLAIVC_PLA V_PLAIII{beta}_PLP4__PATATIN-like protein 4
709	AT5G23940	DCR_EMB3009_PEL3__HXXXD-type acyl-transferase family protein	Cutin Synthesis & Transport 1	DCR/PEL3 Acyltransferase	Unknown function		DCR/PEL3 Acyltransferase	PEL3/DCR	Mostly cytosolic (GFP)	Mutant Char.; Heterol Exp'n.	Knockout defective in cutin; protein mostly localized to cytoplasm; in vitro diacylglycerol acyltransferase activity; function in the pathway unknown	pel3/dcr	XLOC_032247	EMB3009	0.318974	0.3081	-0.234904	0.670142	0.487141	0.112263	0.0474129	0.951932	XLOC_032247	267.503	82.4221	67.0332	92.2868	334.677	69.443	95.3316	95.405	AT5G23940	249813_at	DCREMB3009PEL3	DCR_EMB3009_PEL3__HXXXD-type acyl-transferase family protein
545	AT4G13550	triglyceride lipases;triglyceride lipases	Oxylipin Metabolism 1; Oxylipin Metabolism 2	Lipid Acylhydrolase-like	LAH	3.1.1.*	Lipid Acylhydrolase-like						XLOC_025361	AT4G13550	-0.0245056	0.960089	0.483184	0.0923985	0.492035	0.0343894	0.418588	0.169701	XLOC_025361	142.521	88.4045	97.4406	84.06	140.281	122.715	137.714	113.155	AT4G13550	254715_at		triglyceride lipases;triglyceride lipases
678	AT5G13900	Bifunctional inhibitor/lipid-transfer protein/seed storage 2S albumin superfamily protein	Fatty Acid Elongation & Wax Biosynthesis	Lipid Transfer Protein	LTP		Lipid Transfer Protein type 5	(LTP type 5)	Extracellular	Seq. Similarity	Predicted GPI-anchored protein. High transcript co-upregulation with suberin biosynthetic genes; Seq. Similarity to LTPG		XLOC_031681	VAS	0.413751	0.63114	0.631979	0.402303	0.495604	0.432894	0.144782	0.910082	XLOC_031681	14.4445	41.2856	71.1353	81.151	20.3552	65.4476	102.157	89.9001	AT5G13900	250230_at		Bifunctional inhibitor/lipid-transfer protein/seed storage 2S albumin superfamily protein
264	AT2G28670	ESB1__Disease resistance-responsive (dirigent-like protein) family protein	Suberin Synthesis & Transport 2	Disease resistance-responsive family protein / dirigent protein	DIR		Disease resistance-responsive family protein / dirigent protein	DIR10		Mutant Char.	Mutant characterized by 2-fold increased root suberin. Dirigent proteins are supposed to be involved in polymerisation of cell wall phenolics	esb1	XLOC_013378	AT2G28670	-0.344966	0.0905667	0.535342	0.00494137	0.499098	0.00397371	-0.243507	0.374715	XLOC_013378	3207.93	2253.66	2461.65	2406.16	2520.38	3274.61	3488.19	2031.56	AT2G28670	263437_at	ESB1	ESB1__Disease resistance-responsive (dirigent-like protein) family protein
385	AT3G13900	ATPase E1-E2 type family protein / haloacid dehalogenase-like hydrolase family protein	Pathway, function or subcellular location uncertain	Translocase	TL		Translocase						XLOC_015365	ALA7	0.52193	NA	0.26586	0.899543	0.50275	0.687238	1.02072	0.455993	XLOC_015365	6.98641	4.91427	5.63874	2.40321	10.9465	6.13585	8.44824	6.20808	AT3G13900	258200_at		ATPase E1-E2 type family protein / haloacid dehalogenase-like hydrolase family protein
705	AT5G23190	CYP86B1__cytochrome P450, family 86, subfamily B, polypeptide 1	Suberin Synthesis & Transport 1	Fatty Acyl Omega-Hydroxylase	FAH	1.14.13.*	Fatty Acyl Omega-Hydroxylase (CYP86B) (ER)	CYP86B1	Endomembrane (GFP)	Mutant Char.; in-planta Overexp'n.; RNAi lines	Root and seed suberin phenotype	cyp86b1/ralph	XLOC_028288	CYP86B1	-0.425955	NA	-0.149129	NA	0.509825	0.787914	-0.224002	NA	XLOC_028288	0.351087	3.7458	1.33151	1.01461	0	3.36858	2.2443	0.733358	AT5G23190	249881_at 249881_at 249881_at	CYP86B1	CYP86B1__cytochrome P450, family 86, subfamily B, polypeptide 1CYP86B1__cytochrome P450, family 86, subfamily B, polypeptide 1CYP86B1__cytochrome P450, family 86, subfamily B, polypeptide 1
259	AT2G26870	NPC2__non-specific phospholipase C2	Eukaryotic Galactolipid & Sulfolipid Synthesis	Phospholipase C (Non specific)	nsPLC	3.1.4.3	Phospholipase C (Non specific)	NPC2 (Non specific)		Seq. Similarity	Seq. Similarity to bacterial PC-PLC		XLOC_013261	NPC2	-0.391364	0.364912	-0.237642	0.837432	0.512395	0.372356	0.034828	0.983566	XLOC_013261	100.109	13.3389	13.8353	16.5725	75.7698	11.4069	20.0228	16.9412	AT2G26870	266860_at	NPC2	NPC2__non-specific phospholipase C2
495	AT3G56060	Glucose-methanol-choline (GMC) oxidoreductase family protein	Suberin Synthesis & Transport 1	omega-Hydroxy Fatty Acyl Dehydrogenase	HFADH	1.1.1.*	omega-Hydroxy Fatty Acyl Dehydrogenase			Seq. Similarity	Seq. Similarity to HOTHEAD		XLOC_021153	AT3G56060	0.027445	0.949069	0.319993	0.428822	0.513786	0.0540598	-0.145133	0.784662	XLOC_021153	182.76	49.0053	46.13	65.7674	185.958	61.423	66.0079	60.0415	AT3G56060	251746_at		Glucose-methanol-choline (GMC) oxidoreductase family protein
649	AT5G04930	ALA1__aminophospholipid ATPase 1	Lipid Trafficking	Aminophospholipid ATPase	ALA	3.6.1.3	Aminophospholipid ATPase	ALA1		Seq. Similarity; Heterol Exp'n.			XLOC_027306	ALA1	-0.196191	0.143665	0.413941	0.000295577	0.514157	2.95e-07	0.186883	0.223658	XLOC_027306	985.677	615.511	682.271	800.494	858.57	819.141	975.601	913.073	AT5G04930	250818_at 250818_at	ALA1	ALA1__aminophospholipid ATPase 1ALA1__aminophospholipid ATPase 1
501	AT3G57140	SDP1-LIKE__sugar-dependent 1-like	Triacylglycerol & Fatty Acid Degradation;Oxylipin Metabolism 1	Triacylglycerol Lipase (TAGL)	TAGL	3.1.1.3	Triacylglycerol Lipase (TAGL)	SDP1-LIKE		Mutant Char.	Previous enzyme ID : 164 (Patatin-like Acyl-Hydrolase) because of its Patatin domain; Experimental: lipid phenotype in double SDP1/SDP1-like mutant		XLOC_021216	SDP1-LIKE	0.0276126	0.96907	0.348456	0.550633	0.519268	0.163056	-0.00486746	0.999095	XLOC_021216	57.5483	37.9847	40.7708	51.8149	58.7463	48.5976	59.0857	51.3223	AT3G57140	251654_at 251654_at	SDP1-LIKE	SDP1-LIKE__sugar-dependent 1-likeSDP1-LIKE__sugar-dependent 1-like
100	AT1G34260	FAB1D__FORMS APLOID AND BINUCLEATE CELLS 1A	Phospholipid Signaling	Phosphatidylinositol-Phosphate Kinase type III	PIPK-III	2.7.1.* (2.7.1.68)	Phosphatidylinositol-Phosphate Kinase type III						XLOC_001983	FAB1D	-0.133416	0.596189	0.384239	0.0523773	0.519771	0.000720023	0.275274	0.210782	XLOC_001983	255.346	192.712	197.934	221.095	232.155	250.342	284.47	266.925	AT1G34260	262540_at	FAB1D	FAB1D__FORMS APLOID AND BINUCLEATE CELLS 1A
506	AT3G58550	Bifunctional inhibitor/lipid-transfer protein/seed storage 2S albumin superfamily proteinBifunctional inhibitor/lipid-transfer protein/seed storage 2S albumin superfamily protein	Fatty Acid Elongation & Wax Biosynthesis	Lipid Transfer Protein	LTP		Lipid Transfer Protein type 7	(LTP type 7)	membrane-anchored by GPI	Seq. Similarity	GPI anchored; Seq. Similarity to LTPG1		XLOC_021308	AT3G58550	0.27894	0.480904	0.269554	0.276318	0.525153	0.00111796	0.420623	0.0294317	XLOC_021308	44.5701	647.927	745.561	784.287	54.5413	780.678	1075.66	1050.15	AT3G58550	251531_at 251531_at		Bifunctional inhibitor/lipid-transfer protein/seed storage 2S albumin superfamily proteinBifunctional inhibitor/lipid-transfer protein/seed storage 2S albumin superfamily protein
135	AT1G54280	ATPase E1-E2 type family protein / haloacid dehalogenase-like hydrolase family protein	Pathway, function or subcellular location uncertain	Translocase	TL		Translocase						XLOC_007240	ALA6	-0.110042	NA	1.32188	0.289936	0.539424	0.689866	0.242052	0.91052	XLOC_007240	4.94686	2.30219	3.7479	7.04407	4.3323	7.08146	5.91294	8.17535	AT1G54280	262998_at		ATPase E1-E2 type family protein / haloacid dehalogenase-like hydrolase family protein
261	AT2G27130	Bifunctional inhibitor/lipid-transfer protein/seed storage 2S albumin superfamily protein	Fatty Acid Elongation & Wax Biosynthesis	Lipid Transfer Protein	LTP		Lipid Transfer Protein type 5	(LTP type 5)	Extracellular	Seq. Similarity	Seq. Similarity		XLOC_010411	XYP11	-0.72666	0.371664	0.225258	0.880073	0.554765	0.492537	0.117357	0.946089	XLOC_010411	17.8782	12.2724	11.9089	11.2714	10.5594	14.6583	17.9177	11.9969	AT2G27130	266311_at		Bifunctional inhibitor/lipid-transfer protein/seed storage 2S albumin superfamily protein
715	AT5G25370	PLDALPHA3__phospholipase D alpha 3	Phospholipid Signaling	Phospholipase D alpha	PLD alpha	3.1.4.4	Phospholipase D alpha						XLOC_032340	PLDALPHA3	-0.13274	0.877026	-0.136302	0.897444	0.557115	0.258931	0.16047	0.872476	XLOC_032340	24.4245	30.3435	21.8566	25.8771	22.1058	27.9311	32.6606	28.3001	AT5G25370	246937_at 246937_at	PLDALPHA3	PLDALPHA3__phospholipase D alpha 3PLDALPHA3__phospholipase D alpha 3
711	AT5G24210	alpha/beta-Hydrolases superfamily protein	Oxylipin Metabolism 1; Oxylipin Metabolism 2	Lipid Acylhydrolase-like	LAH	3.1.1.*	Lipid Acylhydrolase-like						XLOC_028349	AT5G24210	1.16324	NA	1.59748	NA	0.557845	0.70158	-0.0209345	0.996992	XLOC_028349	5.09832	0	2.52184	2.85457	12.499	1.9276	4.08853	2.8388	AT5G24210	249777_at		alpha/beta-Hydrolases superfamily protein
607	AT4G33030	SQD1__sulfoquinovosyldiacylglycerol 1	Prokaryotic Galactolipid, Sulfolipid, & Phospholipid Synthesis 2;Eukaryotic Galactolipid & Sulfolipid Synthesis	UDP-Sulfoquinovose Synthase	SQS	3.13.1.1	UDP-Sulfoquinovose Synthase	SQD1	Plastid	Heterol Exp'n.			XLOC_023906	SQD1	0.644788	0.0010659	0.239673	0.519559	0.55807	0.00931915	0.458364	0.0783516	XLOC_023906	1677.97	237.72	238.429	271.701	2633.66	279.442	351.993	373.6	AT4G33030	253386_at	SQD1	SQD1__sulfoquinovosyldiacylglycerol 1
497	AT3G56700	AtFAR6_FAR6__fatty acid reductase 6	Fatty Acid Elongation & Wax Biosynthesis	Alcohol-forming Fatty Acyl-CoA Reductase	AlcFAR	1.2.1.n2	Alcohol-forming Fatty Acyl-CoA Reductase	AlcFAR6	Plastid	Heterol Exp'n.	Highly expressed ; upregulated in epidermis of stems; knockout has no obvious cuticular wax defect; produced C16:o primary alcohol in yeast and in planta		XLOC_021190	FAR6	0.30139	NA	1.7123	NA	0.558519	NA	1.4721	NA	XLOC_021190	0.443436	0	1.15547	1.0454	0.789045	2.02594	2.15904	4.39873	AT3G56700	246342_at	AtFAR6	AtFAR6_FAR6__fatty acid reductase 6
253	AT2G25890	Oleosin family protein	Triacylglycerol Biosynthesis	Oil-Body Oleosin	OBO		Oil-Body Oleosin		Oilbody	Seq. Similarity			XLOC_010340	AT2G25890	-1.07912	0.195889	0.00244103	1	0.56123	0.725111	0.693304	0.700314	XLOC_010340	68.0806	3.20686	0.840297	1.70891	30.2918	3.317	1.90967	3.82087	AT2G25890	266654_at		Oleosin family protein
118	AT1G49430	LACS2_LRD2__long-chain acyl-CoA synthetase 2	Fatty Acid Elongation & Wax Biosynthesis	Long-Chain Acyl-CoA Synthetase	LACS	6.2.1.3	Long-Chain Acyl-CoA Synthetase	LACS2		Mutant Char.; Heterol Exp'n.	Protein family of 9 members; mutant have defected cuticle; cuticle is more permeable for dyes, interestingly leafs are more resistant to the pathogen Botrytis; LACS2 mutant has defected cuticle	lacs2	XLOC_002637	LACS2	0.191512	0.636824	0.582723	0.0748656	0.563998	0.0399371	0.32751	0.430297	XLOC_002637	527.653	275.675	437.257	746.404	604.443	414.387	650.638	939.542	AT1G49430	262414_at	LACS2LRD2	LACS2_LRD2__long-chain acyl-CoA synthetase 2
289	AT2G37360	ABCG2__ABC-2 type transporter family protein	Fatty Acid Elongation & Wax Biosynthesis	ABC Transporter	ABC		ABC Transporter	WBC2 / ABCG2		Seq. Similarity	Seq. Similarity to ABCG11; ABCG12/CER5		XLOC_013926	ABCG2	0.260226	0.524898	0.605573	0.000189693	0.567769	0.000132489	0.664887	8.87e-06	XLOC_013926	39.7242	447.824	625.182	810.808	49.5221	681.188	929.154	1289.53	AT2G37360	266006_at	ABCG2	ABCG2__ABC-2 type transporter family protein
332	AT2G46500	ATPI4K GAMMA 4_PI4K GAMMA 4_UBDK GAMMA 4__phosphoinositide 4-kinase gamma 4	Phospholipid Signaling	Phosphatidylinositol-4-Kinase gamma	PI4K gamma	2.7.1.67	Phosphatidylinositol-4-Kinase gamma						XLOC_014483	PI4K GAMMA 4	0.0764189	0.662925	0.286299	0.0237669	0.573025	1.78e-09	0.265084	0.0343555	XLOC_014483	746.065	594.809	615.662	682.997	786.166	724.592	916.687	823.785	AT2G46500	265461_at	ATPI4K GAMMA 4UBDK GAMMA 4	ATPI4K GAMMA 4_PI4K GAMMA 4_UBDK GAMMA 4__phosphoinositide 4-kinase gamma 4
454	AT3G48610	NPC6__non-specific phospholipase C6	Eukaryotic Galactolipid & Sulfolipid Synthesis	Phospholipase C (Non specific)	nsPLC	3.1.4.3	Phospholipase C (Non specific)	NPC6 (Non specific)		Seq. Similarity	Seq. Similarity to bacterial PC-PLC		XLOC_020696	NPC6	0.31483	0.0964545	0.0408256	0.94085	0.575571	0.00140946	0.755507	4.49e-05	XLOC_020696	590.012	165.76	145.286	129.015	735.791	169.46	217.632	217.54	AT3G48610	252343_at	NPC6	NPC6__non-specific phospholipase C6
337	AT2G48130	Bifunctional inhibitor/lipid-transfer protein/seed storage 2S albumin superfamily protein	Fatty Acid Elongation & Wax Biosynthesis	Lipid Transfer Protein	LTP		Lipid Transfer Protein type 5	(LTP type 5)	membrane-anchored by GPI	Seq. Similarity	Confirmed GPI-anchored protein. High transcript co-upregulation with suberin biosynthetic genes. Seq. Similarity to LTPG		XLOC_014570	AT2G48130	0.575358	0.00825349	0.505529	0.0298373	0.582623	0.00301627	0.164247	0.682516	XLOC_014570	457.549	1534.51	1601.55	2243.62	686.159	2184.94	2407.24	2515.76	AT2G48130	262349_at		Bifunctional inhibitor/lipid-transfer protein/seed storage 2S albumin superfamily protein
305	AT2G40116	Phosphoinositide-specific phospholipase C family protein	Phospholipid Signaling	Phosphoinositide-specific Phospholipase C	PIPLC	3.1.4.11,3.1.4.11,3.1.4.11	Phosphoinositide-specific Phospholipase C						XLOC_011208	PLC6	-0.160372	NA	0	NA	0.585061	NA	-0.331901	NA	XLOC_011208	0.351087	0	0	1.01461	0	0	1.32169	0.311845	AT2G40116			Phosphoinositide-specific phospholipase C family protein
578	AT4G24160	alpha/beta-Hydrolases superfamily protein	Mitochondrial Phospholipid Synthesis	Lysophosphatidic acid acyltransferase	LPAAT	2.3.1.51	Lysophosphatidic acid acyltransferase	LPAAT=>LPAAT (CGI-58)	Mitochondria	Activity in vitro; Heterol Exp'n	Also shows lipase and phospholipase activity. Since changed ID from cardiolipin acyltransferase, should I leave prior comments At4g24160, A Soluble Acyl-Coenzyme A Dependent Lysophosphatidic Acid Acyltransferase; Seq. Similarity to yeast CLD1? Seq. Similarity to mamalian CGI-58 but contains a full lipase motif; Recombinant protein shows acyltransferase, phospho- and TAG lipase activities (weak sp…		XLOC_023370	AT4G24160	0.0826801	0.785616	0.400572	0.0391844	0.585878	0.000115829	0.399704	0.0387881	XLOC_023370	382.359	390.778	418.428	368.867	404.846	514.703	629.546	488.509	AT4G24160	254204_at		alpha/beta-Hydrolases superfamily protein
56	AT1G17340	SAC5__Phosphoinositide phosphatase family protein	Phospholipid Signaling	Sac domain-containing Phosphoinositide Phosphatase	Sac-PIP		Sac domain-containing Phosphoinositide Phosphatase						XLOC_000970	SAC5	-0.153414	0.442253	0.616515	4.56e-06	0.590548	2.37e-06	0.205439	0.315977	XLOC_000970	654.375	491.001	617.236	666.684	587.739	751.483	931.432	770.019	AT1G17340	261060_at	SAC5	SAC5__Phosphoinositide phosphatase family protein
230	AT2G13610	ABCG5__ABC-2 type transporter family proteinABCG5__ABC-2 type transporter family protein	Fatty Acid Elongation & Wax Biosynthesis	ABC Transporter	ABC		ABC Transporter	WBC5 / ABCG5		Seq. Similarity	Seq. Similarity to ABCG11; ABCG12/CER5		XLOC_012451	ABCG5	0.6034	0.0774981	0.0819521	0.972689	0.590719	0.565657	0.419236	0.775477	XLOC_012451	174.919	2.82978	2.62634	3.38704	267.559	3.15048	4.75978	4.86693	AT2G13610	263726_at	ABCG5	ABCG5__ABC-2 type transporter family protein
13	AT1G04220	KCS2__3-ketoacyl-CoA synthase 2	Fatty Acid Elongation & Wax Biosynthesis	Ketoacyl-CoA Synthase	KCS	2.3.1.119	Ketoacyl-CoA Synthase	KCS2/DAISY	Endomembrane (GFP)	Mutant Char., Heterol Exp'n.; Comple. of yeast mutant	Protein family of 21 members-Root but not seed suberin phenotype. Other family members may have redundant functions. Double mutant of kcs2,kcs20 results in 15-20% reduction in cuticular wax. STKCS6 homology to both AtKCS6 and AtKCS5 is similar; it cannot unambiguously be assumed that StKCS6 is the potato orthologue of AtKCS6	daisy	XLOC_004646	KCS2	0.138759	0.538023	0.380622	0.0463657	0.594148	4.44e-05	0.344661	0.0646042	XLOC_004646	1219.52	487.013	564.621	829.884	1342.47	633.624	854.52	1056.71	AT1G04220	264318_at 264318_at	KCS2	KCS2__3-ketoacyl-CoA synthase 2KCS2__3-ketoacyl-CoA synthase 2
273	AT2G30660	ATP-dependent caseinolytic (Clp) protease/crotonase family protein	Triacylglycerol & Fatty Acid Degradation	Hydroxyisobutyryl-CoA Hydrolase	HIBCH	3.1.2.4	Hydroxyisobutyryl-CoA Hydrolase		Peroxisome	Seq. Similarity			XLOC_013505	AT2G30660	-0.498725	NA	-0.467689	NA	0.595556	NA	0.994539	NA	XLOC_013505	1.67642	0.527591	0	0.624828	0.721546	0	0.671253	2.77637	AT2G30660	267572_at		ATP-dependent caseinolytic (Clp) protease/crotonase family protein
676	AT5G13580	ABCG6__ABC-2 type transporter family protein	Fatty Acid Elongation & Wax Biosynthesis	ABC Transporter	ABC		ABC Transporter	WBC6 / ABCG6		Seq. Similarity	High transcript co-upregulation with suberin biosynthetic genes; Seq. Similarity to WBC11 & WB12		XLOC_027758	ABCG6	0.0947546	0.817486	0.56809	0.0182294	0.603245	0.0031053	0.218176	0.553853	XLOC_027758	277.308	384.824	557.136	841.472	297.383	571.636	849.653	980.203	AT5G13580	250239_at	ABCG6	ABCG6__ABC-2 type transporter family protein
493	AT3G55940	Phosphoinositide-specific phospholipase C family protein	Phospholipid Signaling	Phosphoinositide-specific Phospholipase C	PIPLC	3.1.4.11,3.1.4.11,3.1.4.11	Phosphoinositide-specific Phospholipase C						XLOC_017660	PLC7	-0.640411	0.0362344	0.585755	0.0892349	0.606869	0.0328727	0.210384	0.705335	XLOC_017660	120.709	76.324	78.0055	89.6655	76.2361	114.735	119.24	104.046	AT3G55940	251768_at		Phosphoinositide-specific phospholipase C family protein
429	AT3G25620	ABCG21__ABC-2 type transporter family protein	Fatty Acid Elongation & Wax Biosynthesis	ABC Transporter	ABC		ABC Transporter	WBC21 / ABCG21		Seq. Similarity	Seq. Similarity to ABCG11; ABCG12/CER5		XLOC_019580	ABCG21	-0.401678	0.619779	1.10463	0.196003	0.625634	0.481122	-0.134099	0.934878	XLOC_019580	19.6689	4.81392	5.00883	13.4047	14.8107	11.4283	8.30396	12.012	AT3G25620	256757_at	ABCG21	ABCG21__ABC-2 type transporter family protein
120	AT1G51260	LPAT3__lysophosphatidyl acyltransferase 3	Triacylglycerol Biosynthesis	1-Acylglycerol-3-Phosphate Acyltransferase	LPAAT	2.3.1.51	1-Acylglycerol-3-Phosphate Acyltransferase	LPAAT3	Endomembrane	Heterol Exp'n.; Seq. Similarity	Pollen specifc with high expression. Seq. similarity to human AGPAT3		XLOC_007056	LPAT3	-0.502442	0.562781	0.872645	0.237015	0.634597	0.325556	0.189243	0.878777	XLOC_007056	15.2795	14.2937	18.6323	29.0128	10.1812	26.9852	30.0049	33.1511	AT1G51260	265134_at	LPAT3	LPAT3__lysophosphatidyl acyltransferase 3
341	AT3G01570	Oleosin family protein	Triacylglycerol Biosynthesis	Oil-Body Oleosin	OBO		Oil-Body Oleosin		Oilbody	Mutant Char.; Seq. Similarity		ole4	XLOC_018125	AT3G01570	-1.44149	0.170395	0.170991	0.948304	0.63795	0.6475	0.0308788	0.994394	XLOC_018125	143.254	14.0057	11.9426	16.3021	43.262	16.3678	21.3435	16.8312	AT3G01570	259167_at		Oleosin family protein
223	AT2G04350	LACS8__AMP-dependent synthetase and ligase family protein	Fatty Acid Elongation, Desaturation & Export From Plastid	Long-Chain Acyl-CoA Synthetase	LACS	6.2.1.3	Long-Chain Acyl-CoA Synthetase	LACS8	Plastid envelope	Heterol Exp'n.; Comple. of yeast mutant			XLOC_009021	LACS8	0.0251955	0.944679	0.402827	0.0327649	0.646601	8.37e-06	0.479498	0.00494056	XLOC_009021	479.057	378.604	441.56	455.64	487.985	499.72	693.522	638.199	AT2G04350	263811_at	LACS8	LACS8__AMP-dependent synthetase and ligase family protein
679	AT5G14180	MPL1__Myzus persicae-induced lipase 1	Triacylglycerol & Fatty Acid Degradation	Triacylglycerol Lipase (TAGL)	TAGL	3.1.1.3	Triacylglycerol Lipase (TAGL)			Seq. Similarity	Seq. similarity ONLY (to AtLIP1 ; human gastric ; lysosomal lipases BLAST score>100)		XLOC_031699	MPL1	-0.46982	0.285563	0.29582	0.71675	0.647245	0.157289	0.532152	0.406154	XLOC_031699	97.5162	25.3822	22.3815	21.4517	69.7331	30.9678	35.8295	31.075	AT5G14180	250199_at 250219_at	MPL1	MPL1__Myzus persicae-induced lipase 1
654	AT5G06530	ABCG22_AtABCG22__ABC-2 type transporter family protein	Fatty Acid Elongation & Wax Biosynthesis	ABC Transporter	ABC		ABC Transporter	WBC23 / ABCG22		Seq. Similarity	Mutation of ABCG22 results in increased water transpiration and sensitivity to drought; suggested to be involved in stomatal regulation		XLOC_031294	AT5G06530	1.26403	1.79e-12	0.529747	0.387511	0.648385	0.167992	-0.221349	0.716958	XLOC_031294	202.624	14.1562	12.3997	41.3135	488.936	20.7941	19.8368	35.6602	AT5G06530	250690_at	ABCG22AtABCG22	ABCG22_AtABCG22__ABC-2 type transporter family protein
19	AT1G06080	ADS1_AtADS1__delta 9 desaturase 1	Pathway, function or subcellular location uncertain	Acyl-CoA Desaturase-like	ADS	1.14.99.*	Acyl-CoA Desaturase-like						XLOC_000292	ADS1	-0.731076	0.000945465	0.458337	0.314324	0.650165	0.0253898	0.239705	0.644717	XLOC_000292	366.416	34.6153	44.5192	60.7135	219.672	47.3082	70.5129	71.8035	AT1G06080	260957_at	ADS1AtADS1	ADS1_AtADS1__delta 9 desaturase 1
294	AT2G38110	ATGPAT6_GPAT6__glycerol-3-phosphate acyltransferase 6	Cutin Synthesis & Transport 1	Glycerol-3-Phosphate Acyltransferase	GPAT	2.3.1.198	sn-2-Glycerol-3-Phosphate Acyltransferase/Phosphatase	sn-2-GPAT6	Plasma/ER?	Mutant Char.; Heterol Exp'n.; in-planta Overexp'n.	Has also phosphatase activity in vitro	gpat6	XLOC_013968	ATGPAT6	0.458244	0.270926	0.778512	6.1e-05	0.682276	0.000115201	0.470291	0.0249831	XLOC_013968	27.2398	177.75	274.019	454.871	38.8458	305.131	441.013	631.224	AT2G38110	267144_at	ATGPAT6	ATGPAT6_GPAT6__glycerol-3-phosphate acyltransferase 6
472	AT3G51970	ASAT1_ATASAT1_ATSAT1__acyl-CoA sterol acyl transferase 1	Pathway, function or subcellular location uncertain	Membrane-bound O-acyltransferase	ACAT	2.3.1.26	acyl-CoA:sterol transferase	ACAT1		Seq. Similarity	Fatty acyl-CoA:sterol acyltransferase; required for formation of sterol esters		XLOC_017417	ATSAT1	0.169243	0.75502	0.240133	0.718518	0.690726	0.0316294	-0.105669	0.900548	XLOC_017417	47.5515	34.8046	35.9014	41.4149	53.2634	41.4257	58.5141	38.623	AT3G51970	252084_at	ASAT1ATASAT1ATSAT1	ASAT1_ATASAT1_ATSAT1__acyl-CoA sterol acyl transferase 1
695	AT5G19410	ABCG23__ABC-2 type transporter family protein	Fatty Acid Elongation & Wax Biosynthesis	ABC Transporter	ABC		ABC Transporter	WBC24 / ABCG23		Seq. Similarity	Seq. Similarity to ABCG11; ABCG12/CER5		XLOC_032005	ABCG23	0.619962	0.235584	0.577719	0.139995	0.694782	0.0198596	0.408584	0.342315	XLOC_032005	18.9916	166.747	234.508	426.213	30.8981	249.701	382.689	568.286	AT5G19410	246067_at 246067_at	ABCG23	ABCG23__ABC-2 type transporter family proteinABCG23__ABC-2 type transporter family protein
263	AT2G28630	KCS12__3-ketoacyl-CoA synthase 12	Fatty Acid Elongation & Wax Biosynthesis	Ketoacyl-CoA Synthase	KCS	2.3.1.119	Ketoacyl-CoA Synthase	KCS12	Endomembrane		Upregulated in epidermis of stems		XLOC_013375	KCS12	-0.207756	0.791931	0.176043	0.896214	0.698725	0.292608	0.213173	0.863125	XLOC_013375	894.22	24.4962	14.536	27.3618	770.021	28.2692	24.5173	31.9785	AT2G28630	263443_at	KCS12	KCS12__3-ketoacyl-CoA synthase 12
416	AT3G22600	LTPG5__Bifunctional inhibitor/lipid-transfer protein/seed storage 2S albumin superfamily protein	Fatty Acid Elongation & Wax Biosynthesis	Lipid Transfer Protein	LTP		Lipid Transfer Protein type 5	(LTP type 5)	Extracellular	Seq. Similarity	Seq. Similarity		XLOC_019403	AT3G22600	-0.00363751	0.994603	0.615005	0.00601107	0.69904	0.000278797	0.604494	0.00606218	XLOC_019403	519.117	610.796	888.714	873.978	518.307	938.502	1449.78	1334.01	AT3G22600	256933_at 256933_at	LTPG5	LTPG5__Bifunctional inhibitor/lipid-transfer protein/seed storage 2S albumin superfamily proteinLTPG5__Bifunctional inhibitor/lipid-transfer protein/seed storage 2S albumin superfamily protein
750	AT5G48485	DIR1__Bifunctional inhibitor/lipid-transfer protein/seed storage 2S albumin superfamily protein	Fatty Acid Elongation & Wax Biosynthesis	Lipid Transfer Protein	LTP		Lipid Transfer Protein type 3	(LTP type 3)	Extracellular	Seq. Similarity	Seq. Similarity		XLOC_033725	DIR1	-0.394858	0.48943	-0.70238	0.509065	0.700407	0.527886	0.0998964	0.962129	XLOC_033725	184.454	9.69912	1.8209	3.80761	139.323	5.81688	3.77372	4.2123	AT5G48485	248684_at	DIR1	DIR1__Bifunctional inhibitor/lipid-transfer protein/seed storage 2S albumin superfamily protein
761	AT5G51210	OLEO3__oleosin3	Triacylglycerol Biosynthesis	Oil-Body Oleosin	OBO		Oil-Body Oleosin		Oilbody	Seq. Similarity			XLOC_029985	OLEO3	-0.15872	0.811663	-1.27537	0.0937751	0.705732	0.367756	-0.459496	0.715717	XLOC_029985	421.897	13.071	5.324	7.39517	376.398	4.69234	9.39267	5.11635	AT5G51210	248435_at	OLEO3	OLEO3__oleosin3
631	AT4G39480	CYP96A9__cytochrome P450, family 96, subfamily A, polypeptide 9	Fatty Acid Elongation & Wax Biosynthesis	Midchain Alkane Hydroxylase	CYP450, 96A	1.14.13.*	Midchain Alkane Hydroxylase / Cytochrome P450, 96A	CYP96A9		Seq. Similarity	Seq. Similarity to MAH1		XLOC_024300	CYP96A9	1.1683	0.0605818	0.893157	0.63255	0.724727	0.636673	0.712106	0.711276	XLOC_024300	77.7878	0.319643	0.315176	0.6943	182.46	1.46239	1.21561	2.02798	AT4G39480	252896_at	CYP96A9	CYP96A9__cytochrome P450, family 96, subfamily A, polypeptide 9
587	AT4G27030	FAD4_FADA__fatty acid desaturase A	Prokaryotic Galactolipid, Sulfolipid, & Phospholipid Synthesis 2	FAD4-like Desaturase	FAD4 like	1.14.99.*	Phosphatidylglycerol Desaturase	FAD4	Plastid	Mutant Char.		fad4	XLOC_023540	FAD4	-0.210861	0.693888	0.633827	0.195507	0.725181	0.0676155	-0.0291323	0.983608	XLOC_023540	96.3481	35.2278	28.5105	34.0734	82.8081	55.8422	48.227	33.2889	AT4G27030	253943_at	FAD4FADA	FAD4_FADA__fatty acid desaturase A
162	AT1G64400	LACS3__AMP-dependent synthetase and ligase family protein	Fatty Acid Elongation & Wax Biosynthesis	Long-Chain Acyl-CoA Synthetase	LACS	6.2.1.3	Long-Chain Acyl-CoA Synthetase	LACS3		Seq. Similarity; Heterol Exp'n.			XLOC_007790	LACS3	0.290173	0.35	0.861709	0.00242848	0.727198	0.00351689	0.023087	0.981124	XLOC_007790	176.446	51.5211	68.9679	95.3298	215.803	94.0312	114.964	96.9327	AT1G64400	259737_at	LACS3	LACS3__AMP-dependent synthetase and ligase family protein
657	AT5G07510	ATGRP-4_ATGRP14_GRP-4_GRP14__glycine-rich protein 14	Triacylglycerol Biosynthesis	Pollen-surface Oleosin	PO		Pollen-surface Oleosin			Seq. Similarity	Tapetum specific expression		XLOC_031353	GRP14	-0.0575377	NA	-0.28724	NA	0.729893	NA	-0.477058	NA	XLOC_031353	0.74586	0.263795	0.560198	3.34046	0.654047	0	1.57305	2.09041	AT5G07510	250635_at	ATGRP-4ATGRP14	ATGRP-4_ATGRP14_GRP-4_GRP14__glycine-rich protein 14
428	AT3G25610	ATPase E1-E2 type family protein / haloacid dehalogenase-like hydrolase family protein	Pathway, function or subcellular location uncertain	Translocase	TL		Translocase						XLOC_019579	ALA10	-0.0326392	0.94567	0.454477	0.0641183	0.733083	4.23e-05	0.624554	0.00174353	XLOC_019579	166.798	225.243	298.496	368.783	162.445	307.938	498.202	571.11	AT3G25610	256756_at		ATPase E1-E2 type family protein / haloacid dehalogenase-like hydrolase family protein
333	AT2G46720	HIC_KCS13__3-ketoacyl-CoA synthase 13	Fatty Acid Elongation & Wax Biosynthesis	Ketoacyl-CoA Synthase	KCS	2.3.1.119	Ketoacyl-CoA Synthase	KCS13/HIC	Endomembrane	Mutant Char.	Involved in control of stomate numbers at high CO2 concentrations; no evidence of role in cuticular wax biosynthesis	hic	XLOC_011630	HIC	-0.452849	NA	-0.263826	0.928728	0.734296	0.63467	-0.584045	0.81718	XLOC_011630	39.0637	0.332581	0.595275	0.351099	28.2952	0	1.5086	0	AT2G46720	266319_s_at	HICKCS13	HIC_KCS13__3-ketoacyl-CoA synthase 13
430	AT3G25760	AOC1_ERD12__allene oxide cyclase 1	Oxylipin Metabolism 1; Oxylipin Metabolism 2	Allene Oxide Cyclase	AOX	5.3.99.6	Allene Oxide Cyclase						XLOC_016141	AOC1	0.505144	0.250914	0.662727	0.54136	0.734598	0.351152	0.127957	0.943712	XLOC_016141	145.26	4.69179	4.79953	5.95582	207.895	7.66275	8.61777	6.81744	AT3G25760	257641_s_at	AOC1ERD12	AOC1_ERD12__allene oxide cyclase 1
350	AT3G04290	ATLTL1_LTL1__Li-tolerant lipase 1	Cutin Synthesis & Transport 1	Polyester Synthase	PS		Polyester Synthase	LTL1=>LTL1/CD1	Cell Wall	Seq. Similarity; Mutant Char.;	GDSL-like Hydrolase/Lipase superfamily; Seq. Similarity to tomato CD1/GDSL1; flower nanoridges absent in 35S:miR-At5g33370/At3g04290 lines; in planta overexpression results in increased salt tolerance;pas1 mutants have a 50-60% reduction of VLCFAs foind in free fatty acids, tryacyl glycerols, and sphingolipids.		XLOC_018284	ATLTL1	0.330297	NA	0.207719	NA	0.737784	NA	0.830621	NA	XLOC_018284	1584.56	11.226	0.945528	0.312414	2123.58	16.9327	15.5267	16.9372	AT3G04290	258589_at	ATLTL1	ATLTL1_LTL1__Li-tolerant lipase 1
704	AT5G23190	CYP86B1__cytochrome P450, family 86, subfamily B, polypeptide 1	Suberin Synthesis & Transport 1	Fatty Acyl Omega-Hydroxylase	FAH	1.14.13.*	Fatty Acyl Omega-Hydroxylase (CYP86B) (ER)	CYP86B1	Endomembrane (GFP)	Mutant Char.; in-planta Overexp'n.; RNAi lines	Root and seed suberin phenotype	cyp86b1/ralph	XLOC_032203	CYP86B1	0.661121	0.330835	0.720691	0.28943	0.746236	0.165317	0.629162	0.379746	XLOC_032203	28.8657	268.306	420.424	545.496	48.4556	452.912	723.023	861.476	AT5G23190	249881_at 249881_at 249881_at	CYP86B1	CYP86B1__cytochrome P450, family 86, subfamily B, polypeptide 1CYP86B1__cytochrome P450, family 86, subfamily B, polypeptide 1CYP86B1__cytochrome P450, family 86, subfamily B, polypeptide 1
520	AT4G00360	ATT1_CYP86A2__cytochrome P450, family 86, subfamily A, polypeptide 2ATT1_CYP86A2__cytochrome P450, family 86, subfamily A, polypeptide 2	Cutin Synthesis & Transport 1	Fatty Acyl omega-Hydroxylase	FAH	1.14.13.*	Fatty Acyl omega-Hydroxylase (CYP86A)	CYP86A2	Endomembrane	Mutant Char.; Heterol Exp'n.		att1	XLOC_021702	CYP86A2	0.0819951	0.808178	0.18889	0.610125	0.748951	4.23e-05	0.029142	0.959231	XLOC_021702	5465.16	345.731	305.148	590.746	5785.71	393.198	516.06	603.345	AT4G00360	255690_at 255690_at	ATT1CYP86A2	ATT1_CYP86A2__cytochrome P450, family 86, subfamily A, polypeptide 2ATT1_CYP86A2__cytochrome P450, family 86, subfamily A, polypeptide 2
431	AT3G25770	AOC2__allene oxide cyclase 2	Oxylipin Metabolism 1; Oxylipin Metabolism 2	Allene Oxide Cyclase	AOX	5.3.99.6	Allene Oxide Cyclase						XLOC_016142	AOC2	-0.266077	0.703704	0.352985	0.540937	0.75537	0.0280059	0.720445	0.0698698	XLOC_016142	25.4909	64.4539	55.3391	60.5133	21.1848	82.2766	95.0197	101.193	AT3G25770	257641_s_at	AOC2	AOC2__allene oxide cyclase 2
611	AT4G33550	Bifunctional inhibitor/lipid-transfer protein/seed storage 2S albumin superfamily protein	Fatty Acid Elongation & Wax Biosynthesis	Lipid Transfer Protein	LTP		Lipid Transfer Protein type 3	(LTP type 3)	Extracellular	Seq. Similarity	Seq. Similarity		XLOC_023935	AT4G33550	0.764503	0.0129888	0.432648	0.344989	0.772909	0.00978574	0.532333	0.180609	XLOC_023935	650.575	221.753	268.198	321.483	1116.65	300.345	463.043	468.345	AT4G33550	253344_at		Bifunctional inhibitor/lipid-transfer protein/seed storage 2S albumin superfamily protein
190	AT1G72520	ATLOX4_LOX4__PLAT/LH2 domain-containing lipoxygenase family protein	Oxylipin Metabolism 1; Oxylipin Metabolism 2	Lipoxygenase	LOX	1.13.11.12	Lipoxygenase						XLOC_003984	LOX4	-0.0729204	0.919865	0.499895	0.517155	0.786523	0.124619	0.0480798	0.972195	XLOC_003984	72.9086	13.7435	12.0478	23.3191	68.8254	20.2709	21.7435	24.4739	AT1G72520	260399_at	ATLOX4	ATLOX4_LOX4__PLAT/LH2 domain-containing lipoxygenase family protein
10	AT1G02660	alpha/beta-Hydrolases superfamily protein	Oxylipin Metabolism 1; Oxylipin Metabolism 2	Lipid Acylhydrolase-like	LAH	3.1.1.*	Lipid Acylhydrolase-like						XLOC_004560	AT1G02660	-0.51842	0.0769632	0.571401	0.138839	0.797784	0.00390671	0.326113	0.490214	XLOC_004560	303.565	60.912	69.0692	86.6986	210.292	90.9971	121.855	109.893	AT1G02660	260915_at		alpha/beta-Hydrolases superfamily protein
743	AT5G47330	alpha/beta-Hydrolases superfamily protein	Pathway, function or subcellular location uncertain	Thioesterase (PPT1-like)	TE	3.1.1.22 (or 3.1.2.*)	Thioesterase (PPT1-like)						XLOC_029765	AT5G47330	0.109793	NA	-0.17561	0.95588	0.801775	0.611233	0.830564	0.684728	XLOC_029765	23.5759	0.596376	0.280099	0.351099	25.5455	0.34545	1.21561	1.62221	AT5G47330	248812_at		alpha/beta-Hydrolases superfamily protein
770	AT5G53380	O-acyltransferase (WSD1-like) family protein	Fatty Acid Elongation & Wax Biosynthesis	Bifunctional Wax Ester Synthase / Diacylglycerol Acyltransferase	WSD	2.3.1.20, 2.3.1.75	Bifunctional Wax Ester Synthase / Diacylglycerol Acyltransferase			Seq. Similarity	Seq. Similarity to WSD1/AT5G37300		XLOC_030121	AT5G53380	-0.561528	NA	1.09128	NA	0.807952	0.511282	0.156246	0.944715	XLOC_030121	3.35781	1.56824	2.1363	6.48455	1.91116	4.17923	4.46679	7.17597	AT5G53380			O-acyltransferase (WSD1-like) family protein
686	AT5G16240	Plant stearoyl-acyl-carrier-protein desaturase family protein	Fatty Acid Elongation, Desaturation & Export From Plastid	Stearoyl-ACP Desaturase	SAD	1.14.19.2	Stearoyl-ACP Desaturase	DES1	Plastid	Heterol Exp'n.			XLOC_027919	S-ACP-DES1	0.145923	0.781117	0.620423	0.0612207	0.808627	0.000980512	0.576867	0.043046	XLOC_027919	50.2529	51.2516	62.0311	90.545	55.5254	78.5758	109.758	135.307	AT5G16240	246502_at		Plant stearoyl-acyl-carrier-protein desaturase family protein
639	AT5G01220	SQD2__sulfoquinovosyldiacylglycerol 2	Prokaryotic Galactolipid, Sulfolipid, & Phospholipid Synthesis 2;Eukaryotic Galactolipid & Sulfolipid Synthesis	UDP-sulfoquinovose:DAG sulfoquinovosyltransferase	SLS		UDP-sulfoquinovose:DAG sulfoquinovosyltransferase	SQD2	Plastid	Mutant Char.; Heterol Exp'n.			XLOC_030994	SQD2	0.440335	0.0983043	0.622034	0.0159706	0.814562	0.000109612	0.181255	0.690623	XLOC_030994	409.008	348.061	465.701	600.827	557.665	537.091	824.77	682.23	AT5G01220	251143_at	SQD2	SQD2__sulfoquinovosyldiacylglycerol 2
485	AT3G55110	ABCG18__ABC-2 type transporter family protein	Fatty Acid Elongation & Wax Biosynthesis	ABC Transporter	ABC		ABC Transporter	WBC18 / ABCG18		Seq. Similarity	Seq. Similarity to ABCG11; ABCG12/CER5		XLOC_021108	ABCG18	0.173079	NA	-0.310192	NA	0.821553	0.616499	0	1	XLOC_021108	12.113	0.332581	0.315176	0	13.8327	0	1.17198	0	AT3G55110	251826_at	ABCG18	ABCG18__ABC-2 type transporter family protein
381	AT3G11980	FAR2_MS2__Jojoba acyl CoA reductase-related male sterility protein	Fatty Acid Elongation & Wax Biosynthesis	Alcohol-forming Fatty Acyl-CoA Reductase	AlcFAR	1.2.1.n2	Alcohol-forming Fatty Acyl-CoA Reductase	AlcFAR2/MS2	Plastid	Mutant Char.; Heterol Exp'n.	Expression in tapetum; not involved in cuticular wax biosynthesis; produces C16:0 fatty alcohol in vitro;transcient expression in leaves causes accumulation of C16/C18 fatty alcohols	ms2	XLOC_015249	MS2	-1.26262	NA	-1.16996	NA	0.82327	0.582748	-1.14056	NA	XLOC_015249	1.5791	2.03999	1.5761	6.91302	0	0.34545	3.47973	2.49617	AT3G11980	256662_at	FAR2MS2	FAR2_MS2__Jojoba acyl CoA reductase-related male sterility protein
717	AT5G27200	ACP5__acyl carrier protein 5	Fatty Acid Synthesis	Acyl Carrier Protein	ACP		Acyl Carrier Protein	ACP5	Plastid	Seq. Similarity	Seq. Similarity to ACP1		XLOC_028519	ACP5	-0.255069	NA	-0.190934	0.897444	0.823676	0.251829	-0.467668	0.707831	XLOC_028519	2.07119	14.2679	7.4603	9.72101	1.51966	12.476	13.7732	6.97293	AT5G27200	246814_at	ACP5	ACP5__acyl carrier protein 5
317	AT2G42690	alpha/beta-Hydrolases superfamily protein	Oxylipin Metabolism 1; Oxylipin Metabolism 2	Acylhydrolase (DAD1-like)	AH		Acylhydrolase (DAD1-like)						XLOC_014258	AT2G42690	-0.0646314	0.898404	0.198955	0.727251	0.824098	0.00190726	0.599499	0.0804052	XLOC_014258	286.773	86.7176	68.7568	66.8586	273.811	98.5607	122.93	103.418	AT2G42690	263987_at		alpha/beta-Hydrolases superfamily protein
20	AT1G06090	Fatty acid desaturase family protein	Pathway, function or subcellular location uncertain	Acyl-CoA Desaturase-like	ADS	1.14.99.*	Acyl-CoA Desaturase-like						XLOC_000293	AT1G06090	-0.357502	0.407397	0.962868	0.000377524	0.851653	0.000720047	-0.105576	0.869832	XLOC_000293	74.5271	132.782	160.734	316.279	57.5897	261.262	292.967	293.6	AT1G06090	260950_s_at		Fatty acid desaturase family protein
697	AT5G20410	ATMGD2_MGD2__monogalactosyldiacylglycerol synthase 2	Prokaryotic Galactolipid, Sulfolipid, & Phospholipid Synthesis 2;Eukaryotic Galactolipid & Sulfolipid Synthesis	Monogalactosyldiacylglycerol Synthase	MGDGS	2.4.1.46	Monogalactosyldiacylglycerol Synthase	MGD2	Plastid	Mutant Char.; Heterol Exp'n.	MGDG Synthase Type B, involved in lipid membrane remodeling during -P	mgd2	XLOC_028169	MGD2	0.438224	0.22071	0.889498	0.0350979	0.86985	0.00706174	0.292367	0.647956	XLOC_028169	93.3629	21.4051	33.1705	35.5315	126.635	39.7539	61.5049	44.4874	AT5G20410	246075_at	ATMGD2	ATMGD2_MGD2__monogalactosyldiacylglycerol synthase 2
476	AT3G53510	ABCG20__ABC-2 type transporter family protein	Fatty Acid Elongation & Wax Biosynthesis	ABC Transporter	ABC		ABC Transporter	WBC20 / ABCG20		Seq. Similarity	Seq. Similarity to ABCG11; ABCG12/CER5		XLOC_021009	ABCG20	0.726064	0.137783	0.899823	0.000519968	0.877286	0.000132031	0.503658	0.0917523	XLOC_021009	15.1888	146.266	240.985	428.031	26.7786	274.426	446.08	609.238	AT3G53510	251944_at	ABCG20	ABCG20__ABC-2 type transporter family protein
43	AT1G12570	Glucose-methanol-choline (GMC) oxidoreductase family protein	Suberin Synthesis & Transport 1	omega-Hydroxy Fatty Acyl Dehydrogenase	HFADH	1.1.1.*	omega-Hydroxy Fatty Acyl Dehydrogenase			Seq. Similarity	Seq. Similarity to HOTHEAD		XLOC_005175	AT1G12570	0.44181	NA	0.473361	NA	0.883287	NA	-0.443065	NA	XLOC_005175	0.74586	0.984804	0	1.45807	1.44914	1.76755	0.878982	0.733358	AT1G12570	259526_at		Glucose-methanol-choline (GMC) oxidoreductase family protein
515	AT3G62590	alpha/beta-Hydrolases superfamily protein	Oxylipin Metabolism 1; Oxylipin Metabolism 2	Lipid Acylhydrolase-like	LAH	3.1.1.*	Lipid Acylhydrolase-like						XLOC_021560	AT3G62590	-0.105833	0.859659	0.502322	0.15983	0.887813	0.000198875	0.418625	0.225449	XLOC_021560	52.5025	75.0161	86.4123	117.921	49.105	106.602	161.165	158.365	AT3G62590	251191_at		alpha/beta-Hydrolases superfamily protein
793	AT5G58860	CYP86_CYP86A1_HORST__cytochrome P450, family 86, subfamily A, polypeptide 1	Suberin Synthesis & Transport 1	Fatty Acyl Omega-Hydroxylase	FAH	1.14.13.*	Fatty Acyl Omega-Hydroxylase (CYP86A) (ER)	CYP86A1(Arabidopsis)/CYP86A33(potato)	Endomembrane (GFP)	Mutant Char., Heterol Exp'n.; in-planta Overexp'n.; CYP86A33-silenced potato tubers	Arabidopsis Root but not seed suberin phenotype; potato periderm suberin affected	cyp86a1/horst; CYP86A33-RNAi (potato)	XLOC_034319	CYP86A1	0.432321	0.238168	0.51679	0.0546302	0.903687	7.86e-06	-0.0112085	0.990176	XLOC_034319	57.4925	799.297	893.348	1837.09	78.4635	1147.12	1682.88	1823.05	AT5G58860	247765_at	CYP86CYP86A1HORST	CYP86_CYP86A1_HORST__cytochrome P450, family 86, subfamily A, polypeptide 1
769	AT5G52860	ABCG8__ABC-2 type transporter family protein	Fatty Acid Elongation & Wax Biosynthesis	ABC Transporter	ABC		ABC Transporter	WBC8 / ABCG8		Seq. Similarity	Seq. Similarity to ABCG11; ABCG12/CER5		XLOC_033983	ABCG8	-0.170776	0.897107	0.842929	0.595396	0.909674	0.475421	0.363959	0.859965	XLOC_033983	56.2841	1.76325	0.910668	2.7851	49.7998	4.21585	2.65876	4.08618	AT5G52860	248277_at 248277_at	ABCG8	ABCG8__ABC-2 type transporter family proteinABCG8__ABC-2 type transporter family protein
107	AT1G36180	ACC2__acetyl-CoA carboxylase 2	Fatty Acid Synthesis	Acetyl-CoA Carboxylase (Homomeric)	HmACC	6.4.1.2 ,nd,6.3.4.14	Acetyl-CoA Carboxylase	ACC2	Plastid, Homomeric	Seq. Similarity	Seq. Similarity to human ACCase		XLOC_002116	ACC2	-0.0709311	0.886278	0.410068	0.194785	0.936421	5.32e-06	0.379237	0.225842	XLOC_002116	159.422	213.822	221.829	261.637	151.428	284.008	426.888	341.171	AT1G36180	256459_at	ACC2	ACC2__acetyl-CoA carboxylase 2
446	AT3G44830	Lecithin:cholesterol acyltransferase family protein	Triacylglycerol Biosynthesis	Phospholipid : Diacylglycerol Acyltransferase	PDAT	2.3.1.43	Phospholipid : Diacylglycerol Acyltransferase		Endomembrane	Seq. Similarity	Seq. Similarity to yeast PDAT		XLOC_016978	PDAT2	-0.435804	NA	0.837114	NA	0.940017	0.52438	0.185329	0.950977	XLOC_016978	6.77136	0.332581	1.01612	1.70101	4.66235	1.26572	2.78766	2.05891	AT3G44830	246332_at		Lecithin:cholesterol acyltransferase family protein
291	AT2G37870	Bifunctional inhibitor/lipid-transfer protein/seed storage 2S albumin superfamily protein	Fatty Acid Elongation & Wax Biosynthesis	Lipid Transfer Protein	LTP		Lipid Transfer Protein type 5	(LTP type 5)	Extracellular	Seq. Similarity	Seq. Similarity		XLOC_011067	AT2G37870	0.00613302	0.996284	0.658639	0.417028	0.95333	0.0690175	0.648237	0.376247	XLOC_011067	106.971	25.7391	46.6153	79.5169	107.533	41.6016	94.0902	127.298	AT2G37870	266098_at		Bifunctional inhibitor/lipid-transfer protein/seed storage 2S albumin superfamily protein
813	AT5G67050	alpha/beta-Hydrolases superfamily protein	Oxylipin Metabolism 1; Oxylipin Metabolism 2	Lipid Acylhydrolase-like	LAH	3.1.1.*	Lipid Acylhydrolase-like			Seq. Similarity	Seq. similarity ONLY (to castor bean acid lipase BLAST score>100)		XLOC_034797	AT5G67050	-0.739614	NA	-0.503767	NA	0.954138	0.442384	-0.480239	0.823939	XLOC_034797	4.41107	2.98598	2.31233	3.79971	2.16766	1.90618	5.15243	2.51121	AT5G67050	247022_at		alpha/beta-Hydrolases superfamily protein
763	AT5G51420	long-chain-alcohol O-fatty-acyltransferase family protein / wax synthase family protein	Fatty Acid Elongation & Wax Biosynthesis	Wax Synthase	WS	2.3.1.75	Wax Synthase			Seq. Similarity	No evidence for role in cuticular wax synthesis		XLOC_033902	AT5G51420	-0.0408999	NA	0.393438	NA	0.959849	NA	0.913006	NA	XLOC_033902	0.394774	0.319643	0.315176	0.312414	0.327024	0.731197	1.57205	1.60646	AT5G51420	248457_at		long-chain-alcohol O-fatty-acyltransferase family protein / wax synthase family protein
659	AT5G07530	ATGRP-7_ATGRP17_GRP17__glycine rich protein 17	Triacylglycerol Biosynthesis	Pollen-surface Oleosin	PO		Pollen-surface Oleosin			Seq. Similarity	Tapetum specific expression		XLOC_031355	GRP17	-0.0664112	NA	1.24624	NA	0.973498	NA	-1.47497	NA	XLOC_031355	0.443436	0.332581	0	4.972	0.327024	1.99692	0.94343	1.16991	AT5G07530	250637_at	ATGRP-7ATGRP17	ATGRP-7_ATGRP17_GRP17__glycine rich protein 17
625	AT4G37060	AtPLAIVB_PLA IVB_PLP5__PATATIN-like protein 5	Oxylipin Metabolism 1	Acyl-Hydrolase (Patatin-like)	PAH	3.1.1.*	Acyl-Hydrolase (Patatin-like)						XLOC_026820	PLP5	-0.334329	NA	1.14094	0.388996	0.980145	0.363894	0.223944	0.915212	XLOC_026820	11.9233	2.01411	2.66142	8.37483	9.20923	5.8307	6.47711	9.93675	AT4G37060	246252_s_at	AtPLAIVBPLA IVBPLP5	AtPLAIVB_PLA IVB_PLP5__PATATIN-like protein 5
391	AT3G15650	alpha/beta-Hydrolases superfamily protein	Phospholipid Signaling	Lysophospholipase	LPLA	3.1.1.5	Lysophospholipase						XLOC_015478	AT3G15650	0.647504	0.138223	-0.345708	0.651274	1.0181	0.0053873	0.56144	0.323942	XLOC_015478	39.3561	32.759	27.5648	26.8522	62.3093	25.6767	57.2468	40.232	AT3G15650	258270_at		alpha/beta-Hydrolases superfamily protein
180	AT1G68530	CER6_CUT1_G2_KCS6_POP1__3-ketoacyl-CoA synthase 6	Fatty Acid Elongation & Wax Biosynthesis	Ketoacyl-CoA Synthase	KCS	2.3.1.119	Ketoacyl-CoA Synthase	KCS6	Endomembrane	Mutant Char.	Cuticular wax and fertility defect in mutants due to loss of pollen coat lipids	cer6/cut1	XLOC_008046	CUT1	0.020703	0.986221	-0.242386	0.83801	1.04406	0.0529799	0.574956	0.492717	XLOC_008046	13566.5	151.282	56.5663	146.943	13771.6	126.395	123.246	224.123	AT1G68530	260267_at	CER6CUT1G2KCS6POP1	CER6_CUT1_G2_KCS6_POP1__3-ketoacyl-CoA synthase 6
130	AT1G53270	ABCG10__ABC-2 type transporter family protein	Fatty Acid Elongation & Wax Biosynthesis	ABC Transporter	ABC		ABC Transporter	WBC10 / ABCG10		Seq. Similarity	Seq. Similarity to ABCG11; ABCG12/CER5		XLOC_002869	ABCG10	-0.633029	0.371192	0.591485	0.257434	1.04736	0.00234419	0.548211	0.271466	XLOC_002869	15.8656	66.7947	79.7541	127.747	9.45969	101.421	168.281	188.767	AT1G53270	260643_at	ABCG10	ABCG10__ABC-2 type transporter family protein
634	AT4G39510	CYP96A12__cytochrome P450, family 96, subfamily A, polypeptide 12	Fatty Acid Elongation & Wax Biosynthesis	Midchain Alkane Hydroxylase	CYP450, 96A	1.14.13.*	Midchain Alkane Hydroxylase / Cytochrome P450, 96A	CYP96A12		Seq. Similarity	Seq. Similarity to MAH1		XLOC_026977	CYP96A12	1.3351	9.6e-05	0.39953	0.578841	1.04947	0.00843824	1.18451	0.0180387	XLOC_026977	54.7841	29.3943	23.2565	13.3236	143.149	38.9698	49.6191	31.917	AT4G39510	252911_at 252911_at	CYP96A12	CYP96A12__cytochrome P450, family 96, subfamily A, polypeptide 12CYP96A12__cytochrome P450, family 96, subfamily A, polypeptide 12
417	AT3G22600	LTPG5__Bifunctional inhibitor/lipid-transfer protein/seed storage 2S albumin superfamily protein	Fatty Acid Elongation & Wax Biosynthesis	Lipid Transfer Protein	LTP		Lipid Transfer Protein type 5	(LTP type 5)	Extracellular	Seq. Similarity	Seq. Similarity		XLOC_015939	AT3G22600	-0.778389	NA	-0.103691	NA	1.08202	0.280072	-0.959198	0.443045	XLOC_015939	3.82663	7.02145	2.45147	7.38727	1.84064	6.58724	6.14049	3.22953	AT3G22600	256933_at 256933_at	LTPG5	LTPG5__Bifunctional inhibitor/lipid-transfer protein/seed storage 2S albumin superfamily proteinLTPG5__Bifunctional inhibitor/lipid-transfer protein/seed storage 2S albumin superfamily protein
142	AT1G55180	PLDALPHA4_PLDEPSILON__phospholipase D alpha 4	Phospholipid Signaling	Phospholipase D alpha	PLD alpha	3.1.4.4	Phospholipase D alpha						XLOC_007288	PLDEPSILON	-0.315857	0.624383	0.988876	0.026913	1.14523	0.00137937	0.684254	0.143816	XLOC_007288	28.9512	21.4989	25.1145	34.8135	22.9698	44.3215	56.9409	56.9361	AT1G55180	259657_at	PLDALPHA4PLDEPSILON	PLDALPHA4_PLDEPSILON__phospholipase D alpha 4
309	AT2G40850	ATPI4K GAMMA 1_PI4K GAMMA 1__phosphoinositide 4-kinase gamma 1	Phospholipid Signaling	Phosphatidylinositol-4-Kinase gamma	PI4K gamma	2.7.1.67	Phosphatidylinositol-4-Kinase gamma						XLOC_011253	ATPI4K GAMMA 1	-0.315393	NA	0.350938	NA	1.14913	0.415846	0.136606	NA	XLOC_011253	2.67604	1.91376	0.665646	2.19896	1.9847	2.64752	2.83029	2.37147	AT2G40850		ATPI4K GAMMA 1	ATPI4K GAMMA 1_PI4K GAMMA 1__phosphoinositide 4-kinase gamma 1ATPI4K GAMMA 1_PI4K GAMMA 1__phosphoinositide 4-kinase gamma 1
616	AT4G34510	KCS17__3-ketoacyl-CoA synthase 17	Fatty Acid Elongation & Wax Biosynthesis	Ketoacyl-CoA Synthase	KCS	2.3.1.119	Ketoacyl-CoA Synthase	KCS17	Endomembrane	Heterol Exp'n.	No indication of role in cuticular wax biosynthesis	kcs2	XLOC_024001	KCS17	0.269621	0.755962	0.459706	0.580388	1.17199	0.00584667	0.418869	0.557693	XLOC_024001	14.7404	17.8445	20.1756	39.4668	18.2506	24.7085	46.9564	53.1018	AT4G34510	253240_at	KCS17	KCS17__3-ketoacyl-CoA synthase 17
57	AT1G17420	ATLOX3_LOX3__lipoxygenase 3	Oxylipin Metabolism 1; Oxylipin Metabolism 2	Lipoxygenase	LOX	1.13.11.12	Lipoxygenase						XLOC_000974	LOX3	0.686892	NA	-1.10476	0.436581	1.18553	0.227941	0.269594	0.904348	XLOC_000974	19.4102	3.47066	1.82134	2.53426	32.0531	1.10567	5.41022	3.1671	AT1G17420	261037_at	ATLOX3	ATLOX3_LOX3__lipoxygenase 3
666	AT5G08030	AtGDPD6_GDPD6__PLC-like phosphodiesterases superfamily protein	Pathway, function or subcellular location uncertain	Glycerophosphoryl Diester Phosphodiesterase	GPDEPDE	3.1.4.46	Glycerophosphoryl Diester Phosphodiesterase						XLOC_031380	AT5G08030	1.11958	NA	-1.0709	NA	1.19254	0.392013	1.64914	NA	XLOC_031380	1.63273	1.12397	0.630569	0.381886	4.61741	0	2.60075	3.15065	AT5G08030	250561_at	AtGDPD6	AtGDPD6_GDPD6__PLC-like phosphodiesterases superfamily protein
378	AT3G11430	ATGPAT5_GPAT5__glycerol-3-phosphate acyltransferase 5	Suberin Synthesis & Transport 1	Glycerol-3-Phosphate Acyltransferase	GPAT	2.3.1.198	sn-2-Glycerol-3-Phosphate Acyltransferase	sn-2-GPAT5	Endoplasmic reticulum?	Mutant Char., Heterol Exp'n.; in-planta Overexp'n.	Acyl acceptor could be glycerol-3-phosphate or glycerol	gpat5	XLOC_015220	ATGPAT5	0.894605	0.0662113	0.757337	0.0746736	1.20513	0.000139028	0.313387	0.617797	XLOC_015220	19.9829	131.923	153.866	321.146	40.1013	225.448	362.596	401.412	AT3G11430	259282_at	ATGPAT5	ATGPAT5_GPAT5__glycerol-3-phosphate acyltransferase 5
590	AT4G28110	AtMYB41_MYB41__myb domain protein 41	Fatty Acid Elongation & Wax Biosynthesis	MYB Transcription Factors	Regulatory protein		Myb Transcription Factors	MYB41	Nuclear	in-planta Overexp'n.	Overexpression changes cuticle structure; Loss of function phenotypes not reported		XLOC_026293	AtMYB41	0.507934	0.639131	1.21656	0.158717	1.20713	0.0669644	0.433403	0.730728	XLOC_026293	7.6012	10.1507	20.0342	32.1711	12.1119	25.8821	49.7767	44.581	AT4G28110	253851_at	AtMYB41	AtMYB41_MYB41__myb domain protein 41
777	AT5G55350	MBOAT (membrane bound O-acyl transferase) family protein	Fatty Acid Elongation & Wax Biosynthesis	Wax Synthase	WS	2.3.1.75	Wax Synthase			Seq. Similarity	Expressed in bolting stem, flowers and siliques		XLOC_034117	AT4	-0.0280859	NA	-0.715983	NA	1.216	0.251829	0.669286	0.681793	XLOC_034117	1.09695	4.13423	2.76643	6.12555	1.18659	1.9276	7.81962	10.3739	AT5G55350	248112_at		MBOAT (membrane bound O-acyl transferase) family protein
722	AT5G33370		Cutin Synthesis & Transport 1	Polyester Synthase	PS		Polyester Synthase		Cell Wall	Seq. Similarity; Mutant Char.	GDSL-like Hydrolase/Lipase superfamily; Seq. Similarity to tomato CD1/GDSL1; flower nanoridges absent in 35S:miR-At5g33370/At3g04290 lines;yeast ino1 complementation		XLOC_032751	AT5G33370	1.62282	NA	0.867552	NA	1.23738	0.361315	-0.573593	0.821996	XLOC_032751	7.48189	0	0.315176	0.351099	25.079	0.760217	1.77978	0	AT5G33370	246687_at		GDSL-like Lipase/Acylhydrolase superfamily protein
33	AT1G07720	KCS3__3-ketoacyl-CoA synthase 3	Fatty Acid Elongation & Wax Biosynthesis	Ketoacyl-CoA Synthase	KCS	2.3.1.119	Ketoacyl-CoA Synthase	KCS3	Endomembrane		Upregulated in epidermis of stems		XLOC_004869	KCS3	0.0608509	0.903017	-0.373866	0.603538	1.24782	0.00208727	0.558472	0.290403	XLOC_004869	1128.92	25.6242	10.7867	22.2966	1177.71	18.8299	27.3714	32.5433	AT1G07720	261420_at	KCS3	KCS3__3-ketoacyl-CoA synthase 3
459	AT3G49190	O-acyltransferase (WSD1-like) family protein	Fatty Acid Elongation & Wax Biosynthesis	Bifunctional Wax Ester Synthase / Diacylglycerol Acyltransferase	WSD	2.3.1.20, 2.3.1.75	Bifunctional Wax Ester Synthase / Diacylglycerol Acyltransferase			Seq. Similarity	Seq. Similarity to WSD1/AT5G37300		XLOC_020730	AT3G49190	-0.253876	0.725675	0.987384	0.00855058	1.24868	7.34e-05	-0.265789	0.68136	XLOC_020730	27.0702	60.2654	60.3828	167.639	22.4463	121.113	146.953	139.1	AT3G49190	252302_at		O-acyltransferase (WSD1-like) family protein
401	AT3G18000	NMT1_PEAMT_XPL1__S-adenosyl-L-methionine-dependent methyltransferases superfamily protein	Eukaryotic Phospholipid Synthesis & Editing	Phosphoethanolamine N-Methyltransferase	PEAMT	2.1.1.103	Phosphoethanolamine N-Methyltransferase	NMT1		Mutant Char.	Highest expression in roots		XLOC_015623	NMT1	0.595833	3.9e-06	0.442196	0.00237367	1.25471	3.97e-28	0.67076	1.25e-07	XLOC_015623	2285.42	3107.1	1607.91	2544.88	3462.84	4228.08	3849.22	4058.5	AT3G18000	258217_at 258218_at	NMT1PEAMTXPL1	NMT1_PEAMT_XPL1__S-adenosyl-L-methionine-dependent methyltransferases superfamily protein
795	AT5G59320	LTP3__lipid transfer protein 3	Fatty Acid Elongation & Wax Biosynthesis	Lipid Transfer Protein	LTP		Lipid Transfer Protein type 1	(LTP type 1)	Extracellular	Seq. Similarity	Seq. Similarity		XLOC_030493	LTP3	0.12175	0.882549	0.339782	0.659221	1.28464	0.000585954	0.772588	0.109834	XLOC_030493	66.2972	84.9008	66.624	138.502	72.8143	108.404	167.42	239.626	AT5G59320	247717_at	LTP3	LTP3__lipid transfer protein 3
27	AT1G06360	Fatty acid desaturase family protein	Pathway, function or subcellular location uncertain	Acyl-CoA Desaturase-like	ADS	1.14.99.*	Acyl-CoA Desaturase-like						XLOC_004785	AT1G06360	-0.291597	0.872014	-0.292913	0.91143	1.38803	0.255648	1.05351	0.551281	XLOC_004785	1092.44	4.85524	0.315176	0.351099	866.35	3.38632	4.5258	3.49328	AT1G06360	259391_s_at		Fatty acid desaturase family protein
103	AT1G34500	MBOAT (membrane bound O-acyl transferase) family protein	Fatty Acid Elongation & Wax Biosynthesis	Wax Synthase	WS	2.3.1.75	Wax Synthase			Seq. Similarity	No evidence for role in cuticular wax synthesis		XLOC_002000	AT1G34500	0.436088	NA	1.09168	NA	1.39899	0.269155	-0.143974	0.961552	XLOC_002000	1.67642	1.88788	0.630569	2.93194	2.62666	5.21558	3.39546	2.35572	AT1G34500	261158_at		MBOAT (membrane bound O-acyl transferase) family protein
128	AT1G52700	alpha/beta-Hydrolases superfamily protein	Phospholipid Signaling	Lysophospholipase	LPLA	3.1.1.5	Lysophospholipase						XLOC_007143	AT1G52700	0.314297	0.574126	0.0893783	0.955756	1.44079	0.00787567	1.59601	0.00266385	XLOC_007143	53.7268	9.99448	5.77992	7.69178	66.9414	10.6569	17.1751	24.8655	AT1G52700	262154_at		alpha/beta-Hydrolases superfamily protein
647	AT5G04530	KCS19__3-ketoacyl-CoA synthase 19	Fatty Acid Elongation & Wax Biosynthesis	Ketoacyl-CoA Synthase	KCS	2.3.1.119	Ketoacyl-CoA Synthase	KCS19	Endomembrane				XLOC_031178	KCS19	-0.110196	0.956942	-0.774222	0.691995	1.47276	0.213171	1.61601	0.241934	XLOC_031178	752.778	6.54402	0.630352	0.6943	689.038	2.48747	6.26096	8.00097	AT5G04530	250891_at	KCS19	KCS19__3-ketoacyl-CoA synthase 19
483	AT3G55090	ABCG16__ABC-2 type transporter family protein	Fatty Acid Elongation & Wax Biosynthesis	ABC Transporter	ABC		ABC Transporter	WBC16 / ABCG16		Seq. Similarity	Seq. Similarity to ABCG11; ABCG12/CER5		XLOC_021106	ABCG16	0.677191	0.341137	1.03381	0.0632756	1.47365	0.000282078	1.06501	0.0265595	XLOC_021106	12.0377	26.3452	41.8548	70.9857	21.2073	55.4295	121.496	152.686	AT3G55090	251824_at	ABCG16	ABCG16__ABC-2 type transporter family protein
354	AT3G05630	PDLZ2_PLDP2_PLDZETA2__phospholipase D P2	Eukaryotic Galactolipid & Sulfolipid Synthesis	Phospholipase D zeta	PLD zeta	3.1.4.4	Phospholipase D zeta	PLD zeta2		Mutant Char.	Upregulated during -P, involved in DGDG accumulation during phosphate deprivation in roots but not in shoots, also involved in vesicle trafficking and auxin response	pldz2	XLOC_014889	PLDP2	0.30754	0.578306	1.08754	0.0100298	1.50198	7.05e-06	0.626393	0.200489	XLOC_014889	68.1462	33.8788	43.6813	64.3671	85.4227	73.4673	126.906	100.801	AT3G05630	258887_at	PDLZ2PLDP2PLDZETA2	PDLZ2_PLDP2_PLDZETA2__phospholipase D P2
158	AT1G63050	AtLPLAT2_LPCAT2_LPLAT2__MBOAT (membrane bound O-acyl transferase) family protein	Triacylglycerol Biosynthesis	1-Acylglycerol-3-Phosphocholine Acyltransferase	LPCAT	2.3.1.23	1-Acylglycerol-3-Phosphocholine Acyltransferase	LPLAT2/LPCAT2	Endomembrane	Mutant Char.; Heterol Exp'n.; Seq. Similarity	Seq. Similarity to mammalian LPCATs, preference for PC but acts on other lysophospholipids in vitro	lpcat2	XLOC_007714	AT1G63050	2.31302	4.03e-74	1.16523	1.05e-22	1.53144	8.62e-41	1.85541	2.1e-60	XLOC_007714	126.729	216.18	203.954	204.886	634.951	484.998	592.467	745.348	AT1G63050	259683_at	AtLPLAT2LPCAT2	AtLPLAT2_LPCAT2_LPLAT2__MBOAT (membrane bound O-acyl transferase) family protein
455	AT3G48720	DCF__HXXXD-type acyl-transferase family protein	Cutin Synthesis & Transport 1	Feruloyl Transferase	FT		Feruloyl-CoA : omega-hydroxy fatty acid Transferase	DCF	Cytosolic (YFP and protein subcellular fractionation)	Mutant Char.; Heterol Exp'n.	Reduction (50%) in cutin ferulate in mutant and verified hydroxycinnamoyl-CoA:omega-hydroxy fatty acid transferase activity in vitro	deficient in cutin ferulate (dcf)	XLOC_017230	AT3G48720	0.572729	0.0860428	-1.07394	0.513492	1.54771	0.15199	1.57491	0.178805	XLOC_017230	166.457	1.6629	0	0.312414	248.627	0	2.13722	3.69616	AT3G48720	252317_at	DCF	DCF__HXXXD-type acyl-transferase family protein
636	AT4G39670	Glycolipid transfer protein (GLTP) family protein	Sphingolipid Biosynthesis 1;Sphingolipid Biosynthesis 2	Sphingosine Transfer Protein	STP		Sphingosine Transfer Protein			Seq. Similarity	Seq. Similarity to ACD11		XLOC_024309	AT4G39670	-0.142096	0.846597	0.762739	0.0837854	1.57577	1.56e-07	0.827226	0.0358752	XLOC_024309	44.1102	45.3664	55.7285	60.4484	39.4592	77.449	170.471	109.039	AT4G39670	252908_at		Glycolipid transfer protein (GLTP) family protein
348	AT3G03530	NPC4__non-specific phospholipase C4	Eukaryotic Galactolipid & Sulfolipid Synthesis	Phospholipase C (Non specific)	nsPLC	3.1.4.3	Phospholipase C (Non specific)	NPC4 (Non specific)		Mutant Char.; Heterol Exp'n.	Localized in the plasma membrane, DGDG BS is not compromised in the mutant during phospate deprivation	npc4	XLOC_018227	NPC4	0.77295	0.477696	1.26202	0.0298373	1.58921	0.000570932	1.00807	0.0882798	XLOC_018227	1.75543	30.1614	49.7729	82.73	4.80339	75.5584	158.035	172.125	AT3G03530	259221_s_at	NPC4	NPC4__non-specific phospholipase C4
572	AT4G22490	Bifunctional inhibitor/lipid-transfer protein/seed storage 2S albumin superfamily protein	Fatty Acid Elongation & Wax Biosynthesis	Lipid Transfer Protein	LTP		Lipid Transfer Protein type 6	(LTP type 6)	Extracellular	Seq. Similarity	Seq. Similarity		XLOC_025950	AT4G22490	-0.33057	NA	1.77447	NA	1.59913	NA	0.505169	NA	XLOC_025950	1959.79	10.8117	0.945745	0	1481.68	85.4886	23.5363	3.1349	AT4G22490	254327_at		Bifunctional inhibitor/lipid-transfer protein/seed storage 2S albumin superfamily protein
102	AT1G34490	MBOAT (membrane bound O-acyl transferase) family protein	Fatty Acid Elongation & Wax Biosynthesis	Wax Synthase	WS	2.3.1.75	Wax Synthase			Seq. Similarity	No evidence for role in cuticular wax synthesis		XLOC_001999	AT1G34490	-0.965477	NA	0.240221	NA	1.6745	0.090738	0.940125	0.537158	XLOC_001999	1.23298	3.83321	1.92657	3.55677	0	4.61541	8.13543	7.68984	AT1G34490	261156_s_at		MBOAT (membrane bound O-acyl transferase) family protein
486	AT3G55130	ABCG19_ATWBC19_WBC19__white-brown complex homolog 19	Fatty Acid Elongation & Wax Biosynthesis	ABC Transporter	ABC		ABC Transporter	WBC19 / ABCG19		Seq. Similarity	Seq. Similarity to ABCG11; ABCG12/CER5		XLOC_021110	ATWBC19	-0.194864	0.700404	1.97336	0.0196498	1.78678	0.0624584	1.8281	0.0299271	XLOC_021110	216.197	1.19275	0	1.45807	188.337	8.01694	3.08165	8.01743	AT3G55130	251785_at	ABCG19ATWBC19	ABCG19_ATWBC19_WBC19__white-brown complex homolog 19
296	AT2G38540	ATLTP1_LP1_LTP1__lipid transfer protein 1	Fatty Acid Elongation & Wax Biosynthesis	Lipid Transfer Protein	LTP		Lipid Transfer Protein type 1	(LTP type 1)	Extracellular	Seq. Similarity	Seq. Similarity		XLOC_011108	LP1	0.924395	0.0563458	0.431125	0.628516	1.7898	5.92e-05	1.52699	0.00178268	XLOC_011108	1970.74	44.5716	24.0631	37.1556	3833.94	61.1854	90.7469	114.447	AT2G38540	266421_at	ATLTP1LP1	ATLTP1_LP1_LTP1__lipid transfer protein 1
232	AT2G15050	LTP_LTP7__lipid transfer protein	Fatty Acid Elongation & Wax Biosynthesis	Lipid Transfer Protein	LTP		Lipid Transfer Protein type 1	(LTP type 1)	Extracellular	Seq. Similarity	Seq. Similarity		XLOC_009658	LTP	-0.158225	0.695205	-0.0368841	0.986779	2.46911	0.000248593	0.321171	0.842809	XLOC_009658	286.273	5.05025	1.01612	3.30593	256.163	5.01637	10.1854	4.44597	AT2G15050	265894_at	LTPLTP7	LTP_LTP7__lipid transfer protein
229	AT2G11810	ATMGD3_MGD3_MGDC__monogalactosyldiacylglycerol synthase type C	Prokaryotic Galactolipid, Sulfolipid, & Phospholipid Synthesis 2;Eukaryotic Galactolipid & Sulfolipid Synthesis	Monogalactosyldiacylglycerol Synthase	MGDGS	2.4.1.46	Monogalactosyldiacylglycerol Synthase	MGD3	Plastid	Mutant Char.; Heterol Exp'n.	MGDG Synthase Type B, involved in lipid membrane remodeling during -P	mgd3	XLOC_009442	MGDC	0.0751236	0.952871	1.43107	0.0519363	2.76537	1.01e-06	1.13699	0.128909	XLOC_009442	27.048	8.8923	5.74506	14.9517	28.6404	25.9943	48.0515	35.4243	AT2G11810	263391_at	ATMGD3MGDC	ATMGD3_MGD3_MGDC__monogalactosyldiacylglycerol synthase type C
573	AT4G22520	Bifunctional inhibitor/lipid-transfer protein/seed storage 2S albumin superfamily protein	Fatty Acid Elongation & Wax Biosynthesis	Lipid Transfer Protein	LTP		Lipid Transfer Protein type 6	(LTP type 6)	Extracellular	Seq. Similarity	Seq. Similarity		XLOC_023276	AT4G22520	0.628401	NA	4.66817	4.38e-06	2.83073	0.0081734	-0.713162	0.762159	XLOC_023276	0	0	0	0.663514	0.792068	41.1211	8.38679	0	AT4G22520			Bifunctional inhibitor/lipid-transfer protein/seed storage 2S albumin superfamily protein
794	AT5G59310	LTP4__lipid transfer protein 4	Fatty Acid Elongation & Wax Biosynthesis	Lipid Transfer Protein	LTP		Lipid Transfer Protein type 1	(LTP type 1)	Extracellular	Seq. Similarity	Seq. Similarity		XLOC_034350	LTP4	1.9014	NA	0.691033	NA	3.13669	NA	1.91757	NA	XLOC_034350	23.1547	0.997742	0.315176	1.35781	114.956	2.56046	20.3217	11.716	AT5G59310	247718_at	LTP4	LTP4__lipid transfer protein 4
70	AT1G23240	Caleosin-related family protein	Triacylglycerol Biosynthesis	Caleosin	CALO		Caleosin		Oilbody	Seq. Similarity	AtCLO5; Seq. Similarity to rice calcium binding protein		XLOC_005781	PXG7	NA	NA	NA	NA	NA	NA	NA	NA	XLOC_005781	0	0	0	0	0	0	0	0	AT1G23240	262987_at		Caleosin-related family protein
74	AT1G24470	ATKCR2_KCR2__beta-ketoacyl reductase 2	Fatty Acid Elongation & Wax Biosynthesis	Ketoacyl-CoA Reductase	KCR	1.1.1.35	Ketoacyl-CoA Reductase	KCR2		Seq. Similarity; upregulated in epidermis	no mutant phenotype detected; no KCR activity in yeast	kcr2	XLOC_005863	KCR2	NA	NA	NA	NA	NA	NA	NA	NA	XLOC_005863	0	0	0	0	0	0	0	0	AT1G24470	265012_at 265012_at	ATKCR2	ATKCR2_KCR2__beta-ketoacyl reductase 2ATKCR2_KCR2__beta-ketoacyl reductase 2
76	AT1G24793	AtLpxC1_LpxC1__UDP-3-O-acyl N-acetylglycosamine deacetylase family protein	Mitochondrial Lipopolysaccharide Synthesis	UDP-3-O-acyl N-acetylglucosamine deacetylase	LpxC	3.5.1.108	UDP-3-O-acyl N-acetylglucosamine deacetylase	AtLpxC1	Mitochondria	Seq. Similarity; AtLPxC-RNAi			XLOC_001400	LPXC1	NA	NA	NA	NA	NA	NA	NA	NA	XLOC_001400	0	0	0	0	0	0	0	0	AT1G24793		AtLpxC1	AtLpxC1_LpxC1__UDP-3-O-acyl N-acetylglycosamine deacetylase family protein
79	AT1G25145	AtLpxC4_LpxC4__UDP-3-O-acyl N-acetylglycosamine deacetylase family protein	Mitochondrial Lipopolysaccharide Synthesis	UDP-3-O-acyl N-acetylglucosamine deacetylase	LpxC	3.5.1.108	UDP-3-O-acyl N-acetylglucosamine deacetylase	AtLpxC4	Mitochondria	Seq. Similarity; AtLPxC-RNAi			XLOC_001413	LPXC1	NA	NA	NA	NA	NA	NA	NA	NA	XLOC_001413	0	0	0	0	0	0	0	0	AT1G25145		AtLpxC4	AtLpxC4_LpxC4__UDP-3-O-acyl N-acetylglycosamine deacetylase family protein
88	AT1G30120	PDH-E1 BETA__pyruvate dehydrogenase E1 beta	Fatty Acid Synthesis	Pyruvate Dehydrogenase beta subunit, E1b component of Pyruvate Dehydrogenase Complex	beta-PDH	nd,1.2.4.1	Pyruvate Dehydrogenase beta subunit, E1b component of Pyruvate Dehydrogenase Complex	PDH (E1 beta)	Plastid	Seq. Similarity	Seq. Similarity to human PDH E1 ?1 precursor		XLOC_001712	PDH-E1 BETA	NA	NA	NA	NA	NA	NA	NA	NA	XLOC_001712	0	0	0	0	0	0	0	0	AT1G30120	256160_at 256160_at	PDH-E1 BETA	PDH-E1 BETA__pyruvate dehydrogenase E1 betaPDH-E1 BETA__pyruvate dehydrogenase E1 beta
97	AT1G32280	Bifunctional inhibitor/lipid-transfer protein/seed storage 2S albumin superfamily protein	Fatty Acid Elongation & Wax Biosynthesis	Lipid Transfer Protein	LTP		Lipid Transfer Protein type 2	(LTP type 2)	Extracellular	Seq. Similarity	Seq. Similarity		XLOC_001846	AT1G32280	NA	NA	NA	NA	NA	NA	NA	NA	XLOC_001846	0	0	0	0	0	0	0	0	AT1G32280			Bifunctional inhibitor/lipid-transfer protein/seed storage 2S albumin superfamily protein
99	AT1G34100		Triacylglycerol Biosynthesis	Choline Kinase	CK	2.7.1.32	Choline Kinase			Seq. Similarity	Annotated in TAIR as a probable pseudogene, no suitable start site; Seq. Similarity to soybean CK1 & CK2		XLOC_001972	AT1G34100	NA	NA	NA	NA	NA	NA	NA	NA	XLOC_001972	0	0	0	0	0	0	0	0	AT1G34100	256031_at
119	AT1G51040	Protein kinase superfamily protein	Phospholipid Signaling	Phosphatidylinositol-4-Kinase alpha	PI4K alpha	2.7.1.67	Phosphatidylinositol-4-Kinase alpha						XLOC_002730	PI4KALPHA2	NA	NA	NA	NA	NA	NA	NA	NA	XLOC_002730	0	0	0	0	0	0	0	0	AT1G51040	262387_s_at		Protein kinase superfamily protein
133	AT1G54100	ALDH7B4__aldehyde dehydrogenase 7B4	Oxylipin Metabolism 2	NAD+ Oxidoreductase (involved in fatty acid alpha-oxidation)	OR		NAD+ Oxidoreductase (involved in fatty acid alpha-oxidation)						XLOC_002922	ALDH7B4	NA	NA	NA	NA	NA	NA	NA	NA	XLOC_002922	0	0	0	0	0	0	0	0	AT1G54100	263157_at 263157_at	ALDH7B4	ALDH7B4__aldehyde dehydrogenase 7B4ALDH7B4__aldehyde dehydrogenase 7B4
139	AT1G54580	ACP2__acyl carrier protein 2	Fatty Acid Synthesis	Acyl Carrier Protein	ACP		Acyl Carrier Protein	ACP2	Plastid	Heterol Exp'n.			XLOC_007259	ACP2	NA	NA	NA	NA	NA	NA	NA	NA	XLOC_007259	0	0	0	0	0	0	0	0	AT1G54580	264189_s_at 264189_s_at 264189_s_at	ACP2	ACP2__acyl carrier protein 2ACP2__acyl carrier protein 2ACP2__acyl carrier protein 2
166	AT1G64670	BDG1_CED1__alpha/beta-Hydrolases superfamily protein	Cutin Synthesis & Transport 1	Hydrolase-like Protein	Unknown function		Hydrolase-like Protein	BDG/bodyguard	Cell wall (GFP)	Mutant Char.	Function shown in cutin; proposed to be involved in cutin assembly. Mutant affected in structure of cutin layer; belongs to the alpha , beta-hydrolase superfamily; function in the pathway unknown; proposed to be involved in cutin cross-linking;	bodyguard (bdg)	XLOC_003511	BDG1	NA	NA	NA	NA	NA	NA	NA	NA	XLOC_003511	0	0	0	0	0	0	0	0	AT1G64670	261949_at 261949_at	BDG1CED1	BDG1_CED1__alpha/beta-Hydrolases superfamily proteinBDG1_CED1__alpha/beta-Hydrolases superfamily protein
175	AT1G66850	Bifunctional inhibitor/lipid-transfer protein/seed storage 2S albumin superfamily protein	Fatty Acid Elongation & Wax Biosynthesis	Lipid Transfer Protein	LTP		Lipid Transfer Protein type 2	(LTP type 2)	Extracellular	Seq. Similarity	Seq. Similarity		XLOC_003641	AT1G66850	NA	NA	NA	NA	NA	NA	NA	NA	XLOC_003641	0	0	0	0	0	0	0	0	AT1G66850	256381_at		Bifunctional inhibitor/lipid-transfer protein/seed storage 2S albumin superfamily protein
186	AT1G71160	KCS7__3-ketoacyl-CoA synthase 7	Fatty Acid Elongation & Wax Biosynthesis	Ketoacyl-CoA Synthase	KCS	2.3.1.119	Ketoacyl-CoA Synthase	KCS7	Endomembrane				XLOC_008200	KCS7	NA	NA	NA	NA	NA	NA	NA	NA	XLOC_008200	0	0	0	0	0	0	0	0	AT1G71160	259744_at	KCS7	KCS7__3-ketoacyl-CoA synthase 7
192	AT1G72970	EDA17_HTH__Glucose-methanol-choline (GMC) oxidoreductase family protein	Cutin Synthesis & Transport 1	Omega-Hydroxy Fatty Acyl Dehydrogenase	HFADH	1.1.1.*	Omega-Hydroxy Fatty Acyl Dehydrogenase	HTD		Mutant Char.; Heterol Exp'n.	Strong reduction in diacids in the KO, proposed to be involved in the synthesis of oxoacid precursor. Function shown in cutin.	hth/ace	XLOC_008279	HTH	NA	NA	NA	NA	NA	NA	NA	NA	XLOC_008279	0	0	0	0	0	0	0	0	AT1G72970	262376_at 262376_at	EDA17HTH	EDA17_HTH__Glucose-methanol-choline (GMC) oxidoreductase family proteinEDA17_HTH__Glucose-methanol-choline (GMC) oxidoreductase family protein
236	AT2G15325	Bifunctional inhibitor/lipid-transfer protein/seed storage 2S albumin superfamily protein	Fatty Acid Elongation & Wax Biosynthesis	Lipid Transfer Protein	LTP		Lipid Transfer Protein type 1	(LTP type 1)	Extracellular	Seq. Similarity	Seq. Similarity		XLOC_012562	LTP9	NA	NA	NA	NA	NA	NA	NA	NA	XLOC_012562	0	0	0	0	0	0	0	0	AT2G15325	257438_at		Bifunctional inhibitor/lipid-transfer protein/seed storage 2S albumin superfamily protein
242	AT2G19880	Nucleotide-diphospho-sugar transferases superfamily protein	Sphingolipid Biosynthesis 2	Glucosylceramide Synthase (UDP-glucose-dependent)	GCS	2.4.1.80	Glucosylceramide Synthase (UDP-glucose-dependent)			Heterol Exp'n.			XLOC_012823	AT2G19880	NA	NA	NA	NA	NA	NA	NA	NA	XLOC_012823	0	0	0	0	0	0	0	0	AT2G19880	266703_at 266703_at		Nucleotide-diphospho-sugar transferases superfamily proteinNucleotide-diphospho-sugar transferases superfamily protein
266	AT2G29525	AtIPCS3__Arabidopsis Inositol phosphorylceramide synthase 3	Sphingolipid Biosynthesis 2	Inositolphosphorylceramide Synthase	IPCS		Inositolphosphorylceramide Synthase	ERHL1		Heterol Exp'n.			XLOC_013433	AtIPCS3	NA	NA	NA	NA	NA	NA	NA	NA	XLOC_013433	0	0	0	0	0	0	0	0	AT2G29525		AtIPCS3	AtIPCS3__Arabidopsis Inositol phosphorylceramide synthase 3AtIPCS3__Arabidopsis Inositol phosphorylceramide synthase 3
272	AT2G30650	ATP-dependent caseinolytic (Clp) protease/crotonase family protein	Triacylglycerol & Fatty Acid Degradation	Hydroxyisobutyryl-CoA Hydrolase	HIBCH	3.1.2.4	Hydroxyisobutyryl-CoA Hydrolase	HIBCH	Peroxisome	Seq. Similarity			XLOC_013504	AT2G30650	NA	NA	NA	NA	NA	NA	NA	NA	XLOC_013504	0	0	0	0	0	0	0	0	AT2G30650	267571_at		ATP-dependent caseinolytic (Clp) protease/crotonase family protein
278	AT2G31690	DALL5__alpha/beta-Hydrolases superfamily protein	Triacylglycerol & Fatty Acid Degradation	Triacylglycerol Lipase (TAGL)	TAGL	3.1.1.3	Triacylglycerol Lipase (TAGL)			Heterol Exp'n.	Experimental: weak TAG lipase activity of recombinant protein. No lipid phenotype. Senescence associated phenotype. Protein colocalizes to plastoglobules		XLOC_013569	AT2G31690	NA	NA	NA	NA	NA	NA	NA	NA	XLOC_013569	0	0	0	0	0	0	0	0	AT2G31690	263451_at	DALL5	DALL5__alpha/beta-Hydrolases superfamily protein
363	AT3G07450	Bifunctional inhibitor/lipid-transfer protein/seed storage 2S albumin superfamily protein	Fatty Acid Elongation & Wax Biosynthesis	Lipid Transfer Protein	LTP		Lipid Transfer Protein type 3	(LTP type 3)	Extracellular	Seq. Similarity	Associated in anther development		XLOC_018497	AT3G07450	NA	NA	NA	NA	NA	NA	NA	NA	XLOC_018497	0	0	0	0	0	0	0	0	AT3G07450	259063_at		Bifunctional inhibitor/lipid-transfer protein/seed storage 2S albumin superfamily protein
396	AT3G15870	Fatty acid desaturase family protein	Pathway, function or subcellular location uncertain	Acyl-CoA Desaturase-like	ADS	1.14.99.*	Acyl-CoA Desaturase-like						XLOC_015490	ADS3.2	NA	NA	NA	NA	NA	NA	NA	NA	XLOC_015490	0	0	0	0	0	0	0	0	AT3G15870	258267_at		Fatty acid desaturase family protein
402	AT3G18220	LPP4__Phosphatidic acid phosphatase (PAP2) family protein	Prokaryotic Galactolipid, Sulfolipid, & Phospholipid Synthesis 1;Eukaryotic Galactolipid & Sulfolipid Synthesis;Phospholipid Signaling	Phosphatidate Phosphatase	PP	3.1.3.4	Phosphatidate Phosphatase	LPP4		Seq. Similarity			XLOC_015641	AT3G18220	NA	NA	NA	NA	NA	NA	NA	NA	XLOC_015641	0	0	0	0	0	0	0	0	AT3G18220	257065_at	LPP4	LPP4__Phosphatidic acid phosphatase (PAP2) family protein
484	AT3G55100	ABCG17__ABC-2 type transporter family protein	Fatty Acid Elongation & Wax Biosynthesis	ABC Transporter	ABC		ABC Transporter	WBC17 / ABCG17		Seq. Similarity	Seq. Similarity to ABCG11; ABCG12/CER5		XLOC_021107	ABCG17	NA	NA	NA	NA	NA	NA	NA	NA	XLOC_021107	0	0	0	0	0	0	0	0	AT3G55100	251825_at	ABCG17	ABCG17__ABC-2 type transporter family protein
488	AT3G55190	alpha/beta-Hydrolases superfamily protein	Triacylglycerol & Fatty Acid Degradation	Monoacylglycerol Lipase (MAGL)	MAGL	3.1.1.23	Monoacylglycerol Lipase (MAGL)			Seq. Similarity	Sequence homology ONLY (To human monoacylglycerol lipase GB NP_009214 BLAST score>100)		XLOC_017600	AT3G55190	NA	NA	NA	NA	NA	NA	NA	NA	XLOC_017600	0	0	0	0	0	0	0	0	AT3G55190	251836_at		alpha/beta-Hydrolases superfamily protein
499	AT3G56960	PIP5K4__phosphatidyl inositol monophosphate 5 kinase 4	Phospholipid Signaling	Phosphatidylinositol-Phosphate Kinase type IB	PIPK-IB	2.7.1.* (2.7.1.68)	Phosphatidylinositol-Phosphate Kinase type IB						XLOC_021204	PIP5K4	NA	NA	NA	NA	NA	NA	NA	NA	XLOC_021204	0	0	0	0	0	0	0	0	AT3G56960	251711_at 251711_at	PIP5K4	PIP5K4__phosphatidyl inositol monophosphate 5 kinase 4PIP5K4__phosphatidyl inositol monophosphate 5 kinase 4
505	AT3G58490	AtSPP1_LPPdelta_SPP1__Phosphatidic acid phosphatase (PAP2) family protein	Prokaryotic Galactolipid, Sulfolipid, & Phospholipid Synthesis 1;Eukaryotic Galactolipid & Sulfolipid Synthesis;Phospholipid Signaling	Phosphatidate Phosphatase	PP	3.1.3.4	Long Chain Base 1-Phosphate Phosphatase	LPP delta		Seq. Similarity	suggested function:LCB-P phosphatases (Ref2), non-plastidial localization (Ref 3)		XLOC_017785	AT3G58490	NA	NA	NA	NA	NA	NA	NA	NA	XLOC_017785	0	0	0	0	0	0	0	0	AT3G58490		AtSPP1LPPdelta	AtSPP1_LPPdelta_SPP1__Phosphatidic acid phosphatase (PAP2) family proteinAtSPP1_LPPdelta_SPP1__Phosphatidic acid phosphatase (PAP2) family protein
507	AT3G58550	Bifunctional inhibitor/lipid-transfer protein/seed storage 2S albumin superfamily proteinBifunctional inhibitor/lipid-transfer protein/seed storage 2S albumin superfamily protein	Fatty Acid Elongation & Wax Biosynthesis	Lipid Transfer Protein	LTP		Lipid Transfer Protein type 7	(LTP type 7)	membrane-anchored by GPI	Seq. Similarity	GPI anchored; Seq. Similarity to LTPG1		XLOC_017789	AT3G58550	NA	NA	NA	NA	NA	NA	NA	NA	XLOC_017789	0	0	0	0	0	0	0	0	AT3G58550	251531_at 251531_at		Bifunctional inhibitor/lipid-transfer protein/seed storage 2S albumin superfamily proteinBifunctional inhibitor/lipid-transfer protein/seed storage 2S albumin superfamily protein
526	AT4G01900	GLB1_PII__GLNB1 homolog	Fatty Acid Synthesis	PII/AtGLB1	Regulatory protein			PII	Plastid	Heterol Exp'n.; Mutant Char.	Regulatory protein. Binds BCCP subunits of HtACCase in a 2-oxoglutarate-dependent manner and decreases V(max) of the enzyme	pII-s2/pII-v1	XLOC_024478	PII	NA	NA	NA	NA	NA	NA	NA	NA	XLOC_024478	0	0	0	0	0	0	0	0	AT4G01900	255558_at 255558_at	GLB1PII	GLB1_PII__GLNB1 homologGLB1_PII__GLNB1 homolog
534	AT4G08530	Bifunctional inhibitor/lipid-transfer protein/seed storage 2S albumin superfamily protein	Fatty Acid Elongation & Wax Biosynthesis	Lipid Transfer Protein	LTP		Lipid Transfer Protein type 1	(LTP type 1)	Extracellular	Seq. Similarity	Seq. Similarity		XLOC_022361	LTP15	NA	NA	NA	NA	NA	NA	NA	NA	XLOC_022361	0	0	0	0	0	0	0	0	AT4G08530	255123_at		Bifunctional inhibitor/lipid-transfer protein/seed storage 2S albumin superfamily protein
535	AT4G08670	LTPG4__Bifunctional inhibitor/lipid-transfer protein/seed storage 2S albumin superfamily protein	Fatty Acid Elongation & Wax Biosynthesis	Lipid Transfer Protein	LTP		Lipid Transfer Protein type 5	(LTP type 5)	Extracellular	Seq. Similarity	Seq. Similarity		XLOC_025037	AT4G08670	NA	NA	NA	NA	NA	NA	NA	NA	XLOC_025037	0	0	0	0	0	0	0	0	AT4G08670	255101_at	LTPG4	LTPG4__Bifunctional inhibitor/lipid-transfer protein/seed storage 2S albumin superfamily protein
539	AT4G11030	AMP-dependent synthetase and ligase family protein	Eukaryotic Phospholipid Synthesis & Editing	Long-Chain Acyl-CoA Synthetase	LACS	6.2.1.3	Long-Chain Acyl-CoA Synthetase	LACS5		Heterol Exp'n.; Comple. of yeast mutant			XLOC_022544	LACS5	NA	NA	NA	NA	NA	NA	NA	NA	XLOC_022544	0	0	0	0	0	0	0	0	AT4G11030	254961_at		AMP-dependent synthetase and ligase family protein
550	AT4G14815	Bifunctional inhibitor/lipid-transfer protein/seed storage 2S albumin superfamily protein	Fatty Acid Elongation & Wax Biosynthesis	Lipid Transfer Protein	LTP		Lipid Transfer Protein type 5	(LTP type 5)	Extracellular	Seq. Similarity	Seq. Similarity		XLOC_022787	AT4G14815	NA	NA	NA	NA	NA	NA	NA	NA	XLOC_022787	0	0	0	0	0	0	0	0	AT4G14815	245322_at		Bifunctional inhibitor/lipid-transfer protein/seed storage 2S albumin superfamily protein
566	AT4G21535		Sphingolipid Biosynthesis 1;Sphingolipid Biosynthesis 2	Long Chain Base Kinase	LCBK	2.7.1.91	Long Chain Base Kinase			Heterol Exp'n.	NOT ANNOTATED CORRECTLY IN TAIR		NA	NA	NA	NA	NA	NA	NA	NA	NA	NA	NA	NA	NA	NA	NA	NA	NA	NA	NA	NA	NA	NA	NA
592	AT4G28395	A7_ATA7__Bifunctional inhibitor/lipid-transfer protein/seed storage 2S albumin superfamily protein	Fatty Acid Elongation & Wax Biosynthesis	Lipid Transfer Protein	LTP		Lipid Transfer Protein type 8	ATA7 (LTP type 8)	Extracellular	Seq. Similarity	Expressed in tapetum; Seq. Similarity to LTPG1		XLOC_023618	ATA7	NA	NA	NA	NA	NA	NA	NA	NA	XLOC_023618	0	0	0	0	0	0	0	0	AT4G28395	253772_at	A7ATA7	A7_ATA7__Bifunctional inhibitor/lipid-transfer protein/seed storage 2S albumin superfamily protein
610	AT4G33355	Bifunctional inhibitor/lipid-transfer protein/seed storage 2S albumin superfamily protein	Fatty Acid Elongation & Wax Biosynthesis	Lipid Transfer Protein	LTP		Lipid Transfer Protein type 1	(LTP type 1)	Extracellular	Seq. Similarity	Seq. Similarity		XLOC_023923	LTP11	NA	NA	NA	NA	NA	NA	NA	NA	XLOC_023923	0	0	0	0	0	0	0	0	AT4G33355			Bifunctional inhibitor/lipid-transfer protein/seed storage 2S albumin superfamily protein
632	AT4G39490	CYP96A10__cytochrome P450, family 96, subfamily A, polypeptide 10	Fatty Acid Elongation & Wax Biosynthesis	Midchain Alkane Hydroxylase	CYP450, 96A	1.14.13.*	Midchain Alkane Hydroxylase / Cytochrome P450, 96A	CYP96A10		Seq. Similarity	Seq. Similarity to MAH1		XLOC_024301	CYP96A10	NA	NA	NA	NA	NA	NA	NA	NA	XLOC_024301	0	0	0	0	0	0	0	0	AT4G39490	252897_at	CYP96A10	CYP96A10__cytochrome P450, family 96, subfamily A, polypeptide 10
653	AT5G06090		Suberin Synthesis & Transport 1	Glycerol-3-Phosphate Acyltransferase	GPAT	2.3.1.198	sn-2-Glycerol-3-Phosphate Acyltransferase	sn-2-GPAT7	Endoplasmic reticulum?	Seq. Similarity		gpat7	NA	NA	NA	NA	NA	NA	NA	NA	NA	NA	NA	NA	NA	NA	NA	NA	NA	NA	NA	NA	NA	NA	NA
664	AT5G07600	Oleosin family protein	Triacylglycerol Biosynthesis	Pollen-surface Oleosin	PO		Pollen-surface Oleosin			Seq. Similarity	Tapetum specific expression		XLOC_031361	AT5G07600	NA	NA	NA	NA	NA	NA	NA	NA	XLOC_031361	0	0	0	0	0	0	0	0	AT5G07600			Oleosin family protein
694	AT5G19410	ABCG23__ABC-2 type transporter family protein	Fatty Acid Elongation & Wax Biosynthesis	ABC Transporter	ABC		ABC Transporter	WBC24 / ABCG23		Seq. Similarity	Seq. Similarity to ABCG11; ABCG12/CER5		XLOC_028113	ABCG23	NA	NA	NA	NA	NA	NA	NA	NA	XLOC_028113	0	0	0	0	0	0	0	0	AT5G19410	246067_at 246067_at	ABCG23	ABCG23__ABC-2 type transporter family proteinABCG23__ABC-2 type transporter family protein
699	AT5G22420	FAR7__fatty acid reductase 7	Fatty Acid Elongation & Wax Biosynthesis	Alcohol-forming Fatty Acyl-CoA Reductase	AlcFAR	1.2.1.n2	Alcohol-forming Fatty Acyl-CoA Reductase	AlcFAR7			Likely a pseudogene from sequencing transcript		XLOC_028243	FAR7	NA	NA	NA	NA	NA	NA	NA	NA	XLOC_028243	0	0	0	0	0	0	0	0	AT5G22420	249935_at	FAR7	FAR7__fatty acid reductase 7
700	AT5G22490	O-acyltransferase (WSD1-like) family protein	Fatty Acid Elongation & Wax Biosynthesis	Bifunctional Wax Ester Synthase / Diacylglycerol Acyltransferase	WSD	2.3.1.20, 2.3.1.75	Bifunctional Wax Ester Synthase / Diacylglycerol Acyltransferase			Seq. Similarity	Seq. Similarity to WSD1/AT5G37300		XLOC_032154	AT5G22490	NA	NA	NA	NA	NA	NA	NA	NA	XLOC_032154	0	0	0	0	0	0	0	0	AT5G22490			O-acyltransferase (WSD1-like) family protein
701	AT5G22500	FAR1__fatty acid reductase 1	Fatty Acid Elongation & Wax Biosynthesis	Alcohol-forming Fatty Acyl-CoA Reductase	AlcFAR	1.2.1.n2	Alcohol-forming Fatty Acyl-CoA Reductase	AlcFAR1		Mutant Char.; Heterol Exp'n.	High transcript co-upregulation with suberin biosynthetic genes. Suberin-assocated FAR; not involved in cuticular wax biosynthesis; C22:0-OH decreased in far1 suberin; not involved in cuticular wax biosynthesis		XLOC_032156	FAR1	NA	NA	NA	NA	NA	NA	NA	NA	XLOC_032156	0	0	0	0	0	0	0	0	AT5G22500	249895_at 249895_at 249895_at	FAR1	FAR1__fatty acid reductase 1FAR1__fatty acid reductase 1FAR1__fatty acid reductase 1
[truncated: 12 more rows]
